# Supplementary material for: Microbial Community Redundancy and Resilience Underpins High-Rate Anaerobic Treatment of Dairy-Processing Wastewater at Ambient Temperatures
Source: Front Bioeng Biotechnol. 2020 Mar 13;8:192. doi: 10.3389/fbioe.2020.00192 (PMC7082317; doi:10.3389/fbioe.2020.00192)
Supplement: Table S1 — OTU count for DNA and cDNA. [file Table_1.XLSX]

## Sheet: Paulo et al 2019 - otu_count_DN
Row.names	Domain	Phylum	Class	Order	Family	Genus	Species	D117.1	D103.1	D103.2	D103.3	D117.2	D117.3	D122.1	D122.2	D137.1	D137.2	D137.3	D143.1	D143.2	D143.3	D152.1	D152.2	D152.3	D122.3	D166.1	D166.2	D166.3	D194.1	D194.2	D194.3	D214.1	D214.2	D214.3	D221.1	D221.2	D221.3	D228.1	D228.2	D228.3	D235.1	D235.2	D235.3	D242.1	D242.2	D242.3	D252.1	D252.2	D252.3
0	Bacteria	Chloroflexi	Anaerolineae	Anaerolineales	Anaerolineaceae	uncultured	s	0.00601633511814002	0.00417952231214329	0.00127939563787011	0.00495522907067721	0.00548497289841485	0.00418089872687752	0.00571499126876334	0.00439794404180735	0.00445617591858446	0.00356212197279399	0.00362669846237921	0.00411198107362136	0.00484108957673624	0.00350896430725369	0.0067868581746255	0.00435492651061513	0.00439982400703972	0.00459629657916114	0.00330145124479521	0.00438096713168346	0.00513562173489566	0.00264874675038014	0.00339196699707787	0.00288318754809829	0.00180790674741141	0.00242492327926348	0.00207015916469643	0.00312155710613294	0.00185178483104725	0.00220855816288116	0.00154107559173351	0.00171803702448597	0.00208402721606319	0.00256089943785134	0.00218364917749214	0.003321838983551	0.0044029954236583	0.00365031244199715	0.00406032482598608	0.00180367460487298	0.00190927783139608	0.00188918327381638
1	Bacteria	Chloroflexi	Anaerolineae	Anaerolineales	Anaerolineaceae	uncultured	s	0	0	0	0	0	0	0	0	0	0	0	0	0	0	0	0	0	0	0	0	0	0	0	0	0	0	0	0	0	0	0	0	0	0	0	0	0	0	0	0	0	0
10	Bacteria	Chloroflexi	SJA-15	o	f	g	s	0.00124109074146307	0	0	0	0	0	0	0	0	0	0	0	0	0.0012747409397445	0	0	0	0	0	0	0.00112157256279331	0.00174130573404621	0	0.00118145655166434	0	0	0.00154979128723176	0	0	0	0	0	0	0	0	0	0	0	0	0	0	0
100	Archaea	Euryarchaeota	Methanomicrobia	Methanosarcinales	Methanosaetaceae	Methanosaeta	s	0	0	0	0	0	0	0.00215194115675657	0	0	0	0	0	0	0	0	0	0	0	0	0	0.00223330676977264	0	0	0	0	0	0	0	0	0	0	0	0	0	0	0	0	0	0	0	0	0
101	Archaea	Euryarchaeota	Methanobacteria	Methanobacteriales	Methanobacteriaceae	g	s	0	0	0	0	0	0	0	0	0	0	0	0	0	0	0	0	0	0	0	0	0	0	0	0	0	0	0	0	0	0	0	0	0	0	0	0	0	0	0	0	0	0
102	Archaea	Euryarchaeota	Methanobacteria	Methanobacteriales	f	g	s	0	0	0	0	0	0.00191855564920374	0	0	0.00249907163001696	0.00236677902890339	0	0	0	0	0.00282180867955686	0.00290328434041009	0.00259989600415983	0	0	0	0	0.00293078922842988	0.00294505242651693	0	0	0	0.00297514677767848	0.00266250459052516	0	0	0.00240475531896878	0	0	0.00227201748906933	0	0	0	0	0.00241299303944316	0	0	0
103	Archaea	Euryarchaeota	Methanomicrobia	Methanosarcinales	f	g	s	0	0	0	0	0	0	0	0	0	0	0	0	0	0	0	0	0	0	0	0	0	0	0	0	0	0	0	0	0	0	0	0	0	0	0	0	0	0	0	0	0	0
105	Archaea	Euryarchaeota	Methanobacteria	Methanobacteriales	Methanobacteriaceae	uncultured	s	0	0	0	0	0	0	0	0	0	0	0	0	0	0	0	0	0	0	0	0	0	0	0	0	0	0	0	0	0	0	0	0	0	0	0	0	0	0	0	0	0	0
107	Archaea	Euryarchaeota	Methanomicrobia	Methanosarcinales	Methanosaetaceae	Methanosaeta	s	0	0	0	0	0	0	0	0	0	0	0	0	0	0	0	0	0	0	0	0	0	0	0	0	0	0	0	0	0	0	0	0	0	0	0	0	0	0	0	0	0	0
108	Archaea	Euryarchaeota	Methanomicrobia	Methanosarcinales	Methanosaetaceae	Methanosaeta	s	0	0	0	0	0	0	0	0	0	0	0	0	0	0	0	0	0	0	0	0	0	0	0	0	0	0	0	0	0	0	0	0	0	0	0	0	0	0	0	0	0	0
109	Archaea	Euryarchaeota	Methanomicrobia	Methanosarcinales	Methanosaetaceae	Methanosaeta	s	0	0	0	0	0	0	0	0	0	0	0	0	0	0	0	0	0	0	0	0	0	0	0	0	0	0	0	0	0	0	0	0	0	0	0	0	0	0	0	0	0	0
11	Bacteria	Chloroflexi	Anaerolineae	Anaerolineales	Anaerolineaceae	g	s	0	0	0	0	0	0	0	0	0	0	0	0	0	0	0	0	0	0	0	0	0	0	0	0	0	0	0	0	0	0	0	0	0	0	0	0	0	0	0	0	0	0
110	Archaea	Euryarchaeota	Methanomicrobia	Methanosarcinales	Methanosaetaceae	Methanosaeta	s	0	0	0	0	0	0	0	0	0	0	0	0	0	0	0	0	0	0	0	0	0	0	0	0	0	0	0	0	0	0	0	0	0	0	0	0	0	0	0	0	0	0
111	Archaea	Euryarchaeota	Methanomicrobia	Methanosarcinales	Methanosaetaceae	Methanosaeta	s	0	0	0	0	0	0	0	0	0	0	0	0	0	0	0	0	0	0	0	0	0	0	0	0	0	0	0	0	0	0	0	0	0	0	0	0	0	0	0	0	0	0
113	Archaea	Euryarchaeota	Methanomicrobia	Methanosarcinales	Methanosaetaceae	Methanosaeta	s	0	0.00295720918312025	0	0.00279637196093773	0.00174570846668606	0.00240651199929025	0.00232832977616284	0.00277425320974645	0.00316147615845519	0.00291663678309307	0.00341555505874755	0.00328958485889709	0.00207238423661654	0.00200120620648062	0.00272200194169472	0.00362910542551261	0.00323987040518379	0.00252726881391942	0.00324047457272775	0.00189178126140877	0.00181025746977165	0.00335998430372296	0.00339196699707787	0.00190767296415526	0.00166883699761053	0.00194541867601929	0.00316745664543717	0.00291498347410944	0.00253338641381058	0.00188229388881917	0.00209428221440708	0.00233274751948553	0.00239330066136937	0.00290443472829482	0.00190105928393434	0.00124779738468413	0.00157745111635002	0.00218606281837118	0.00220417633410673	0	0	0
114	Archaea	Euryarchaeota	Methanomicrobia	Methanosarcinales	Methanosaetaceae	Methanosaeta	s	0	0	0	0	0	0	0	0	0	0	0	0	0	0	0	0	0	0	0	0	0	0	0	0	0	0	0	0	0	0	0	0	0	0	0	0	0	0	0	0	0	0
115	Archaea	Euryarchaeota	Methanomicrobia	Methanosarcinales	Methanosaetaceae	Methanosaeta	s	0	0	0	0	0	0	0	0	0	0	0	0	0	0	0	0	0	0	0	0	0	0	0	0	0	0	0	0	0	0	0	0	0	0	0	0	0	0	0	0	0	0
116	Archaea	Euryarchaeota	Methanomicrobia	Methanosarcinales	Methanosaetaceae	Methanosaeta	s	0	0	0	0	0	0	0	0.00263446525731736	0.00321165831970051	0.00276124220038729	0.003167151054475	0	0	0	0.00249516844655349	0.00340577586086568	0.00286988520459182	0.00234674961292517	0.00310109932228784	0	0	0	0.00288775568670143	0	0.00179526404288405	0	0.00268102580345932	0.00286907822254866	0	0	0.00222411642176924	0.00226181938544712	0.00188894704287006	0.00227982510930668	0	0	0	0	0.00280742459396752	0	0	0
117	Archaea	Euryarchaeota	Methanomicrobia	Methanosarcinales	Methanosaetaceae	Methanosaeta	s	0	0	0	0	0	0	0	0	0	0	0	0	0	0	0	0	0	0	0	0	0	0	0	0	0	0	0	0	0	0	0	0	0	0	0	0	0	0	0	0	0	0
118	Archaea	Euryarchaeota	Methanomicrobia	Methanosarcinales	Methanosaetaceae	Methanosaeta	s	0.069891138612106	0.155578775123956	0.0147587425368588	0.116389927265351	0.170012607894482	0.171671915894069	0.147690191028875	0.140003010817437	0.178799040517077	0.127925601855172	0.162518319795315	0.149101560299668	0.0954788865493973	0.0973326388508142	0.145019190113689	0.176388481777703	0.18391264349426	0.176999076574856	0.162589940591299	0.109380358664026	0.147683559123599	0.176889684602933	0.177218816249355	0.137233223858919	0.139866240186101	0.136590311266988	0.216111041980113	0.150385604113111	0.146972603235496	0.0961977663445853	0.161129896301983	0.125842271591706	0.170871199505162	0.14316052467208	0.130710670765647	0.0794374794492829	0.182784981278602	0.174616923425932	0.19415313225058	0.0925988199688178	0.0726574629684025	0.0737933417809008
119	Archaea	Euryarchaeota	Methanomicrobia	Methanosarcinales	Methanosaetaceae	Methanosaeta	s	0	0	0	0	0	0	0	0	0	0	0	0	0	0	0	0	0	0	0	0	0	0	0	0	0	0	0	0	0	0	0	0	0	0	0	0	0	0	0	0	0	0
12	Bacteria	Chloroflexi	Anaerolineae	Anaerolineales	Anaerolineaceae	Anaerolinea	s	0.00360507310615463	0.00187289914930949	0	0.00176765481468602	0.00186424422676968	0.00252850108681187	0	0	0	0	0	0	0	0	0	0	0	0.0018260211485187	0.00112371295667172	0	0	0	0	0	0	0	0	0	0	0	0	0	0	0	0	0	0	0	0	0	0	0
120	Archaea	Euryarchaeota	Methanomicrobia	Methanosarcinales	Methanosaetaceae	Methanosaeta	s	0	0	0	0	0	0	0	0	0	0	0	0	0	0	0	0	0	0	0	0	0	0	0	0	0	0	0	0	0	0	0	0	0	0	0	0	0	0	0	0	0	0
121	Archaea	Euryarchaeota	Methanomicrobia	Methanosarcinales	Methanosaetaceae	Methanosaeta	s	0	0	0	0	0	0	0	0	0	0	0	0	0	0	0	0	0	0	0	0	0	0	0	0	0	0	0	0	0	0	0	0	0	0	0	0	0	0	0	0	0	0
122	Archaea	Euryarchaeota	Methanomicrobia	Methanosarcinales	Methanosaetaceae	Methanosaeta	s	0	0	0	0	0	0	0	0	0	0	0	0	0	0	0	0	0	0	0	0	0	0	0	0	0	0	0	0	0	0	0	0	0	0	0	0	0	0	0	0	0	0
123	Archaea	Euryarchaeota	Methanomicrobia	Methanosarcinales	Methanosaetaceae	Methanosaeta	s	0	0	0	0	0	0	0	0	0	0	0	0	0	0	0	0	0	0	0	0	0	0	0	0	0	0	0	0	0	0	0	0	0	0	0	0	0	0	0	0	0	0
124	Archaea	Euryarchaeota	Methanomicrobia	Methanosarcinales	Methanosaetaceae	Methanosaeta	s	0	0	0	0	0	0	0	0	0	0	0	0	0	0	0	0	0	0	0	0	0	0	0	0	0	0	0	0	0	0	0	0	0	0	0	0	0	0	0	0	0	0
125	Archaea	Euryarchaeota	Methanomicrobia	Methanosarcinales	Methanosaetaceae	Methanosaeta	s	0	0	0	0	0	0	0	0	0	0	0	0	0	0	0	0	0	0	0	0	0	0	0	0	0	0	0	0	0	0	0	0	0	0	0	0	0	0	0	0	0	0
126	Archaea	Euryarchaeota	Methanomicrobia	Methanosarcinales	Methanosaetaceae	Methanosaeta	s	0	0	0	0	0	0	0	0	0	0	0	0	0	0	0	0	0	0	0	0	0	0	0	0	0	0	0	0	0	0	0	0	0	0	0	0	0	0	0	0	0	0
127	Archaea	Euryarchaeota	Methanomicrobia	Methanosarcinales	Methanosaetaceae	Methanosaeta	s	0	0	0	0	0	0	0	0	0	0	0	0	0	0	0	0	0	0	0	0	0	0	0	0	0	0	0	0	0	0	0	0	0	0	0	0	0	0	0	0	0	0
128	Archaea	Euryarchaeota	Methanomicrobia	Methanosarcinales	Methanosaetaceae	Methanosaeta	s	0	0	0	0	0	0	0	0	0	0	0	0	0	0	0	0	0	0	0	0	0	0	0	0	0	0	0	0	0	0	0	0	0	0	0	0	0	0	0	0	0	0
129	Archaea	Euryarchaeota	Methanomicrobia	Methanosarcinales	Methanosaetaceae	Methanosaeta	s	0	0	0	0	0	0	0	0	0	0	0	0	0	0	0	0	0	0	0	0	0	0	0	0	0	0	0	0	0	0	0	0	0	0	0	0	0	0	0	0	0	0
13	Bacteria	Chloroflexi	Anaerolineae	Anaerolineales	Anaerolineaceae	Anaerolinea	s	0.00109925179958158	0	0	0	0	0	0	0	0	0	0	0	0	0	0	0	0	0	0	0	0	0	0	0	0	0	0	0	0	0	0	0	0	0	0	0	0	0	0	0	0	0
130	Archaea	Euryarchaeota	Methanomicrobia	Methanosarcinales	Methanosaetaceae	Methanosaeta	s	0	0	0	0	0	0	0	0	0	0	0	0	0	0	0	0	0	0	0	0	0	0	0	0	0	0	0	0	0	0	0	0	0	0	0	0	0	0	0	0	0	0
131	Archaea	Euryarchaeota	Methanomicrobia	Methanosarcinales	Methanosaetaceae	Methanosaeta	s	0	0	0	0	0	0	0	0	0	0	0	0	0	0	0	0	0	0	0	0	0	0	0	0	0	0	0	0	0	0	0	0	0	0	0	0	0	0	0	0	0	0
132	Archaea	Euryarchaeota	Methanomicrobia	Methanosarcinales	f	g	s	0	0	0	0	0.00189657216133795	0.0026504901743335	0	0	0.00250910806226603	0	0.00206175323546216	0	0	0	0	0	0.00218991240350386	0.00239535093626978	0	0	0	0.00290626379555599	0.00228041024465708	0	0.00164355158855582	0.00178101709776414	0.00394800846163418	0.00212311788468601	0.00218353781380816	0	0	0	0	0	0	0	0	0	0	0	0	0
135	Archaea	Euryarchaeota	Methanomicrobia	Methanosarcinales	Methanosaetaceae	Methanosaeta	s	0	0	0	0	0	0	0	0	0	0	0	0	0	0	0	0	0	0	0	0	0	0	0	0	0	0	0	0	0	0	0	0	0	0	0	0	0	0	0	0	0	0
136	Archaea	Euryarchaeota	Methanomicrobia	Methanosarcinales	Methanosaetaceae	Methanosaeta	s	0	0	0	0	0	0	0	0	0	0	0	0	0	0	0	0	0	0	0	0	0	0	0	0	0	0	0	0	0	0	0	0	0	0	0	0	0	0	0	0	0	0
137	Archaea	Euryarchaeota	Methanomicrobia	Methanosarcinales	Methanosaetaceae	Methanosaeta	s	0	0.00105473794197956	0	0.00141991944130517	0.00210131574693693	0.00461340549172692	0.00264582929109414	0	0.00180655780483154	0.00125511009108513	0.00109297761879921	0.00288401960232073	0.0015915910937215	0.00116508580514283	0	0.00154934885473808	0.00181992720291188	0.00185379333328705	0.00257844213313821	0.00163733115022513	0.0021250848558189	0.0041325354392505	0.00202830458946886	0.00200522442254956	0.00156769536139171	0.00269892590968873	0.00265840111313476	0.00142306279838414	0	0	0.00154107559173351	0.00122154008621709	0.00165580244563924	0	0	0	0	0	0	0.00149796704472502	0	0
138	Archaea	Euryarchaeota	Methanomicrobia	Methanosarcinales	Methanosaetaceae	Methanosaeta	s	0	0	0	0	0	0	0	0	0	0	0	0	0	0	0	0	0	0	0	0	0	0	0	0	0	0	0	0	0	0	0	0	0	0	0	0	0	0	0	0	0	0
139	Archaea	Euryarchaeota	Methanomicrobia	Methanosarcinales	Methanosaetaceae	Methanosaeta	s	0	0	0	0	0	0	0	0	0	0	0	0	0	0	0	0	0	0	0	0	0	0	0	0	0	0	0	0	0	0	0	0	0	0	0	0	0	0	0	0	0	0
14	Bacteria	Chloroflexi	Anaerolineae	Anaerolineales	Anaerolineaceae	Anaerolinea	s	0.00581539661714124	0.00321350064565734	0.00213232606311685	0.00257903735257469	0.0033190012823414	0.0045468659894424	0.00181680277988464	0.00152691455730231	0.00199725001756376	0.0011833895144517	0.00146558362520804	0.00313186503689517	0.00175738183265083	0.00168594769450079	0.00153339442715469	0.00224725374425973	0.00217991280348786	0.00249949662915107	0.00252617641422324	0.00256662720846102	0.0025382958000059	0.00179035659979399	0.00191371110983785	0.00296989995555989	0.00120105693009849	0	0	0.00221492838780757	0.00182162546897808	0.00207470615300958	0.00162010510925831	0.0017574415433962	0.00172241518770519	0.00158494690818239	0.00140438613768122	0.00218364542319723	0.00268686728609069	0.00226855575491349	0.00211136890951276	0	0	0.00131321276350651
140	Archaea	Euryarchaeota	Methanomicrobia	Methanosarcinales	Methanosaetaceae	Methanosaeta	s	0	0	0	0	0	0	0	0	0	0	0	0	0	0	0	0	0	0	0	0	0	0	0	0	0	0	0	0	0	0	0	0	0	0	0	0	0	0	0	0	0	0
141	NA	p	c	o	f	g	s	0	0	0	0	0.00106682184075259	0	0	0	0	0	0	0	0	0.00194637863917978	0.00189632801938065	0	0.00165993360265589	0	0	0	0	0	0	0	0	0.00167141604559404	0	0	0	0	0	0	0	0	0	0	0	0	0	0	0	0
142	Bacteria	Proteobacteria	Deltaproteobacteria	Desulfobacterales	Desulfobacteraceae	Desulfatiferula	s	0	0	0	0	0	0	0	0	0	0	0	0	0	0	0	0	0	0	0	0	0	0	0	0	0	0	0	0	0	0	0	0	0	0	0	0	0	0	0	0	0	0
143	Bacteria	Proteobacteria	Deltaproteobacteria	Desulfobacterales	Desulfobacteraceae	Desulfobacter	s	0	0	0	0	0	0	0	0	0	0	0	0	0	0	0	0	0	0	0	0	0	0	0	0	0	0	0	0	0	0	0	0	0	0	0	0	0	0	0	0	0	0
144	Bacteria	Proteobacteria	Deltaproteobacteria	Desulfobacterales	Desulfobacteraceae	Desulfobacter	s	0	0	0	0	0	0	0	0	0	0	0	0	0	0	0	0	0	0	0	0	0	0	0	0	0	0	0	0	0	0	0	0	0	0	0	0	0	0	0	0	0	0
145	Bacteria	Proteobacteria	Deltaproteobacteria	Desulfobacterales	f	g	s	0	0	0	0	0	0	0	0	0	0	0	0	0	0	0	0	0	0	0	0	0	0	0	0	0	0	0	0	0	0	0	0	0	0	0	0	0	0	0	0	0	0
146	Bacteria	Cloacimonetes	LNR_A2-18	o	f	g	s	0	0	0	0	0	0	0	0	0	0	0	0	0	0	0	0	0	0	0	0	0	0	0	0	0	0	0	0	0	0	0	0	0	0	0	0	0	0	0	0	0	0
147	Bacteria	Cloacimonetes	SHA-4	o	f	g	s	0	0	0	0	0	0	0	0	0	0	0	0	0	0	0	0	0	0	0	0	0	0	0	0	0	0	0	0	0	0	0	0	0	0	0	0	0	0	0	0	0	0
148	Bacteria	Cloacimonetes	LNR_A2-18	o	f	g	s	0	0	0	0	0	0	0	0	0	0	0	0	0	0	0	0	0	0	0	0	0	0	0	0	0	0	0	0	0	0	0	0	0	0	0	0	0	0	0	0	0	0
149	Bacteria	Cloacimonetes	LNR_A2-18	o	f	g	s	0	0	0	0	0	0	0	0	0	0	0	0	0	0	0	0	0	0	0	0	0	0	0	0	0	0	0	0	0	0	0	0	0	0	0	0	0	0	0	0	0	0
15	Bacteria	Chloroflexi	Anaerolineae	Anaerolineales	Anaerolineaceae	Anaerolinea	s	0	0	0	0	0	0	0	0	0	0	0	0	0	0	0	0	0	0	0	0	0	0	0	0	0	0	0	0	0	0	0	0	0	0	0	0	0	0.00125801728227021	0	0	0	0
150	Bacteria	Cloacimonetes	Cloacimonetes_Incertae_Sedis	Unknown_Order	Unknown_Family	Candidatus_Cloacamonas	s	0	0	0	0	0	0	0	0	0	0	0	0	0	0	0	0	0	0	0	0	0	0	0	0	0	0.00142481367821131	0.00106336044525391	0.00115910760190966	0.00106764141724874	0.00114610783452545	0	0	0	0	0	0	0	0	0	0	0	0
151	Bacteria	Cloacimonetes	c	o	f	g	s	0	0	0	0	0	0	0	0	0	0	0	0	0	0	0	0	0	0	0	0	0	0	0	0	0	0	0	0	0	0	0	0	0	0	0	0	0	0	0	0	0	0
152	Bacteria	Cloacimonetes	c	o	f	g	s	0	0.00192218596902816	0.0031223345924211	0.00286881683039207	0	0	0	0	0.00274998243624356	0.00243849960553683	0.00284422584892068	0	0	0.00135698229069576	0	0	0	0	0	0	0	0	0	0	0	0	0	0	0	0	0	0	0	0	0	0	0	0	0	0	0	0
153	Bacteria	Cloacimonetes	SHA-41	o	f	g	s	0	0	0	0	0	0	0	0	0	0	0	0	0	0	0	0	0	0	0	0	0	0	0	0	0	0	0	0	0	0	0	0	0	0	0	0	0	0	0	0	0	0
154	Bacteria	Cloacimonetes	c	o	f	g	s	0.00158386818434334	0	0	0	0.00197200400866389	0.00195182540034601	0.00197555253735029	0.0017204671068195	0.00183666710157873	0.00187668842190825	0	0	0	0.00116508580514283	0.0014971010679321	0.00107477352986335	0.00165993360265589	0.00216623041193093	0.0012979320197216	0.00136075494241683	0.00121995612093307	0	0	0	0	0	0	0	0	0	0	0	0	0	0	0	0	0	0	0	0	0
155	Bacteria	Cloacimonetes	c	o	f	g	s	0	0	0	0	0	0	0	0	0	0	0	0	0	0	0	0	0	0	0	0	0	0	0	0	0	0	0	0	0	0	0	0	0	0	0	0	0	0	0	0	0	0
156	Bacteria	Cloacimonetes	c	o	f	g	s	0	0	0	0	0	0	0	0	0	0	0	0	0	0	0	0	0	0	0	0	0	0	0	0	0	0	0	0	0	0	0	0	0	0	0	0	0	0	0	0	0	0
157	Bacteria	Chloroflexi	Anaerolineae	Anaerolineales	Anaerolineaceae	uncultured	s	0	0	0	0	0	0	0	0	0	0	0	0	0	0	0	0	0	0	0	0	0	0	0	0	0	0	0	0	0	0	0	0	0	0	0	0	0	0	0	0	0	0
158	Bacteria	Spirochaetae	Spirochaetes	Spirochaetales	Spirochaetaceae	Spirochaeta_2	s	0	0	0	0	0	0	0	0	0	0	0	0	0	0	0	0	0	0	0	0	0	0	0	0	0	0	0	0	0	0	0	0	0	0	0	0	0	0	0	0	0	0
159	Bacteria	Spirochaetae	Spirochaetes	Spirochaetales	Spirochaetaceae	Treponema	s	0	0	0	0	0	0	0	0	0	0	0	0	0	0	0	0	0	0	0	0	0	0	0	0	0	0	0	0.00148044436283511	0.00107970516207641	0.00125486259254612	0.00140559641883386	0.00167075160179369	0.00130846457629538	0.00178013741411618	0.0011132329140156	0.0016609194917755	0.0017421300790459	0.0021654395842356	0.00169373549883991	0	0	0
16	Bacteria	Chloroflexi	Anaerolineae	Anaerolineales	Anaerolineaceae	uncultured	s	0.00167842747893101	0.00149831931944759	0	0	0.00116380564445738	0	0.00128763692166581	0.000989268586421213	0.00128466332788021	0	0	0.00163352672787698	0.00132632591143459	0	0.0014245143494869	0	0.00100995960161594	0	0	0.000940359106548218	0.00186928760465551	0.00128758522587924	0.00154701197501862	0.00179928245482826	0	0.00101380973257343	0	0.00105582078589791	0	0	0	0	0	0	0	0	0	0	0.00106728538283063	0	0	0
160	Bacteria	Spirochaetae	Spirochaetes	Spirochaetales	f	g	s	0	0	0	0	0	0	0	0	0	0	0	0	0	0	0	0	0	0	0	0	0	0	0	0	0	0	0	0	0	0	0	0	0	0	0	0	0	0	0	0	0	0
161	Bacteria	Spirochaetae	Spirochaetes	Spirochaetales	f	g	s	0	0	0	0	0	0	0	0	0	0	0	0	0	0	0	0	0	0	0	0	0	0	0	0	0	0	0	0	0	0	0	0	0	0	0	0	0	0	0	0	0	0
162	Bacteria	Chloroflexi	Anaerolineae	Anaerolineales	Anaerolineaceae	g	s	0	0	0	0	0	0	0	0	0	0	0	0	0	0	0	0	0	0	0	0	0	0	0	0	0	0	0	0	0	0	0	0	0	0	0	0	0	0	0	0	0	0
163	Bacteria	Chloroflexi	Anaerolineae	Anaerolineales	Anaerolineaceae	uncultured	s	0.00297861777951136	0.00183346969353455	0.00194955525770684	0.00192703352748558	0.00295261802390112	0.00222907332653152	0.0022401354664597	0.00252693606314114	0.00340235053243273	0.00216357072844199	0.00163946642819882	0.00137441559173098	0.0022547540494388	0.00164482701902517	0	0.00131206119230071	0.00122995080196792	0.0020273694880892	0.00114113486297671	0.0013828810390415	0.00200702458605118	0.00136116152450091	0.00167306480261273	0.00251465981638648	0.00232625763303286	0.00183581762384919	0.00217197027115691	0.00204278369445465	0.00162860555173537	0.00229221566905091	0.00125318234932176	0.00122942098999913	0.00132749678831422	0.001420986883198	0.0014557661183281	0.00209933478909695	0.0026175287754819	0.00173235166738848	0.00218097447795824	0.0024762312371985	0.00174142923083379	0.00329455131897247
164	Bacteria	Proteobacteria	Gammaproteobacteria	Pseudomonadales	f	g	s	0	0	0	0	0	0	0	0	0	0	0	0	0	0	0	0	0	0	0	0	0	0	0	0	0	0	0	0	0	0	0	0	0	0	0	0	0	0	0	0.00229280670110972	0.00205614535688809	0.00205045501670314
165	Bacteria	Chloroflexi	Anaerolineae	Anaerolineales	Anaerolineaceae	uncultured	s	0.00414878905003369	0.00301635336678265	0	0.00250659248312035	0.00202588389961099	0.00201836490263053	0.00164041416047837	0.00208606636701865	0.00374358922890091	0.00230701188170886	0.00304294905233872	0.00581310201092773	0.00361423810865925	0.00431767092494106	0	0.00238683472216406	0.00286988520459182	0.0030965986016705	0.00176832348995627	0.00188071821309644	0.00291215332093701	0.00122627164369451	0.00209706067724746	0.00369611636805081	0.00442494658457337	0.00269892590968873	0.00174210115499044	0.00237559676827029	0.00238862147587854	0.00193248839252102	0.00139995145329638	0.00173379883205006	0.00143217395441785	0.00147564022485946	0.00134444282692654	0.00182954075997606	0.00238351130217723	0.00228917898904906	0.0022737819025522	0.00210938216502094	0.00146867525492006	0.00214261029835272
166	Bacteria	Chloroflexi	Anaerolineae	Anaerolineales	Anaerolineaceae	uncultured	s	0	0	0	0	0	0	0	0	0	0	0	0	0	0	0	0	0	0	0	0	0	0	0	0	0	0	0	0	0	0	0	0	0	0	0	0	0	0	0.00136890951276102	0	0	0
167	Bacteria	Chloroflexi	Anaerolineae	Anaerolineales	Anaerolineaceae	uncultured	s	0.00300225760315828	0	0	0.00143440841519604	0	0	0	0	0.00189688569507312	0.00170934040976356	0.00211143403631667	0	0	0	0	0.00133997738788158	0	0.00154829930083525	0.00297043502500044	0.00296489694770497	0.00213492321163287	0.0018761956148526	0.00175328023835444	0.00277479703877129	0.00316067613183812	0.00197281893906182	0.00294120974219165	0.0021345941975762	0.00180956172415041	0	0.00275474318229287	0.00320752783929261	0.00248370366845887	0.00338069956277327	0.00325406544096868	0.00370123683700225	0.00632713909305228	0.00629008641135103	0.0054292343387471	0.00382134450184953	0.00356678276194872	0.00421610413546826
168	Bacteria	Chloroflexi	Anaerolineae	Anaerolineales	Anaerolineaceae	uncultured	s	0.0091013321040625	0.0047906788766548	0.0031223345924211	0.00481033933176852	0.00554962876755137	0.00530098034866699	0.00412749369410686	0.00394632142626723	0.0049479610987886	0.00449448946902866	0.0052040638895099	0.00506956570720442	0.00366397533033805	0.00359120565820495	0.00355674920381443	0.00392222547911171	0.00327986880524779	0.0043116316852856	0.00510461854736145	0.00428139969687248	0.00510610666745374	0.00400990827488105	0.00412536526671632	0.00567966268873497	0.00510765262905041	0.00331543182814555	0.00444575164877431	0.00490038560411311	0.00492803976210295	0.00448404233069812	0.00540223201937352	0.00550087083986792	0.00484369795879526	0.00533260462211118	0.0051379980646874	0.00617996947955046	0.00851130217722923	0.00855864216626451	0.00763341067285383	0.00483017945033781	0.00432210146447904	0.00548323925814998
169	Bacteria	Chloroflexi	Anaerolineae	Anaerolineales	Anaerolineaceae	uncultured	s	0.0447383662517878	0.0192218596902816	0.00627513098574388	0.0209655452200875	0.0198709037812907	0.0203056381138269	0.0169509463249431	0.0153444160089464	0.0323574575709827	0.0240503000310789	0.0259830588469086	0.0252013744155917	0.0188504070162641	0.0185728384231592	0.0154156043297978	0.0223050402691121	0.0237690492380305	0.027348658950628	0.0330929110263245	0.0336095407728646	0.0375234890745059	0.0276646882817482	0.028510857732195	0.0382184935887014	0.0346283677004185	0.0302772906619904	0.0343442799126687	0.0335108336393683	0.0344299277381685	0.0234157359769105	0.0413380826310055	0.0397512786766386	0.0387305514583432	0.0520768269831355	0.0491106981683037	0.0593209621529564	0.0801639855775898	0.0828229082884778	0.0693271461716937	0.0467426859466235	0.0415215475640972	0.0425527013016934
17	Bacteria	Chloroflexi	Anaerolineae	Anaerolineales	Anaerolineaceae	Anaerolinea	s	0.0122336087372788	0.00875333918203594	0.00522419885463629	0.0058970123735837	0.00842681494412655	0.0090937319788848	0.00476249272396945	0.00358072216606809	0.00438592089284101	0.00247435989385355	0.00397446406836078	0.00554272517321016	0.00263607274897624	0.00259060255496464	0.00411929627176467	0.00498304091118462	0.00507979680812768	0.00599879190996258	0.00499137615637903	0.0051885696584837	0.00549964090001279	0.00320056899004267	0.00406806852690082	0.00623245428630269	0.00237682845114227	0.00274002630425252	0.00237559248407787	0.00521024605214837	0.00417405571037361	0.00359727276529887	0.00358455311630323	0.00296321982204919	0.00408240947804159	0.00296689569019363	0.00286871558611713	0.00380240959792259	0.00585043683261684	0.00420713976365774	0.00403712296983759	0.0032710708935832	0.00276950190927783	0.00230388204123949
170	Bacteria	Chloroflexi	Anaerolineae	Anaerolineales	Anaerolineaceae	uncultured	s	0	0	0	0	0	0	0	0	0	0	0	0	0	0	0	0	0	0	0	0	0	0	0	0	0	0	0	0	0	0	0	0	0	0	0	0	0	0	0	0	0	0
172	Bacteria	Chloroflexi	Anaerolineae	Anaerolineales	Anaerolineaceae	uncultured	s	0	0	0	0	0	0	0	0	0	0	0	0	0	0	0	0	0	0	0	0	0	0	0	0	0	0	0	0	0	0	0	0	0	0	0	0	0	0.00208294664769329	0.00139211136890951	0	0	0
173	Bacteria	Chloroflexi	Anaerolineae	Anaerolineales	Anaerolineaceae	uncultured	s	0	0	0	0	0	0	0	0	0	0	0	0	0	0	0	0	0	0	0	0	0	0	0	0	0	0	0	0	0	0	0	0	0	0	0	0	0	0	0	0	0	0
174	Bacteria	Chloroflexi	Anaerolineae	Anaerolineales	Anaerolineaceae	uncultured	s	0.0018202664208125	0	0	0	0	0.00167457747416049	0	0	0	0	0	0	0	0	0	0	0	0	0	0	0	0	0	0	0	0	0	0	0	0	0	0	0	0	0	0	0	0	0	0	0	0
175	Bacteria	Chloroflexi	Anaerolineae	Anaerolineales	Anaerolineaceae	uncultured	s	0.0020448447454582	0.00146874722761639	0	0.00147787533686864	0	0	0	0	0.00123448116663488	0	0	0.00208415479073959	0	0	0	0	0	0.00129834963792014	0.00154183870799143	0.00164839419853746	0	0	0	0.00234123500146327	0	0	0	0.00245593095850165	0.0013209800586298	0	0	0.00116637375974277	0	0	0	0	0.00207148800443766	0	0	0	0	0
176	Bacteria	Chloroflexi	Anaerolineae	Anaerolineales	Anaerolineaceae	uncultured	s	0.00598087538266965	0.00336136110481335	0	0.0028108609348286	0.00352374486794039	0.00370403229383844	0.0023636075000441	0.00220434848061249	0.00369340706765559	0.00162566640369122	0.00227289663909382	0.00287275390074917	0.00247028201004692	0.0018367235045781	0.0014608077087095	0.00200996608182237	0.00269989200431983	0.00336043435696978	0.00178574539626126	0.00185859211647177	0.00311875879303051	0.00203561092853289	0.0025554345957715	0.00254717696918458	0.00132748397537201	0.00131521262604121	0.00138010610979762	0.00298384135145061	0.00217147406898049	0.00196595139498892	0.00162575007479579	0.00141856268076823	0.00157967359756388	0.00138975640224859	0	0.0013911254626546	0.00232284010539454	0.00185609107220194	0.00160092807424594	0.00143682553269542	0	0.00149752332680567
177	Bacteria	Chloroflexi	Anaerolineae	Anaerolineales	Anaerolineaceae	uncultured	s	0.00109925179958158	0	0	0	0	0	0	0	0	0	0	0	0	0	0	0	0	0	0	0	0	0	0	0	0	0	0	0	0	0	0	0.0010166365878839	0	0	0.00103616294304529	0	0.00144744140895854	0.00125801728227021	0.0014385150812065	0	0	0.00140536804515609
178	Bacteria	Chloroflexi	Anaerolineae	Anaerolineales	Anaerolineaceae	uncultured	s	0	0	0	0	0	0	0	0	0	0	0	0	0	0	0	0	0	0	0	0	0	0	0	0	0	0	0	0	0	0	0	0	0	0	0	0	0.00118742199417557	0.0017117284332529	0	0	0	0
179	Bacteria	Chloroflexi	Anaerolineae	Anaerolineales	Anaerolineaceae	uncultured	s	0.0061345342363746	0.00321350064565734	0	0.00317308528210032	0.00255390683089257	0.0027613893448077	0.00234596863810347	0.00210757220585389	0.00413501008661441	0.00322742594850463	0.00363911866259284	0.00408944967047823	0.00270238904454797	0.00283732660781841	0.00273107528150037	0.00305682341610485	0.00381984720611176	0.00352706746557985	0.00418996846634959	0.00456903895299311	0.00482079434884842	0.00282042478049738	0.00322007677763135	0.00459575759546494	0.0045513736298469	0.00487724682156949	0.00437787757780065	0.00346584649283878	0.00383023898278504	0.00250972518509223	0.00394583091070229	0.00360945393217694	0.00414426416710282	0.00493441599000625	0.0036822319463593	0.00537058739218778	0.0052437248647899	0.00472272061704717	0.00396751740139211	0.00476903793830821	0.00448995006504133	0.00433129823753024
18	Bacteria	Chloroflexi	Anaerolineae	Anaerolineales	Anaerolineaceae	Anaerolinea	s	0	0	0	0	0	0	0	0	0	0	0	0	0	0	0	0	0	0	0	0	0	0	0	0	0	0	0	0	0	0	0	0	0	0	0	0	0	0	0	0	0	0
180	Bacteria	Chloroflexi	Anaerolineae	Anaerolineales	Anaerolineaceae	uncultured	s	0	0	0	0	0	0	0	0	0	0	0	0	0	0	0	0	0	0	0	0	0	0	0	0.0032950714835409	0	0	0	0	0	0	0	0	0	0	0	0	0.00470635140757177	0.00400090742230197	0.00417633410672854	0	0	0
181	Bacteria	Chloroflexi	Anaerolineae	Anaerolineales	Anaerolineaceae	uncultured	s	0.00210394430457549	0	0	0	0	0	0	0	0.00176641207583528	0	0	0	0	0	0	0	0.0014899404023839	0.00154829930083525	0.00135890869178906	0.00160414200528814	0.00159381364186417	0	0	0	0	0	0.00167422708401679	0	0	0	0	0	0	0.00189725171767645	0.00162703272048434	0.00192228245748636	0.00157745111635002	0.00150549609189713	0.00232018561484919	0.00207881140900614	0.00195123998153665	0
182	Bacteria	Chloroflexi	Anaerolineae	Anaerolineales	Anaerolineaceae	uncultured	s	0.00160750800799026	0	0	0	0	0	0	0	0	0	0	0	0	0	0	0	0	0.00111088739073381	0	0	0	0	0	0	0	0	0	0	0	0	0	0	0	0	0	0	0	0	0	0	0	0
183	Bacteria	Chloroflexi	Anaerolineae	Anaerolineales	Anaerolineaceae	uncultured	s	0.00530714040873255	0.00451467268623025	0	0.00373815526384421	0.00483841420704964	0.00371512221088586	0.00291041222020355	0.00223660723886535	0.00434577516384476	0.00243849960553683	0.00320441165511588	0.00430349800033797	0.00434371735994827	0.00390646417018477	0.00220482157277272	0.00315453010063789	0.00417983280668773	0.00517256941310431	0.00293559121239046	0.00310871657576529	0.00310892043721653	0.00309020454211017	0.00295651177448003	0.00486673386878245	0	0	0	0.00298384135145061	0.00281688441726081	0	0	0	0.00230289765427987	0	0	0.00244500838890809	0.00287754819026487	0.00228917898904906	0.00234338747099768	0	0	0
184	Bacteria	Chloroflexi	Anaerolineae	Anaerolineales	Anaerolineaceae	uncultured	s	0	0	0	0	0	0	0	0	0	0	0	0.00166732383259167	0	0	0.00136100097084736	0.00241475091774493	0.00267989280428783	0	0	0	0	0	0	0	0	0	0	0	0	0	0	0	0	0	0	0	0	0	0	0	0	0
185	Bacteria	Chloroflexi	Anaerolineae	Anaerolineales	Anaerolineaceae	uncultured	s	0.00101651241681737	0	0	0	0	0	0	0	0	0	0	0	0	0	0	0	0	0	0	0	0	0	0	0	0	0	0	0	0	0	0	0	0	0	0	0	0	0	0	0	0	0
186	Bacteria	Chloroflexi	Anaerolineae	Anaerolineales	Anaerolineaceae	uncultured	s	0.0142548136590901	0.00864490817865486	0.00170586085049348	0.00623025877307369	0.00802810375111801	0.00664286031140487	0.00733776656730108	0.00702165637970709	0.0136796571554744	0.00815223887733391	0.0102715055766699	0.00867459021010533	0.00540477808909594	0.0057843083502385	0.00479979675718835	0.0062811440056949	0.0078696852125915	0.0107547785515417	0.00746528685168731	0.00791007954331737	0.0103696270279311	0.00446362878304802	0.0050650317996906	0.00678524588387041	0.00493065476566747	0.00437034195528277	0.00648197377798391	0.00526762761659934	0.00538043019314056	0.00486886685907893	0.00496756967298715	0.00581610699114975	0.00519103582813913	0.00677701436602124	0.00496673146253115	0.00612095203568026	0.00697718763000971	0.00810493101528182	0.00573085846867749	0.00528874079055975	0.00440602576476019	0.00423914295588066
187	Bacteria	Synergistetes	Synergistia	Synergistales	Synergistaceae	uncultured	s	0	0	0.0010966248324601	0	0	0	0	0	0	0	0	0	0	0	0	0	0	0	0	0	0	0	0	0	0	0	0	0	0	0	0	0	0	0	0	0	0	0	0	0	0	0
188	Bacteria	Spirochaetae	Spirochaetes	Spirochaetales	Spirochaetaceae	uncultured	s	0	0	0	0	0	0	0	0	0	0	0	0	0	0	0	0	0	0	0	0	0	0	0	0	0.00165619429308318	0.00208241999123192	0.00126698265817487	0.00328222548659567	0	0	0	0	0	0.00214709556527171	0	0	0	0	0	0	0	0
19	Bacteria	Chloroflexi	Anaerolineae	Anaerolineales	Anaerolineaceae	g	s	0	0	0	0	0	0	0	0	0	0	0	0	0	0	0	0	0	0	0	0	0	0	0	0.00125732990819324	0	0	0	0.00145749173705472	0.00156828682759702	0	0	0	0	0	0	0	0.00124809319095826	0	0.00109048723897912	0	0	0
190	Bacteria	Spirochaetae	Spirochaetes	Spirochaetales	Spirochaetaceae	g	s	0	0	0	0	0	0	0	0.00109679778059743	0	0	0	0	0	0	0	0	0	0	0	0	0	0	0	0	0	0	0	0	0	0.0011963023382273	0	0	0	0	0	0	0	0	0	0	0	0
191	Bacteria	Spirochaetae	Spirochaetes	Spirochaetales	Spirochaetaceae	uncultured	s	0	0	0	0	0	0	0	0	0	0	0	0	0	0	0	0	0	0	0	0	0	0	0	0	0	0	0	0	0	0	0	0	0	0	0	0	0	0	0	0	0	0
192	Bacteria	WS1	c	o	f	g	s	0.00183208633263596	0.00168560923437854	0	0.00143440841519604	0.00125001346997274	0.00143059929911724	0.00119944261196268	0.00126884449127938	0.00201732288206188	0.00123120323220732	0.0017636684303351	0.00191516926716611	0.00152527479814978	0.00150775810077307	0.00195076805821455	0.00177267841938501	0.0015199392024319	0.00156218539321942	0.00155926061429642	0.00158201590866347	0.00243991224186614	0.0022563398243979	0.00194808915372715	0.00185347770949176	0.00156769536139171	0.00132891275756247	0.00220590730664374	0.00154930224017628	0.00144764937932033	0.0009369640691011	0.00104996358997228	0	0.00118951325117762	0	0	0.00136583227242452	0.00146477603661073	0.00129926375054136	0.0011368909512761	0.00131454250863624	0	0
193	Bacteria	Synergistetes	Synergistia	Synergistales	Synergistaceae	uncultured	s	0	0	0	0	0	0	0	0	0	0	0	0	0	0	0	0	0	0	0	0	0	0	0	0	0	0	0	0	0	0	0	0	0	0	0	0	0	0	0	0	0	0
194	Bacteria	Synergistetes	Synergistia	Synergistales	Synergistaceae	Thermovirga	s	0.00262402042480763	0.00166589450649107	0.00249786767393688	0.00249210350922948	0.00224140346339939	0.00261722042319123	0.0018520805037659	0.00221510140003011	0	0	0	0.00173491804202107	0.00240396571447519	0.00206974066560667	0.00157876112618294	0.00249849950448753	0.00215991360345586	0.00183296419471079	0.00183801111517622	0.00199134869621976	0.00248910402093602	0.00210918722715456	0.00142095914742451	0.00230871784866517	0.0015171245432823	0.00209612012275318	0.00202490978404733	0	0.00208702785518681	0.00241770192830552	0.00204347752456971	0.00130034912403754	0.00195080173193129	0	0.00188393262371871	0.00182110969656603	0.00161212037165442	0.00177359813565963	0.00208816705336427	0	0	0
195	Bacteria	Synergistetes	Synergistia	Synergistales	Synergistaceae	Thermovirga	s	0.00115835135869886	0	0	0	0	0	0	0	0	0	0	0.0011378358587281	0	0.00113767202149241	0.00106158075726094	0	0.00124995000199992	0	0.00123695534765414	0.00142713323229083	0	0.00139794967381174	0.0012261502320518	0.00121397370446244	0.00137805479348142	0	0	0	0	0	0	0.00113485014461458	0	0	0	0.00134897014560447	0.00104874497295798	0	0	0	0	0
196	Bacteria	Synergistetes	Synergistia	Synergistales	Synergistaceae	Thermovirga	s	0	0.00127159994874171	0.00150785914463263	0	0	0.00130861021159562	0.00100541513061577	0.00118282113593841	0.00151550126960868	0.00252217361160917	0.00228531683930745	0.00439362361291049	0.0028184425617985	0.00442732605954274	0.00166949452423943	0.00135393548567201	0.00145994160233591	0.00113865957550216	0.00191640969354867	0.00210197917934308	0.00130850132325886	0.00153283955461814	0.00142095914742451	0.00139823757031834	0	0.00115081104778606	0	0	0.00136923503794048	0.00133852009871586	0	0	0	0	0	0.00126465951150419	0	0	0	0	0	0
197	Bacteria	Spirochaetae	Spirochaetes	Spirochaetales	Spirochaetaceae	uncultured	s	0	0	0	0	0	0	0	0	0	0	0	0	0	0	0	0	0	0	0	0	0	0	0	0	0	0	0	0	0	0	0	0	0	0	0	0	0	0	0	0	0	0
198	Bacteria	Spirochaetae	Spirochaetes	Spirochaetales	Spirochaetaceae	uncultured	s	0	0	0	0	0	0	0	0	0	0	0	0	0	0	0	0	0	0	0	0	0	0	0	0	0	0	0	0	0	0	0	0	0	0	0	0	0	0	0	0	0	0
199	Bacteria	Spirochaetae	Spirochaetes	Spirochaetales	Spirochaetaceae	uncultured	s	0.00346323416427313	0.002336195254665	0.00412757402217619	0.00295575067373729	0.00400866388646429	0.00320498602670452	0.00252235725750975	0.00247317146605303	0.0022080150947941	0.0021755241578809	0.00275728444742529	0.00180251225145046	0.00303397052240662	0.00315258511979823	0.00350230916498054	0.00272182906913446	0.00362985480580777	0.00292302244686834	0.00200351922507361	0.00304233828589129	0.00224314512558661	0.00240349242164124	0.00195954850169025	0.00190767296415526	0.00342617292691252	0.00261672512056116	0.00204753447437188	0.0019280205655527	0.00168892427587372	0.00176517338018154	0.00143946621205878	0.00126094460512732	0.00110862635009754	0.00153810118675828	0	0.00124779738468413	0.00153411454721953	0.00142300315535482	0.00164733178654292	0	0	0
2	Bacteria	Chloroflexi	Anaerolineae	Anaerolineales	f	g	s	0	0	0	0	0	0	0	0	0	0	0	0	0	0	0	0	0	0	0	0	0	0	0	0	0	0	0	0	0	0	0	0	0	0	0	0	0	0	0	0	0	0
20	Bacteria	Chloroflexi	Anaerolineae	Anaerolineales	Anaerolineaceae	Pelolinea	s	0.00330957531056818	0.00281920608790797	0	0.00230374684864818	0.00290951411114344	0.00328261544603646	0.00269874587691602	0.00205380760876578	0.00290052891997953	0.0015778526859356	0.00218595523759843	0.00242212583788655	0.00185685627600842	0	0.00191447469899195	0.00241475091774493	0.00278988840446382	0.00366592838942158	0.00232582449171588	0.00174796163334845	0.00303021359070472	0	0.00179911763020684	0.00185347770949176	0.00136541208895407	0	0.00131223203882397	0.00216902313624679	0.00218353781380816	0	0.00171042455785807	0	0.00185564067183708	0.00170986883198001	0	0.00161033311131533	0.00249618638191652	0.00191796077460867	0.00222737819025522	0	0	0
200	Bacteria	Spirochaetae	Spirochaetes	Spirochaetales	Spirochaetaceae	uncultured	s	0	0	0	0	0	0	0	0	0	0	0	0	0	0	0	0	0	0	0	0	0	0	0	0	0	0	0	0	0	0	0	0	0	0.00324016239850094	0.00191818594414996	0.00158503992108525	0	0.00214481635010002	0.00176334106728538	0.00168139158081379	0.00138475095463892	0.00122105748185693
201	Bacteria	Spirochaetae	Spirochaetes	Spirochaetales	Spirochaetaceae	uncultured	s	0	0	0	0	0	0	0	0	0	0	0	0	0	0	0	0	0	0	0	0	0	0	0	0	0	0	0	0	0	0	0	0	0	0.00294347282948157	0.0028515889259015	0	0.00359693523783109	0.0043308791684712	0.00387470997679814	0	0	0
202	Bacteria	Spirochaetae	Spirochaetes	Spirochaetales	Spirochaetaceae	uncultured	s	0.00575629705802395	0.00866462290654233	0.00699098330693311	0.00783853487496016	0.00655179473916745	0.00617708379541321	0.00407457710828497	0.00421514441170778	0.00186677639832592	0.00190059528078606	0.00202449263482127	0	0.00157501201982857	0.0018367235045781	0.00205964813588234	0.00154934885473808	0.00184992600295988	0.00433246082386186	0.0012979320197216	0.00155988981203881	0.00105270407209547	0.00120174621082062	0	0	0	0	0	0	0	0.00148910360982139	0	0	0	0	0	0	0	0	0	0	0	0
203	Bacteria	Spirochaetae	Spirochaetes	Spirochaetales	Spirochaetaceae	uncultured	s	0.00622909353096226	0.00655514702258322	0.00539173875959547	0.00615781390361935	0.00762939255810946	0.0067648493989265	0.00670276753743848	0.00547323598356954	0.00432570229934663	0.00341868081952712	0.00381300146558363	0.00396552695319101	0.0028184425617985	0.00426284335764022	0.00425539636884941	0.00291724243820052	0.00426982920683173	0.00540168993744315	0.00220387114758097	0.00330785144538726	0.00232185197209842	0.00229312797370874	0.00201684524150576	0.00192935106602066	0.0030595344956193	0.00216462078035949	0.00248871593570063	0.00250183621006243	0.00230417526208486	0.00112101058267453	0.00237088552574387	0.0021199631173703	0.00259313888756721	0.00256089943785134	0	0	0	0	0	0	0	0
204	Bacteria	Spirochaetae	Spirochaetes	Spirochaetales	Spirochaetaceae	uncultured	s	0.00183208633263596	0.00156732086705373	0	0.00181112173635863	0	0	0.00165805302241899	0	0	0	0	0	0	0	0.00143358768929255	0	0	0	0	0	0	0	0	0	0	0	0	0	0	0	0	0	0	0	0	0	0	0	0	0	0	0
205	Bacteria	Chloroflexi	SBR2076	o	f	g	s	0	0	0	0	0	0	0	0	0	0	0	0	0	0	0	0	0	0	0	0	0	0	0	0	0	0	0	0	0	0	0	0	0	0	0	0	0	0	0	0	0	0
207	Bacteria	Planctomycetes	Phycisphaerae	mle1-8	f	g	s	0.00289587839674716	0.00234605261860873	0.00103570123065676	0.00211539018806688	0.0028879621547646	0.00351550370403229	0.00201083026123155	0.00236564227187681	0.00162590202434838	0.00143441153266872	0.00146558362520804	0.00184757505773672	0.00154185387204271	0.00178189593727726	0.00117046083492873	0.00168892983264241	0.00168993240270389	0.00232592047434892	0.00161152633321138	0.00143819628060316	0.0015839752860502	0.00177809388335704	0.00162722741076033	0.00153914523244345	0	0.00100010960105217	0	0.00216902313624679	0.00177940236208124	0.00144727485673652	0.00132656690130907	0.00107968381814026	0	0	0.00112179624412341	0	0.00111808348356677	0.00150549609189713	0.00134570765661253	0.00106997646051787	0	0
208	Bacteria	Proteobacteria	Deltaproteobacteria	Myxococcales	Phaselicystidaceae	Phaselicystis	s	0	0	0	0	0	0	0	0	0	0	0	0	0	0	0	0	0	0	0	0	0	0	0	0	0	0	0	0	0	0	0	0	0	0	0	0	0	0	0	0	0	0
209	Bacteria	Proteobacteria	Deltaproteobacteria	Myxococcales	Phaselicystidaceae	Phaselicystis	s	0	0	0	0	0	0	0	0	0	0	0	0	0	0	0	0	0	0	0	0	0	0	0	0	0	0	0	0	0	0	0	0	0	0	0	0	0	0	0	0	0	0
210	Bacteria	Proteobacteria	Deltaproteobacteria	Myxococcales	Phaselicystidaceae	Phaselicystis	s	0	0	0	0	0	0	0	0	0	0	0	0	0	0	0	0	0	0	0	0	0	0	0	0	0	0	0	0	0	0	0	0	0	0	0	0	0	0	0	0	0	0
211	Bacteria	Nitrospirae	Nitrospira	Nitrospirales	Nitrospiraceae	uncultured	s	0.00425516825644481	0.00420909440397449	0.00641220908980139	0.00698368541539888	0.00468755051239776	0.00432506764849399	0.00550332492547581	0.00508613088453515	0.00401457289962564	0.00425542088025054	0.00345281565938843	0.00295161381175013	0.00378002884758857	0.00289215417511925	0.00399226951448559	0.00445263319514817	0.00387984480620775	0.004665727041082	0.00406801512221467	0.00424821055193548	0.00386647383489271	0.00244028057095208	0.00323153612559445	0.0033709448400698	0.00257911172357991	0.00320583077597545	0.00220590730664374	0.00232969151670951	0.00211718721725598	0.00314552223198226	0.0012362474527093	0.00128458731647345	0.00134177094732835	0.00089787632729544	0	0.00135740120901449	0.00151677991956733	0.0011755243457279	0.00127610208816705	0	0	0
212	Bacteria	Planctomycetes	Phycisphaerae	MSBL9	f	g	s	0.00130019030058036	0	0.00226940416717436	0.00195601147526732	0.00146553303376114	0.00131970012864304	0	0	0	0	0	0	0	0	0	0	0	0	0	0.00149351152216482	0	0	0	0	0	0	0	0	0	0	0	0	0	0	0	0	0	0	0	0	0	0
213	Bacteria	Planctomycetes	Phycisphaerae	Pla1_lineage	f	g	s	0	0	0	0	0	0	0	0	0	0	0	0	0	0	0	0	0	0	0	0	0	0	0	0	0	0	0	0	0	0	0	0	0	0	0	0	0	0	0	0	0	0
214	Bacteria	Latescibacteria	Latescibacteria_Incertae_Sedis	Unknown_Order	Unknown_Family	Candidatus_Latescibacter	s	0	0	0	0	0	0	0	0	0	0	0	0	0	0	0	0	0	0	0	0	0	0	0	0	0	0	0	0	0	0	0	0	0	0	0	0	0	0	0	0	0	0
215	Bacteria	KSB3_(Modulibacteria)	c	o	f	g	s	0	0	0	0	0	0	0	0	0	0	0	0	0	0	0	0	0	0	0	0	0	0	0	0	0	0	0	0	0	0	0	0	0	0	0	0	0	0	0	0	0	0
216	Bacteria	KSB3_(Modulibacteria)	c	o	f	g	s	0	0	0	0	0	0	0	0	0	0	0	0	0	0	0	0	0	0	0	0	0	0	0	0	0	0	0	0	0	0	0	0	0	0	0	0	0	0	0	0	0	0
218	Bacteria	Chloroflexi	Anaerolineae	Anaerolineales	Anaerolineaceae	uncultured	s	0	0	0	0	0	0	0	0	0	0	0	0	0	0	0	0	0	0	0	0	0	0	0	0	0	0	0	0	0	0	0	0	0	0	0	0	0	0	0	0	0	0
22	Bacteria	Chloroflexi	Anaerolineae	Anaerolineales	f	g	s	0	0	0	0	0	0	0	0	0	0	0	0.00141947839801724	0.00134290498532752	0.00109655134601678	0	0	0	0	0	0	0	0	0	0	0	0	0	0	0	0	0	0	0	0	0	0	0	0	0	0	0	0
220	Bacteria	Chloroflexi	Anaerolineae	Anaerolineales	Anaerolineaceae	Levilinea	s	0.0126118459156295	0.00572712845130955	0.00159924454733764	0.00434669216726071	0.00678886625933469	0.00662068047731003	0.00679096184714162	0.00518290715929375	0.012676013930568	0.00725573166941596	0.00844573614526666	0.01000394299555	0.00782532287746406	0.00629146334777126	0.00558010398047417	0.00759320519799562	0.00857965681372745	0.00942865672885322	0.0109061133469224	0.0087508712150546	0.0134293556860777	0.00740668072791485	0.00872056379991978	0.0102103859786037	0.00825568605636118	0.00738437088996054	0.0101471736105612	0.00881380829966948	0.00905987236557972	0.00487723260969591	0.00739490485410587	0.00695095713576433	0.00809820621401722	0.0112585883822611	0.00781832038843265	0.00835518383933766	0.0135383441963667	0.0119820990327703	0.0107656612529002	0.0116474580416374	0.00885401367966095	0.0100218868793918
221	Bacteria	Firmicutes	Clostridia	Clostridiales	Syntrophomonadaceae	Syntrophomonas	s	0.00238762218833847	0.00175461078198468	0.00152309004508347	0.00205743429250341	0.00254313085270315	0.00312735660737258	0.00137583123136895	0.00143013828254371	0.00112408041189518	0	0.00104329681794471	0.00166732383259167	0.0016910655370791	0.00157629255989912	0.00193262137860325	0.00195413369066064	0.00196992120315187	0.00183990724090287	0.00216902733497099	0.00198028564790742	0.00155446021860827	0	0.00118031284019939	0.00154998428337615	0	0	0	0.00141158648549394	0.00106160954483491	0.00108754758020663	0	0	0	0	0	0	0	0.0011755243457279	0.000928074245939675	0	0	0
223	Bacteria	Firmicutes	Clostridia	Clostridiales	Syntrophomonadaceae	g	s	0.00577993688167086	0.00577641527102822	0.00402095771902035	0.0079109797444145	0.00562506061487732	0.00562258794304219	0.00569735240682271	0.0051614013204585	0.00669430031012576	0.00442276889239523	0.00699257272027225	0.00669182673350983	0.00769269028632061	0.00777180766489391	0.00511736365038607	0.00428513602166297	0.00556977720891164	0.00619319720334099	0.00564469764281608	0.00886150169817792	0.00684749564652755	0.00738215529504096	0.00774651922305621	0.00910480278346828	0.00826832876088853	0.00865848312143797	0.00847294652654442	0.0051413881748072	0.00435501188278866	0.00603170619483833	0.00399663560053966	0.00401926092884332	0.0039063615168673	0.00477826358525921	0.00317699546999837	0.00374339215405239	0.0061191235612259	0.007218131947452	0.00879350348027842	0.00308764635749442	0.00272753975913726	0.00264946434742541
224	Bacteria	FCPU426	c	o	f	g	s	0.00527168067326218	0.00232633789072126	0.00202570975996101	0.00249210350922948	0.00437504714490458	0.00370403229383844	0.00190499708958778	0.0020645605281834	0.00197717715306563	0.00145831839154653	0.00151526442606255	0.00257984565988847	0.00195633071936602	0.00206974066560667	0.00237721502908005	0.00266599667797273	0.00285988560457582	0.00231897742815683	0.00225613686649593	0.00256662720846102	0.00249894237675	0.00297984009417766	0.00338050764911477	0.00389121928483942	0.00341353022238517	0.00321953090749671	0.00303170850348986	0.00309860448035255	0.00291339437588216	0.00316225373321621	0.00222411642176924	0.00238791384595985	0.00216015606413855	0.00277951280449719	0.00246623907104995	0.00392044448566298	0.0052437248647899	0.00428963270020005	0.00394431554524362	0.00226223594509492	0.00146867525492006	0.00184310563299159
225	Bacteria	Proteobacteria	Gammaproteobacteria	Pseudomonadales	Pseudomonadaceae	Pseudomonas	s	0	0	0	0	0	0	0	0	0	0	0	0	0	0	0	0	0	0	0	0	0	0	0	0	0	0	0	0	0	0	0	0	0	0	0	0	0	0	0	0	0	0
226	Bacteria	Proteobacteria	Gammaproteobacteria	Pseudomonadales	Pseudomonadaceae	Pseudomonas	s	0	0	0	0	0	0	0	0	0	0	0	0	0	0	0	0	0	0	0	0	0	0	0	0	0	0	0	0	0	0	0	0	0	0	0	0	0	0	0	0	0	0
227	Bacteria	Proteobacteria	Betaproteobacteria	Burkholderiales	f	g	s	0	0	0	0	0	0	0	0	0	0	0	0	0	0	0	0	0	0	0	0	0	0	0	0	0	0	0	0	0	0	0	0	0	0	0	0	0	0	0	0	0	0
228	Bacteria	Proteobacteria	Gammaproteobacteria	Pseudomonadales	Pseudomonadaceae	Pseudomonas	s	0	0	0	0	0	0	0	0	0	0	0	0	0	0	0	0	0	0	0	0	0	0	0	0	0	0	0	0	0	0	0	0	0	0	0	0	0	0	0	0	0	0
229	Bacteria	Proteobacteria	Gammaproteobacteria	Acidiferrobacterales	f	g	s	0	0	0	0	0	0	0	0	0	0	0	0	0	0	0	0	0	0	0	0	0	0	0	0	0	0	0	0	0	0	0	0	0	0	0	0	0	0	0	0.00137568402066583	0.00199320213167723	0
23	Bacteria	Chloroflexi	Anaerolineae	Anaerolineales	Anaerolineaceae	Leptolinea	s	0	0	0	0	0	0	0	0	0	0	0	0	0	0	0	0	0	0	0	0	0	0	0	0	0	0	0	0	0	0	0	0	0	0	0	0	0	0	0	0	0	0
231	Bacteria	Proteobacteria	Gammaproteobacteria	Pseudomonadales	Pseudomonadaceae	Pseudomonas	s	0	0	0	0	0	0	0	0	0	0	0	0	0	0	0	0	0	0	0	0	0	0	0	0	0	0	0	0	0	0	0	0	0	0	0	0	0	0	0	0.00174253309284339	0.00161554278041207	0
232	Bacteria	Proteobacteria	Gammaproteobacteria	Pseudomonadales	Pseudomonadaceae	Pseudomonas	s	0	0	0	0	0	0	0	0	0	0	0	0	0	0	0	0	0	0	0	0	0	0	0	0	0	0	0	0	0	0	0	0	0	0	0	0	0	0	0	0	0	0
233	Bacteria	Proteobacteria	Gammaproteobacteria	Pseudomonadales	f	g	s	0	0	0	0	0	0	0	0	0	0	0	0	0	0	0	0	0	0	0	0	0	0	0	0	0	0	0	0	0	0	0	0	0	0	0	0	0	0	0	0	0	0
234	Bacteria	Proteobacteria	Gammaproteobacteria	Oceanospirillales	f	g	s	0	0	0	0	0	0	0	0	0	0	0	0	0	0	0	0	0	0	0	0	0	0	0	0	0	0	0	0	0	0	0	0	0	0	0	0	0	0	0	0	0	0
235	NA	p	c	o	f	g	s	0	0	0	0	0	0	0	0	0	0	0	0	0	0	0	0	0	0	0	0	0	0	0	0	0	0	0	0	0	0	0	0	0	0	0	0	0	0	0	0	0	0
236	Bacteria	Proteobacteria	Gammaproteobacteria	Pseudomonadales	f	g	s	0	0	0	0	0	0	0	0	0	0	0	0	0	0	0	0	0	0	0	0	0	0	0	0	0	0	0	0	0	0	0	0	0	0	0	0	0	0	0	0	0.00176241030590407	0
237	Bacteria	Proteobacteria	Gammaproteobacteria	Pseudomonadales	Pseudomonadaceae	Pseudomonas	s	0	0	0	0	0	0	0	0	0	0	0	0	0	0	0	0	0	0	0	0	0	0	0	0	0	0	0	0	0	0	0	0	0	0	0	0	0	0	0	0	0	0
238	Bacteria	Proteobacteria	Gammaproteobacteria	Pseudomonadales	Pseudomonadaceae	Pseudomonas	s	0	0	0	0	0	0	0	0	0	0	0	0	0	0	0	0	0	0	0	0	0	0	0	0	0	0	0	0	0	0	0	0	0	0	0	0	0	0	0	0	0	0
239	Bacteria	Proteobacteria	Gammaproteobacteria	Pseudomonadales	Pseudomonadaceae	Pseudomonas	s	0	0	0	0	0	0	0	0	0	0	0	0	0	0	0	0	0	0	0	0	0	0	0	0	0	0	0	0	0	0	0	0	0	0	0	0	0	0	0	0	0	0
24	Bacteria	Chloroflexi	Anaerolineae	Anaerolineales	Anaerolineaceae	Leptolinea	s	0	0	0	0	0.00175648444487548	0.0018963758151089	0	0	0	0	0	0.00140821269644567	0	0	0	0	0.00129994800207992	0	0	0	0	0	0	0	0	0	0	0	0	0	0	0	0	0	0	0	0	0	0	0	0	0
241	Bacteria	Proteobacteria	Gammaproteobacteria	Pseudomonadales	Pseudomonadaceae	Pseudomonas	s	0	0	0	0	0	0	0	0	0	0	0	0	0	0	0	0	0	0	0	0	0	0	0	0	0	0	0	0	0	0	0	0	0	0	0	0	0	0	0	0	0	0
242	NA	p	c	o	f	g	s	0	0	0	0	0	0	0	0	0	0	0	0	0	0	0	0	0	0	0	0	0	0	0	0	0	0	0	0	0	0	0	0	0	0	0	0	0	0	0	0	0	0
243	Bacteria	Proteobacteria	Gammaproteobacteria	Pseudomonadales	f	g	s	0	0	0	0	0	0	0	0	0	0	0	0	0	0	0	0	0	0	0	0	0	0	0	0	0	0	0	0	0	0	0	0	0	0	0	0	0	0	0	0	0	0
244	Bacteria	Proteobacteria	Gammaproteobacteria	Pseudomonadales	f	g	s	0	0	0	0	0	0	0	0	0	0	0	0	0	0	0	0	0	0	0	0	0	0	0	0	0	0	0	0	0	0	0	0	0	0	0	0	0	0	0	0	0	0
245	Bacteria	Proteobacteria	Gammaproteobacteria	Pseudomonadales	Pseudomonadaceae	Pseudomonas	s	0	0	0	0	0	0	0	0	0	0	0	0	0	0	0	0	0	0	0	0	0	0	0	0	0	0	0	0	0	0	0	0	0	0	0	0	0	0	0	0	0	0
247	Bacteria	Proteobacteria	Gammaproteobacteria	Pseudomonadales	f	g	s	0	0	0	0	0	0	0	0	0	0	0	0	0	0	0	0	0	0	0	0	0	0	0	0	0	0	0	0	0	0	0	0	0	0	0	0	0	0	0	0	0	0
248	Bacteria	Proteobacteria	Gammaproteobacteria	Pseudomonadales	Pseudomonadaceae	Pseudomonas	s	0	0	0	0	0	0	0	0	0	0	0	0	0	0	0	0	0	0	0	0	0	0	0	0	0	0	0	0	0	0	0	0	0	0	0	0	0	0	0	0	0	0
249	Bacteria	Proteobacteria	Gammaproteobacteria	Pseudomonadales	Pseudomonadaceae	Pseudomonas	s	0	0	0	0	0	0	0	0	0	0	0	0	0	0	0	0	0	0	0	0	0	0	0	0	0	0	0	0	0	0	0	0	0	0	0	0	0	0	0	0	0	0
25	Bacteria	Chloroflexi	Ardenticatenia	uncultured	f	g	s	0	0	0	0	0	0	0	0	0	0	0	0	0	0	0	0	0	0	0	0	0	0	0	0	0	0	0	0	0	0	0	0	0	0	0	0	0	0	0	0	0	0
250	Bacteria	Proteobacteria	Gammaproteobacteria	Pseudomonadales	Pseudomonadaceae	Pseudomonas	s	0	0	0	0	0	0	0	0	0	0	0	0	0	0	0	0	0	0	0	0	0	0	0	0	0	0	0	0	0	0	0	0	0	0	0	0	0	0	0	0	0	0
251	Bacteria	Proteobacteria	Gammaproteobacteria	Pseudomonadales	Pseudomonadaceae	Pseudomonas	s	0.00113471153505195	0.00329235955720721	0.00196478615815767	0.00373815526384421	0	0.00090937319788848	0.00195791367540966	0.00183874922041334	0	0	0	0	0	0	0.00103436073784399	0	0.00119995200191992	0.0020273694880892	0	0	0	0.00310246725854711	0.00546610897839913	0.00430310322028203	0.00297103556392784	0.003808636562911	0.00315614430027489	0.00368389643775248	0.00399309953795857	0.00382314803195717	0.00222976138730673	0.00182836967743461	0.00196031783794071	0.0042317301686446	0.00405045514099523	0.00479727508030588	0.003501594785744	0.00383592154921735	0.00385150812064965	0.174467304576442	0.217657672779153	0.179242022808432
252	Bacteria	Proteobacteria	Gammaproteobacteria	Pseudomonadales	Pseudomonadaceae	Pseudomonas	s	0	0	0	0	0	0	0	0	0	0	0	0	0	0	0	0	0	0	0	0	0	0	0	0	0	0	0	0	0	0	0	0	0	0	0	0	0	0	0	0	0	0
253	Bacteria	Proteobacteria	Gammaproteobacteria	Pseudomonadales	Pseudomonadaceae	Pseudomonas	s	0	0	0	0	0	0	0	0	0	0	0	0	0	0	0	0	0	0	0	0	0	0	0	0	0	0	0	0	0	0	0	0	0	0	0	0	0	0	0	0	0	0
254	Bacteria	Proteobacteria	Gammaproteobacteria	Pseudomonadales	f	g	s	0	0	0	0	0	0	0	0	0	0	0	0	0	0	0	0	0	0	0	0	0	0	0	0	0	0	0	0	0	0	0	0	0	0	0	0	0	0	0	0	0	0
255	Bacteria	Proteobacteria	Gammaproteobacteria	Pseudomonadales	Pseudomonadaceae	g	s	0	0	0	0	0	0	0	0	0	0	0	0	0	0	0	0	0	0	0	0	0	0	0	0	0	0	0	0	0	0	0	0	0	0	0	0	0	0	0	0	0	0
256	Bacteria	Proteobacteria	Gammaproteobacteria	Oceanospirillales	f	g	s	0	0	0	0	0	0	0	0	0	0	0	0	0	0	0	0	0	0	0	0	0	0	0	0	0	0	0	0	0	0	0	0	0	0	0	0	0	0	0	0	0	0
257	Bacteria	Proteobacteria	Gammaproteobacteria	Pseudomonadales	f	g	s	0	0	0	0	0	0	0	0	0	0	0	0	0	0	0	0	0	0	0	0	0	0	0	0	0	0	0	0	0	0	0	0	0	0	0	0	0	0	0	0	0	0
258	Bacteria	Proteobacteria	Gammaproteobacteria	Pseudomonadales	f	g	s	0	0	0	0	0	0	0	0	0	0	0	0	0	0	0	0	0	0	0	0	0	0	0	0	0	0	0	0	0	0	0	0	0	0	0	0	0	0	0	0	0	0
259	Bacteria	Proteobacteria	Betaproteobacteria	Burkholderiales	f	g	s	0	0	0	0	0	0	0	0	0	0	0	0	0	0	0	0	0	0	0	0	0	0	0	0	0	0	0	0	0	0	0	0	0	0	0	0	0	0	0	0	0	0
26	NA	p	c	o	f	g	s	0	0	0	0	0	0	0	0	0	0	0	0	0	0	0	0	0	0	0	0	0	0	0.00218873546095227	0	0	0	0	0	0	0	0	0	0	0	0	0	0	0	0	0	0	0
260	Bacteria	Proteobacteria	Betaproteobacteria	Burkholderiales	f	g	s	0	0	0	0	0	0	0	0	0	0	0	0	0	0	0	0	0	0	0	0	0	0	0	0	0	0	0	0	0	0	0	0	0	0	0	0	0	0	0	0.00369906147779035	0.00493055264151735	0.00345582306185923
261	Bacteria	Proteobacteria	Betaproteobacteria	Burkholderiales	f	g	s	0	0	0	0	0	0	0	0	0	0	0	0	0	0	0	0	0	0	0	0	0	0	0	0	0	0	0	0	0	0	0	0	0	0	0	0	0	0	0	0	0	0
262	Bacteria	Proteobacteria	Betaproteobacteria	Burkholderiales	f	g	s	0	0	0	0	0	0	0	0	0	0	0	0	0	0	0	0	0	0	0	0	0	0	0	0	0	0	0	0	0	0	0	0	0	0	0	0	0	0	0	0	0	0
263	Bacteria	Proteobacteria	Betaproteobacteria	Burkholderiales	f	g	s	0	0	0	0	0	0	0	0	0	0	0	0	0	0	0	0	0	0	0	0	0	0	0	0	0	0	0	0	0	0	0	0	0	0	0	0	0	0	0	0	0	0
264	Bacteria	Proteobacteria	Betaproteobacteria	Burkholderiales	f	g	s	0	0	0	0	0	0	0	0	0	0	0	0	0	0	0	0	0	0	0	0	0	0	0	0	0	0	0	0	0	0	0	0	0	0	0	0	0	0	0	0.00149796704472502	0.0012588645042172	0
265	Bacteria	Proteobacteria	Gammaproteobacteria	Pseudomonadales	f	g	s	0	0	0	0	0	0	0	0	0	0	0	0	0	0	0	0	0	0	0	0	0	0	0	0	0	0	0	0	0	0	0	0	0	0	0	0	0	0	0	0	0	0
266	Bacteria	Proteobacteria	Gammaproteobacteria	Pseudomonadales	Pseudomonadaceae	Pseudomonas	s	0	0	0	0	0	0	0	0	0	0	0	0	0	0	0	0	0	0	0	0	0	0	0	0	0	0	0	0	0	0	0	0	0	0	0	0	0	0	0	0	0	0
267	Bacteria	Proteobacteria	Gammaproteobacteria	Pseudomonadales	f	g	s	0	0	0	0	0	0	0	0	0	0	0	0	0	0	0	0	0	0	0	0	0	0	0	0	0	0	0	0	0	0	0	0	0	0	0	0	0	0	0	0	0	0
268	Bacteria	Proteobacteria	Gammaproteobacteria	Pseudomonadales	Pseudomonadaceae	Pseudomonas	s	0	0	0	0	0	0	0	0	0	0	0	0	0	0	0	0	0	0	0	0	0	0	0	0	0	0	0	0	0	0	0	0	0	0	0	0	0	0	0	0	0	0
269	NA	p	c	o	f	g	s	0	0	0	0	0	0	0	0	0	0	0	0	0	0	0	0	0	0	0	0	0	0	0	0	0	0	0	0	0	0	0	0	0	0	0	0	0	0	0	0	0	0
27	Archaea	Euryarchaeota	Methanobacteria	Methanobacteriales	Methanobacteriaceae	Methanobacterium	s	0	0	0	0	0	0	0	0.00132260908836749	0	0	0	0	0.00111079795082647	0	0.00153339442715469	0.00138185168125288	0.00106995720171193	0	0	0	0	0.00122627164369451	0.0013292843637197	0.00138739851938564	0	0.00110971065322227	0	0	0	0	0	0	0	0	0	0	0	0	0	0	0	0
270	Bacteria	Proteobacteria	Gammaproteobacteria	Pseudomonadales	Pseudomonadaceae	Pseudomonas	s	0	0	0	0	0	0	0	0	0	0	0	0	0	0	0	0	0	0	0	0	0	0	0	0	0	0	0	0	0	0	0	0	0	0	0	0	0	0	0	0	0	0
271	Bacteria	Proteobacteria	Betaproteobacteria	Burkholderiales	f	g	s	0	0	0	0	0	0	0	0	0	0	0	0	0	0	0	0	0	0	0	0	0	0	0	0	0	0	0	0	0	0	0	0	0	0	0	0	0	0	0	0.00391305676989392	0.00362972598715958	0.00327151249856007
272	Bacteria	Proteobacteria	Betaproteobacteria	Burkholderiales	f	g	s	0	0	0	0	0	0	0	0	0	0	0	0	0	0	0	0	0	0	0	0	0	0	0	0	0	0	0	0	0	0	0	0	0	0	0	0	0	0	0	0	0	0
273	Bacteria	Proteobacteria	Gammaproteobacteria	Pseudomonadales	Pseudomonadaceae	Pseudomonas	s	0	0	0	0	0	0	0	0	0	0	0	0	0	0	0	0	0	0	0	0	0	0	0	0	0	0	0	0	0	0	0	0	0	0	0	0	0	0	0	0	0	0
274	NA	p	c	o	f	g	s	0	0	0	0	0	0	0	0	0	0	0	0	0	0	0	0	0	0	0	0	0	0	0	0	0	0	0	0	0	0	0	0	0	0	0	0	0	0	0	0	0	0
275	Bacteria	Proteobacteria	Gammaproteobacteria	Pseudomonadales	Pseudomonadaceae	Pseudomonas	s	0	0	0	0	0	0	0	0	0	0	0	0	0	0	0	0	0	0	0	0	0	0	0	0	0	0	0	0	0	0	0	0	0	0	0	0	0	0	0	0	0	0
276	NA	p	c	o	f	g	s	0	0	0	0	0	0	0	0	0	0	0	0	0	0	0	0	0	0	0	0	0	0	0	0	0	0	0	0	0	0	0	0	0	0	0	0	0	0	0	0	0	0
278	Bacteria	Proteobacteria	Gammaproteobacteria	Pseudomonadales	f	g	s	0	0	0	0	0	0	0	0	0	0	0	0	0	0	0	0	0	0	0	0	0	0	0	0	0	0	0	0	0	0	0	0	0	0	0	0	0	0	0	0	0	0
279	Bacteria	Proteobacteria	Betaproteobacteria	Rhodocyclales	Rhodocyclaceae	Thauera	s	0	0	0	0	0	0	0	0	0	0	0	0	0	0	0	0	0	0	0	0	0	0	0	0	0	0	0	0	0	0	0	0	0	0	0	0	0	0	0	0.00278193879734646	0.00274852083420754	0.0026955419882502
28	Archaea	Euryarchaeota	Methanobacteria	Methanobacteriales	Methanobacteriaceae	Methanobacterium	s	0.0340531659633819	0.02647687955287	0.00402095771902035	0.0168796545828624	0.0224894664813198	0.0229783081222552	0.0290864833400949	0.0305920557431343	0.013468892078244	0.010686365918382	0.0197605385398813	0.0232411423421394	0.0269741532238009	0.0197927517956028	0.0397956683875768	0.0295492930223469	0.0218591256349746	0.0214887279645071	0.0265074304430391	0.0161188613910677	0.0289346044489045	0.0246848481875705	0.0273878416318112	0.0353569841424685	0.0152850297735692	0.026865957913196	0.0167988325659793	0.0291383584282042	0.0261843581484564	0.0203873342535659	0.0210218516615956	0.0164316843855653	0.018932292905743	0.0184415990006246	0.0225472481738699	0.0180593378242798	0.0197008043267231	0.0169316752253088	0.0169605568445476	0.00932408058451285	0.00918971088078553	0.0114042161041355
280	Bacteria	Proteobacteria	Betaproteobacteria	Burkholderiales	Comamonadaceae	Brachymonas	s	0	0	0	0	0	0	0	0	0	0	0	0	0	0	0	0	0	0	0	0	0	0	0	0	0	0	0	0	0	0	0	0	0	0	0	0	0	0	0	0	0.00176241030590407	0.00163575624928004
281	Bacteria	Synergistetes	Synergistia	Synergistales	f	g	s	0	0	0	0	0	0	0	0	0	0	0	0	0	0	0	0	0	0	0	0	0	0	0	0	0	0	0	0	0	0	0	0	0	0	0	0	0	0	0	0	0	0
282	Bacteria	Proteobacteria	Gammaproteobacteria	Pseudomonadales	Moraxellaceae	Acinetobacter	s	0	0	0	0	0	0	0	0	0	0	0	0	0	0	0	0	0	0	0	0	0	0	0	0	0	0	0	0	0	0	0	0	0	0	0	0	0	0	0	0	0	0
283	Bacteria	Bacteroidetes	Bacteroidia	Bacteroidales	ML635J-40_aquatic_group	g	s	0	0	0	0	0	0	0	0	0	0	0	0	0	0	0	0	0	0	0	0	0	0	0	0	0	0	0	0	0	0	0	0	0	0	0	0	0	0	0	0	0	0
284	Bacteria	Proteobacteria	Deltaproteobacteria	Desulfobacterales	Desulfobulbaceae	Desulfobulbus	s	0	0	0	0	0	0	0	0	0	0	0	0	0	0	0	0	0	0	0	0	0	0	0	0	0	0	0	0	0	0	0	0	0	0	0	0	0	0	0	0	0	0
285	Bacteria	Proteobacteria	Deltaproteobacteria	Myxococcales	uncultured	g	s	0	0	0	0	0	0	0	0	0	0	0	0	0	0	0	0	0	0	0	0	0	0	0	0	0	0	0	0	0	0	0	0	0	0	0	0	0	0	0	0	0	0
286	Bacteria	Proteobacteria	Deltaproteobacteria	Myxococcales	f	g	s	0	0	0	0	0	0	0	0	0	0	0	0	0	0	0	0	0	0	0	0	0	0	0	0	0	0	0	0	0	0	0	0	0	0	0	0	0	0	0	0	0	0
287	Bacteria	Proteobacteria	Gammaproteobacteria	Pseudomonadales	Pseudomonadaceae	Pseudomonas	s	0	0	0	0	0	0	0	0	0	0	0	0	0	0	0	0	0	0	0	0	0	0	0	0	0	0	0	0	0	0	0	0	0	0	0	0	0	0	0	0	0	0
288	Bacteria	Proteobacteria	Betaproteobacteria	Rhodocyclales	Rhodocyclaceae	Thauera	s	0	0	0	0	0	0	0	0	0	0	0	0	0	0	0	0	0	0	0	0	0	0	0	0	0	0	0	0	0	0	0	0	0	0	0	0	0	0	0	0	0	0
289	Bacteria	Proteobacteria	Gammaproteobacteria	Pseudomonadales	Moraxellaceae	Acinetobacter	s	0	0	0	0	0	0	0	0	0	0	0	0	0	0	0	0	0	0	0	0	0	0	0	0	0	0	0	0	0	0	0	0	0	0	0	0	0	0	0	0	0	0
29	Archaea	Euryarchaeota	Methanobacteria	Methanobacteriales	Methanobacteriaceae	Methanobacterium	s	0.0012056310059927	0	0	0	0	0.00117553120702657	0.00155221985077523	0.00192477257575432	0	0	0.00166430682862608	0	0.00149211665036391	0.00137068918252097	0.00235906834946876	0.00171684602822327	0.00136994520219191	0	0.00145472917646649	0	0.00171187391163189	0.00186393289841566	0.00175328023835444	0.00215697113560737	0.00122634233915319	0.00153441473038141	0	0.0010672970987881	0	0	0.00115721793518451	0	0	0	0	0	0.00121342393565386	0	0.0011368909512761	0	0	0
290	Bacteria	Proteobacteria	Gammaproteobacteria	Pseudomonadales	Moraxellaceae	Acinetobacter	s	0	0	0	0	0	0	0	0	0	0	0	0	0	0	0	0	0	0	0	0	0	0	0	0	0	0	0	0	0	0	0	0	0	0	0	0	0	0	0	0	0	0
291	Bacteria	Proteobacteria	Gammaproteobacteria	Pseudomonadales	Moraxellaceae	Acinetobacter	s	0	0	0	0	0	0	0	0	0	0	0	0	0	0	0	0	0	0	0	0	0	0	0	0	0	0	0	0	0	0	0	0	0	0	0	0	0	0	0	0	0	0
292	Bacteria	Proteobacteria	Gammaproteobacteria	Pseudomonadales	Moraxellaceae	Acinetobacter	s	0	0	0	0	0	0	0	0	0	0	0	0	0	0	0	0	0	0	0	0	0	0	0	0	0	0	0	0	0	0	0	0	0	0	0	0	0	0	0	0	0	0
293	Bacteria	Verrucomicrobia	OPB35_soil_group	o	f	g	s	0	0	0	0	0	0	0	0	0	0	0	0	0	0	0	0	0	0	0	0	0	0	0	0	0	0	0	0	0	0	0	0	0	0	0	0	0	0	0	0	0	0
294	Bacteria	Verrucomicrobia	OPB35_soil_group	o	f	g	s	0	0	0	0	0	0	0	0	0	0	0	0	0	0	0	0	0	0	0	0	0	0	0	0	0	0	0	0	0	0	0	0	0	0	0	0	0	0	0	0	0	0
295	Bacteria	Verrucomicrobia	OPB35_soil_group	o	f	g	s	0	0	0	0	0	0	0	0	0	0	0	0	0	0	0	0	0	0	0	0	0	0	0	0	0.000973488248606142	0	0	0	0	0	0	0	0	0	0	0	0	0	0	0	0	0
296	Bacteria	Verrucomicrobia	WCHB1-41	o	f	g	s	0	0.00129131467662918	0	0	0	0	0.00107597057837828	0	0	0	0	0	0	0	0	0	0	0	0	0	0	0	0	0	0	0	0	0	0	0	0	0	0	0	0	0	0	0	0	0	0	0
297	Bacteria	FCPU426	c	o	f	g	s	0	0	0	0	0	0	0	0	0	0	0	0	0	0	0	0	0	0	0	0	0	0	0	0	0	0	0	0	0	0	0	0	0	0	0	0	0	0	0	0	0	0
298	Bacteria	Tenericutes	Mollicutes	Acholeplasmatales	Acholeplasmataceae	Acholeplasma	s	0	0	0	0	0	0	0	0	0	0	0	0	0	0	0	0	0	0	0	0	0	0	0	0	0	0	0	0	0	0	0	0	0	0	0	0	0	0	0	0	0	0
299	Bacteria	Tenericutes	Mollicutes	Acholeplasmatales	Acholeplasmataceae	Acholeplasma	s	0	0	0	0	0	0	0	0	0	0	0	0	0	0	0	0	0	0	0	0	0	0	0	0	0	0	0	0	0	0	0.00193057821382	0.00169439431313983	0.00158443165056859	0.00227982510930668	0.00338251539258587	0.00303518282761005	0.00185480515878519	0.00179422136979521	0.00174013921113689	0.00320992938155361	0.00390247996307331	0.00354797834350881
3	Bacteria	Chloroflexi	Anaerolineae	Anaerolineales	Anaerolineaceae	uncultured	s	0	0	0	0	0	0	0	0	0	0	0	0	0	0	0	0	0	0	0	0	0	0	0	0	0	0	0	0	0	0	0	0	0	0	0	0	0	0	0	0	0	0
30	Archaea	Euryarchaeota	Methanobacteria	Methanobacteriales	Methanobacteriaceae	Methanobacterium	s	0	0	0	0	0	0	0	0.000978515667003592	0	0	0	0	0	0	0	0	0	0	0	0	0	0	0	0	0	0	0	0	0	0	0	0	0	0	0	0	0	0	0	0	0	0
300	Bacteria	Tenericutes	Mollicutes	Acholeplasmatales	Acholeplasmataceae	Acholeplasma	s	0	0	0	0	0	0	0	0	0	0	0	0	0	0	0	0	0	0	0	0	0	0	0	0	0	0	0	0	0	0	0	0	0	0	0	0	0	0	0	0	0	0
301	Bacteria	Tenericutes	Mollicutes	Acholeplasmatales	Acholeplasmataceae	Acholeplasma	s	0	0	0	0	0	0	0	0	0	0	0	0	0	0	0	0	0	0	0	0	0	0	0	0	0	0	0	0	0	0	0	0	0	0	0	0	0	0	0	0	0	0
302	Bacteria	Tenericutes	Mollicutes	NB1-n	f	g	s	0	0	0	0	0	0	0	0	0	0	0	0	0	0	0	0	0	0	0	0	0	0	0	0	0	0	0	0	0	0	0	0	0	0	0	0	0	0	0	0	0	0
303	Bacteria	Tenericutes	Mollicutes	NB1-n	f	g	s	0	0	0	0	0	0	0	0	0	0	0	0	0	0	0	0	0	0	0	0	0	0	0	0	0	0	0	0	0	0	0	0	0	0	0	0	0	0	0	0.00119225948457705	0.00155259955520121	0.00170487271051722
304	Bacteria	Firmicutes	Clostridia	Clostridiales	Clostridiales_vadinBB60_group	g	s	0	0	0	0	0	0	0	0	0	0	0	0	0	0	0	0	0	0	0	0	0	0	0	0	0	0	0	0	0	0	0	0	0	0	0	0	0	0	0	0	0	0
305	Bacteria	SR1_(Absconditabacteria)	c	o	f	g	s	0	0	0	0	0	0	0	0	0	0	0	0	0	0	0	0	0	0	0	0	0	0	0	0	0	0	0	0	0	0	0	0	0	0	0	0	0	0	0	0	0	0
306	Archaea	Bathyarchaeota	c	o	f	g	s	0.00251764121839651	0.00192218596902816	0	0.00166623199744994	0.00192890009590621	0.00116444128997915	0.00165805302241899	0.00168820834856664	0.00146531910836336	0.00123120323220732	0.00127928062200363	0.00130682138230158	0.00111079795082647	0	0.00193262137860325	0.00145164217020504	0.00221991120355186	0.0019301668414	0.00139375250439903	0.00123906141098118	0.00147575337209646	0	0	0	0	0	0.00147060487109583	0.00118206022769005	0	0.0011963023382273	0	0	0	0	0	0	0	0	0	0	0	0
307	Archaea	Euryarchaeota	Thermoplasmata	Thermoplasmatales	Thermoplasmatales_Incertae_Sedis	Methanomassiliicoccus	s	0	0	0	0	0	0	0	0	0	0	0	0	0	0	0	0	0	0	0	0	0.00109205749535138	0	0	0	0	0	0	0	0	0	0	0	0	0	0	0	0	0	0	0	0	0
308	Archaea	Euryarchaeota	Thermoplasmata	Thermoplasmatales	Terrestrial_Miscellaneous_Gp(TMEG)	g	s	0.00215122395186932	0.00201090224452177	0	0.00186907763192211	0.00183191629220142	0.00226234307767378	0.00291041222020355	0.00205380760876578	0.00250910806226603	0.00207989672236965	0.00196239163375314	0.00208415479073959	0.00218843775386707	0.00216568890838314	0.00275829530091731	0.00258224809123013	0.00243990240390384	0.00272167410729784	0.00153312775483893	0.00178115077828545	0.00261700264651771	0.00152057683818119	0.00225749154873088	0	0.00132748397537201	0.00139741341516879	0	0.00156077855306647	0.00173717925518439	0	0	0	0	0	0.00140438613768122	0	0.00234017473304673	0.0026191507352183	0.00211136890951276	0	0	0
309	Archaea	Euryarchaeota	Thermoplasmata	Thermoplasmatales	Terrestrial_Miscellaneous_Gp(TMEG)	g	s	0.00140656950699148	0.00102516585014835	0	0	0.00121768553540448	0.00126425054340594	0	0.00101077442525646	0	0	0	0	0	0	0	0	0	0.00120809003742302	0	0	0.00120027940930512	0	0	0	0	0	0	0	0	0	0	0	0	0	0	0	0	0	0	0	0	0
31	Archaea	Euryarchaeota	Methanomicrobia	Methanosarcinales	f	g	s	0	0	0	0	0	0	0	0.0011290565388503	0	0	0.000981195816876568	0	0	0	0.00129748759220782	0	0	0	0.00108886914406174	0	0	0.00293078922842988	0	0	0	0	0	0	0	0	0	0	0	0	0	0	0	0	0	0	0	0
310	Archaea	WSA2	WCHA1-57	o	f	g	s	0.00210394430457549	0.00360779520340671	0	0.00210090121417601	0.00234916324529359	0.00303863727099321	0.00155221985077523	0.00354846340781522	0.00258939952025854	0.00276124220038729	0.00269518344635716	0.00236579733002873	0.00306712867019248	0.00235758539393607	0.00404670955331948	0.00351744064318915	0.00233990640374385	0.00363815620465323	0.00236937925747835	0.00236749233883904	0.00403372588373031	0.00335998430372296	0.00432017418208904	0.00300241710835799	0.00289517933676372	0.00343873301183691	0.00432131585198928	0.00379865956665443	0.00459628677934204	0.00470155184673945	0.00215637683531942	0.00215148673249848	0.00216967217014798	0.00179575265459088	0.00184111597317965	0.00172836799905572	0.00247885175426432	0.00259852750108272	0.00276102088167053	0	0	0
311	Archaea	WSA2	WCHA1-57	o	f	g	s	0	0	0	0	0	0	0	0	0	0	0	0	0	0	0	0	0	0	0	0	0	0	0	0	0	0	0.00111992217106528	0	0	0	0	0	0	0	0	0	0	0	0	0	0	0
312	Archaea	WSA2	c	o	f	g	s	0	0	0	0	0	0	0	0	0	0	0	0	0	0	0	0	0	0	0	0	0	0	0	0	0	0	0	0	0	0	0	0	0	0	0	0	0	0	0	0	0	0
313	NA	p	c	o	f	g	s	0	0	0	0	0	0.0027613893448077	0	0	0	0	0	0	0	0	0	0	0	0	0	0	0	0.00244028057095208	0	0	0	0	0	0	0	0	0	0	0	0	0	0	0	0	0	0	0	0
314	Archaea	Euryarchaeota	Methanomicrobia	Methanomicrobiales	Methanoregulaceae	Methanolinea	s	0.026748460456485	0.0130610072254478	0	0.012388072676693	0.0161531913059408	0.0273033757707492	0.0172155292540525	0.0146669820856363	0.0162991659724801	0.0120729637332951	0.0133641354298631	0.0163915957866276	0.0113898237644445	0.0121854268326114	0.0135827896890566	0.0153259913738956	0.0141894324227031	0.0175103624964417	0.0130402968692834	0.010930291732584	0.0188207746721368	0.0242924412615883	0.0156993067094482	0.0101887078767383	0.0110623664614334	0.0111519070583078	0.0133598796366475	0.018396529562982	0.0168711471414957	0.0122390931526331	0.0101270681742488	0.0113169778310177	0.00968739591759052	0.0075577763897564	0.00723601394110142	0.00483943039735602	0.0131223131327139	0.00991977561921261	0.00958236658932715	0.0040964813059827	0.00325206663589442	0.004492569980417
315	Archaea	Euryarchaeota	Methanomicrobia	Methanomicrobiales	Methanoregulaceae	Methanolinea	s	0.00150112880157914	0.00105473794197956	0	0	0	0.00143059929911724	0.00104069285449703	0	0	0	0	0	0	0	0	0	0	0.00115254566788633	0	0	0.00112157256279331	0	0	0	0	0	0	0	0.00117621512069777	0	0	0	0	0	0	0	0	0	0	0	0	0
316	Archaea	Euryarchaeota	Methanomicrobia	Methanomicrobiales	Methanoregulaceae	Methanolinea	s	0.00449156649291396	0.00318392855382614	0	0.00256454837868382	0.0028340822638175	0.00428070798030431	0.00368652214559117	0.00345168713305662	0.0037736985256481	0.00229505845226996	0.00301810865191147	0.00211795189545429	0.00205580516272361	0.00196008553100499	0.00179652128151851	0.00200996608182237	0.00192992280308788	0.00377701712849496	0.00168992491158383	0.00158201590866347	0.00278425469535531	0.00334772158728602	0.00275024351114422	0.00164753574177045	0.00216190247417728	0.00280852696185883	0.00289596036154255	0.00333960705104664	0.00303403182415886	0.00218346091103024	0	0	0	0	0	0	0.00137810289834974	0.00113427787745674	0.00150812064965197	0	0	0
318	Archaea	Euryarchaeota	Methanomicrobia	Methanomicrobiales	Methanospirillaceae	Methanospirillum	s	0	0	0	0	0	0	0	0	0.00137499121812178	0	0	0.00253478285360221	0.00202264701493775	0.00220680958385876	0	0.00159122314810938	0.00262989480420783	0	0.00151570584853395	0	0.00193815609535334	0.00226860254083485	0.00213143872113677	0.00227620069586707	0.00173205052024729	0.00309622972380535	0.00312220726478806	0.00193949687844289	0.00231623900691253	0	0	0	0	0	0	0	0.00134343364304535	0.00129926375054136	0.00134570765661253	0	0	0
319	Archaea	Euryarchaeota	Methanomicrobia	Methanomicrobiales	Methanoregulaceae	Methanolinea	s	0.00202120492181128	0.0012420278569105	0	0	0.00123923749178332	0.00148604888435434	0.00213430229481594	0.0017204671068195	0.00183666710157873	0.00147027182098544	0.0015401048264898	0.00157719822001915	0.00172422368486496	0.00106913756236636	0.00243165506791395	0.00175872032159457	0.00270989160433583	0.00284664893875539	0.00141988536385651	0.00146032237722782	0.00300069852326279	0.00360523863246186	0.00311694264596344	0.00177760435296285	0.00261703983716197	0.00339763261727313	0.0034276405841695	0.00337403598971722	0.00356483659657631	0.00228384991843393	0.0020886372488696	0.00213572492493439	0.00229813960127516	0.0023422860712055	0.00140438613768122	0.00128152163832424	0.00243551518513382	0.00195920724287983	0.00190255220417633	0	0	0
32	Archaea	Euryarchaeota	Methanobacteria	Methanobacteriales	Methanobacteriaceae	Methanobacterium	s	0	0	0	0	0	0	0	0	0	0	0	0	0	0	0.00134285429123606	0	0	0	0	0	0	0	0	0	0	0	0	0	0	0	0	0	0	0	0	0	0	0	0	0	0	0
321	Archaea	Euryarchaeota	Methanomicrobia	Methanomicrobiales	Methanoregulaceae	Methanolinea	s	0	0.00291777972734531	0	0	0.00202588389961099	0.00252850108681187	0	0	0.00201732288206188	0	0	0	0.0038463451431603	0.00142551674982181	0	0	0	0.00254115490630359	0	0	0	0.00181488203266788	0	0	0	0	0	0	0	0	0	0	0	0	0	0	0	0	0	0	0	0
322	Archaea	Euryarchaeota	Methanomicrobia	Methanomicrobiales	Methanospirillaceae	Methanospirillum	s	0	0.00209961852001538	0	0	0.00179958835763316	0.00245087166747993	0.00195791367540966	0	0.00150546483735962	0	0.00199965223439402	0	0	0	0	0.00108873162765378	0	0.00231203438196474	0	0	0.00113141091860728	0.00128758522587924	0.00115739414427319	0	0.00104934447577026	0	0.00136879376463535	0	0	0	0	0	0.00214588190512442	0	0	0	0.00162945499930661	0.00162923549671059	0.00187935034802784	0	0	0
323	Bacteria	Planctomycetes	Phycisphaerae	SHA-43	f	g	s	0	0	0	0	0	0	0	0	0	0	0	0	0	0	0	0	0	0	0	0	0	0	0	0	0	0	0	0	0	0	0	0	0	0	0	0	0	0	0	0	0	0
324	Bacteria	Proteobacteria	Gammaproteobacteria	Pseudomonadales	Pseudomonadaceae	Pseudomonas	s	0	0	0	0	0	0	0	0	0	0	0	0	0	0	0	0	0	0	0	0	0	0	0	0	0	0	0	0	0	0	0	0	0	0	0	0	0	0	0	0	0	0
325	Bacteria	Proteobacteria	Gammaproteobacteria	Pseudomonadales	Pseudomonadaceae	Pseudomonas	s	0	0	0	0	0	0	0	0	0	0	0	0	0	0	0	0	0	0	0	0	0	0	0	0	0	0	0	0	0	0	0	0	0	0	0	0	0	0	0	0	0	0
326	Bacteria	TM6_(Dependentiae)	c	o	f	g	s	0	0	0	0	0	0	0	0	0	0	0	0	0	0	0	0	0	0	0	0	0	0	0	0	0	0	0	0	0	0	0	0	0	0	0	0	0	0	0	0	0	0
327	Bacteria	Proteobacteria	Deltaproteobacteria	Bdellovibrionales	Bacteriovoracaceae	uncultured	s	0	0	0	0	0.00132544531729868	0.0012975202945482	0	0	0	0	0	0	0	0	0	0	0	0	0	0	0	0	0	0	0	0	0	0	0	0	0	0	0	0	0	0	0	0	0	0	0	0
328	Bacteria	Planctomycetes	Phycisphaerae	KCLunmb-38-53	f	g	s	0	0	0	0	0	0	0	0	0	0	0	0	0	0	0	0	0	0	0	0	0	0	0	0	0	0	0	0	0	0	0	0	0	0	0	0	0	0	0	0	0	0
329	Bacteria	Parcubacteria	c	o	f	g	s	0	0	0	0	0	0	0	0	0	0	0	0	0	0	0	0	0	0	0	0	0	0	0	0	0	0	0	0	0	0	0	0	0	0	0	0	0	0	0	0	0	0
33	Archaea	Euryarchaeota	Methanobacteria	Methanobacteriales	Methanobacteriaceae	Methanobacterium	s	0	0	0	0	0	0	0.00125235919778456	0.00149465579904944	0	0	0	0	0.0011273770247194	0	0.00191447469899195	0.00115852211660595	0	0	0	0	0.0010822191395374	0.00123853436013146	0	0.00199438537161686	0	0.00142481367821131	0	0	0	0	0.00102173876228486	0	0	0	0	0	0	0	0	0	0	0
330	Bacteria	Parcubacteria	Candidatus_Falkowbacteria	o	f	g	s	0	0	0	0	0	0	0	0	0	0	0	0	0	0	0	0	0	0	0	0	0	0	0	0	0	0	0	0	0	0	0	0	0	0	0	0	0	0	0	0	0	0
331	Bacteria	Planctomycetes	Phycisphaerae	Pla1_lineage	f	g	s	0	0	0	0	0	0	0	0	0	0	0	0	0	0	0	0	0	0	0	0	0	0	0	0	0	0	0	0.00212311788468601	0	0	0	0	0	0	0	0	0	0	0	0	0	0
332	Bacteria	Bacteroidetes	Bacteroidia	Bacteroidales	f	g	s	0	0	0	0	0	0	0	0	0	0	0	0	0	0	0	0	0	0	0	0	0	0	0	0	0	0	0	0	0	0	0	0	0	0	0	0	0	0	0	0	0	0
333	Bacteria	Bacteroidetes	Bacteroidia	Bacteroidales	Rs-E47_termite_group	g	s	0	0	0	0	0	0	0	0	0	0	0	0	0	0	0	0	0	0	0	0	0	0	0	0	0	0	0	0	0	0	0	0	0	0	0	0	0	0	0	0	0	0
334	Bacteria	Bacteroidetes	Bacteroidia	Bacteroidales	Rikenellaceae	Blvii28_wastewater-sludge_group	s	0.00491708331855844	0.00331207428509468	0	0.00221681300530296	0.00372848845353937	0.00365967262564876	0.00414513255604748	0.00373126303791479	0.0017061934823409	0.00112362236725717	0.00109297761879921	0.00147580690587506	0	0	0	0	0	0.00353401051177193	0	0	0.00133801639070079	0	0	0	0	0	0	0	0	0	0	0	0	0	0	0	0	0	0	0	0	0
335	Bacteria	Bacteroidetes	Bacteroidia	Bacteroidales	GZKB124	g	s	0.0021275841282224	0.00190247124114069	0	0.00282534990871946	0.00186424422676968	0.00192964556625116	0.00209902457093468	0.00232263059420633	0.00208757790780533	0.00228310502283105	0.00218595523759843	0.0017236523404495	0	0.00176818904545205	0.00159690780579423	0	0.00202991880324787	0.00213845822716259	0.00175961253680378	0	0.00174138897907382	0	0	0	0	0	0	0	0	0	0	0	0	0	0	0	0	0	0	0	0	0
336	Bacteria	Bacteroidetes	Bacteroidia	Bacteroidales	M2PB4-65_termite_group	g	s	0	0	0	0	0	0	0	0	0	0	0	0	0	0	0	0	0	0	0	0	0	0	0	0	0	0	0	0	0	0	0	0	0	0	0	0	0	0	0	0	0	0
337	Bacteria	Bacteroidetes	Bacteroidia	Bacteroidales	M2PB4-65_termite_group	g	s	0	0	0	0	0	0	0	0	0	0	0	0	0	0	0.00150617440773774	0.00135393548567201	0.00236990520379185	0	0	0	0	0	0	0	0	0	0	0	0	0	0	0	0	0	0	0	0	0	0	0	0	0
338	Bacteria	Bacteroidetes	Bacteroidia	Bacteroidales	GZKB124	g	s	0	0	0	0	0	0	0	0	0	0	0	0	0	0	0	0	0	0	0	0	0	0	0	0	0	0	0	0	0	0	0	0	0	0	0	0	0	0	0	0	0	0
339	Bacteria	Bacteroidetes	Bacteroidia	Bacteroidales	GZKB124	g	s	0	0	0	0	0	0	0	0	0	0	0	0	0	0	0	0	0	0	0	0	0	0	0	0	0	0	0	0	0	0	0	0	0	0	0	0	0	0	0	0	0	0
34	Archaea	Euryarchaeota	Methanobacteria	Methanobacteriales	Methanobacteriaceae	Methanobacterium	s	0.00931409051688474	0.0103896615966958	0	0.00636065953809151	0.00807120766387569	0.00747460408996141	0.0171273349443494	0.0121507989419127	0.0107189096420005	0.00829568003060078	0.00897980475445264	0.015084774404326	0.0121358820896265	0.0111299961620703	0.017529692504514	0.0151584942004104	0.0116695332186713	0.0103520818724007	0.0120995139288141	0.00769988162538306	0.0194110760209754	0.0197797616127925	0.0204893141580244	0.0197053945956492	0.00892574939631086	0.0138919333625603	0.0144684894625505	0.0104663973558575	0.0123412109587058	0.00948676119964864	0.0140841890160261	0.0108125999889667	0.0138506922967122	0.0138272954403498	0.0132560350068935	0.0118962304715494	0.0186693939814173	0.0161479923281569	0.0164965197215777	0.0105774815811195	0.00948344593176954	0.0123257689206313
340	Bacteria	Bacteroidetes	Bacteroidia	Bacteroidales	M2PB4-65_termite_group	g	s	0	0	0	0.00194152250137645	0	0	0.00132291464554707	0.00164519667089615	0	0	0	0	0	0	0	0	0	0.00146498274653021	0	0	0	0	0	0	0	0	0	0	0	0	0.00180638897199533	0.00139491996942209	0.00140362563638959	0	0	0	0	0	0	0	0	0
341	Bacteria	Bacteroidetes	Bacteroidia	Bacteroidales	Porphyromonadaceae	Paludibacter	s	0	0	0	0	0	0	0	0	0	0	0	0	0	0	0	0	0	0	0	0	0	0	0	0	0	0	0	0	0	0	0	0	0	0	0	0	0	0	0	0	0.00136376987956863	0.00138232922474369
342	Bacteria	Bacteroidetes	Bacteroidetes_vadinHA17	o	f	g	s	0	0	0	0	0	0	0	0	0	0	0	0	0	0	0	0	0	0	0	0	0	0	0	0	0	0	0	0	0	0	0	0	0	0	0	0	0	0	0	0	0	0
343	Bacteria	Bacteroidetes	Bacteroidia	Bacteroidales	Porphyromonadaceae	Paludibacter	s	0	0	0	0	0	0	0	0	0	0	0	0	0	0	0	0	0	0	0	0	0	0	0	0	0	0	0	0	0	0	0	0	0	0	0	0	0	0	0	0	0	0
344	Bacteria	Bacteroidetes	Sphingobacteriia	Sphingobacteriales	ST-12K33	g	s	0	0	0	0	0	0	0	0	0	0	0	0	0	0	0	0	0	0	0	0	0	0	0	0	0	0	0	0	0	0	0	0	0	0	0	0	0	0	0	0	0	0
345	Bacteria	Bacteroidetes	Bacteroidia	Bacteroidales	Porphyromonadaceae	Paludibacter	s	0	0	0	0	0	0	0	0	0	0	0	0	0	0	0	0	0	0	0	0	0	0	0	0	0	0	0	0	0	0	0	0	0	0	0	0	0	0	0	0	0	0
346	Bacteria	Bacteroidetes	Bacteroidia	Bacteroidales	ML635J-40_aquatic_group	g	s	0	0	0	0	0	0	0	0	0	0	0	0	0	0	0	0	0	0	0	0	0	0	0	0	0	0	0	0	0	0	0	0	0	0	0	0	0	0	0	0	0	0
347	Bacteria	Bacteroidetes	Bacteroidia	Bacteroidales	Rikenellaceae	Blvii28_wastewater-sludge_group	s	0	0	0	0	0	0	0	0	0	0	0	0	0	0	0	0	0	0	0	0	0	0	0	0	0	0	0	0	0	0	0	0	0	0.00170206121174266	0.00130162617638747	0.00138269439924458	0	0	0	0	0.00132180772942806	0
349	Bacteria	Bacteroidetes	Bacteroidia	Bacteroidales	Rikenellaceae	Blvii28_wastewater-sludge_group	s	0	0	0	0	0	0	0	0	0	0	0	0	0	0	0	0	0	0	0	0	0	0	0	0	0	0	0	0	0	0	0	0	0	0	0	0	0.00118742199417557	0.00129926375054136	0	0	0	0
350	Bacteria	Bacteroidetes	Bacteroidia	Bacteroidales	Porphyromonadaceae	Proteiniphilum	s	0.00218668368733969	0.00207990379212791	0	0.00230374684864818	0.00204743585598983	0.00180765647872954	0.00253999611945037	0.00268822985440547	0.00179652137258247	0.00153003896817997	0.00146558362520804	0	0	0	0.00170578788346202	0.00133997738788158	0.0014899404023839	0.00259669927584028	0.00150699489538145	0	0.00132817803488681	0	0	0	0	0	0	0	0	0	0	0	0	0	0	0	0	0	0	0	0	0
352	Bacteria	Bacteroidetes	Bacteroidia	Bacteroidales	Porphyromonadaceae	Petrimonas	s	0	0	0	0	0	0	0	0	0	0	0	0	0	0	0	0	0	0	0	0	0	0.00207239907784372	0.00238354437632499	0.00196186821881876	0.00187112027004817	0.00338393248575186	0.00223984434213057	0.00244445464561146	0.00312450991036638	0.00317061948383319	0.00511433877696177	0.00721102696057184	0.00529095494123805	0.00620705808869457	0.00689348073678892	0.00662681584028193	0.0044203300513105	0.00519705500216544	0.00433874709976798	0.00317935862553881	0.00421719608912761	0.00559843336021196
353	Bacteria	Bacteroidetes	Bacteroidia	Bacteroidales	Porphyromonadaceae	Petrimonas	s	0.00260038060116072	0	0	0	0	0.00149713880140177	0.00169333074630025	0.00213983096410676	0.00277005530074169	0.00228310502283105	0.00187545023225774	0.00199402917816707	0.00203922608883068	0.00200120620648062	0.00234092166985746	0.00212163086414583	0.00255989760409584	0.00225649001242805	0.0020209411313786	0.00202453784115675	0.00245958895349409	0.00167999215186148	0.00199392654557956	0.00173424814923205	0.00173205052024729	0.00242492327926348	0.00168553942917906	0.00371832537642306	0.00341403978623044	0.00410758355293429	0.00679089354159493	0.00780997564800731	0.00619022695912832	0.00761242973141786	0.00747578718412016	0.00783245790791593	0.00513971709887672	0.00699127637196065	0.00700696055684455	0.00391305676989392	0.00509840124207964	0.00566754982144914
354	Bacteria	Bacteroidetes	Bacteroidia	Bacteroidales	Porphyromonadaceae	Petrimonas	s	0	0	0	0	0	0	0	0	0	0	0	0	0	0	0	0	0	0	0	0	0	0	0	0	0	0	0	0	0	0	0	0	0	0	0	0	0	0	0	0	0	0
355	Bacteria	Bacteroidetes	Bacteroidia	Bacteroidales	Porphyromonadaceae	Petrimonas	s	0	0	0	0	0	0	0	0	0	0	0	0	0	0	0	0	0	0	0	0	0	0	0	0	0	0	0	0	0	0	0	0	0	0	0	0	0	0	0	0	0	0
356	Bacteria	Bacteroidetes	Bacteroidia	Bacteroidales	Marinilabiaceae	Alkaliflexus	s	0	0	0	0	0	0	0	0	0	0	0	0	0	0	0	0	0	0	0	0	0	0	0	0	0	0	0	0	0	0	0	0	0	0	0	0	0	0	0	0.00458561340221944	0.00316814233561328	0.00472295818454095
357	Bacteria	Bacteroidetes	Bacteroidia	Bacteroidales	Marinilabiaceae	Alkaliflexus	s	0	0	0	0	0	0	0	0	0	0	0	0	0	0	0	0	0	0	0	0	0	0	0	0	0	0	0	0	0	0	0	0	0	0	0	0	0	0	0	0	0	0
358	Bacteria	Bacteroidetes	Bacteroidia	Bacteroidales	Marinilabiaceae	Alkaliflexus	s	0	0	0	0	0	0	0	0	0	0	0	0	0	0	0	0	0	0	0	0	0	0	0	0	0	0	0	0	0	0	0	0	0	0	0	0	0	0	0	0	0.00102807267844404	0
359	Bacteria	Bacteroidetes	Bacteroidia	Bacteroidales	Marinilabiaceae	Saccharicrinis	s	0	0	0	0	0	0	0	0	0	0	0	0	0	0	0	0	0	0	0	0	0	0	0	0	0	0	0	0	0	0	0	0	0	0	0	0	0	0	0	0	0	0
36	Archaea	Euryarchaeota	Methanobacteria	Methanobacteriales	Methanobacteriaceae	Methanobacterium	s	0	0	0	0	0	0	0	0	0	0	0	0	0	0	0	0	0	0	0	0	0	0	0	0.00105138794047193	0	0	0	0	0	0	0	0	0	0	0	0	0	0	0	0	0	0
360	Bacteria	Bacteroidetes	Bacteroidia	Bacteroidales	Marinilabiaceae	Alkaliflexus	s	0	0	0	0	0	0	0	0	0	0	0	0	0	0	0	0	0	0	0	0	0	0	0	0	0	0	0	0	0	0	0	0	0	0	0	0	0	0	0	0	0	0
361	Bacteria	Bacteroidetes	Sphingobacteriia	Sphingobacteriales	ST-12K33	g	s	0	0	0	0	0	0	0	0	0	0	0	0	0	0	0	0	0	0	0	0	0	0	0	0	0	0	0	0	0	0	0	0	0	0	0	0	0	0	0	0	0	0
362	Bacteria	Bacteroidetes	Bacteroidia	Bacteroidales	Porphyromonadaceae	uncultured	s	0	0	0	0	0	0	0	0	0	0	0	0	0	0	0	0	0	0	0	0	0	0	0	0	0	0	0	0	0	0	0	0	0	0	0	0	0	0	0	0	0	0
363	Bacteria	Bacteroidetes	Bacteroidia	Bacteroidales	Rikenellaceae	Anaerocella	s	0	0	0	0	0	0	0	0	0	0	0	0	0	0	0	0	0	0	0	0	0	0	0	0	0	0	0	0	0	0	0	0	0	0.00370861961274204	0.00286015225600932	0.00293401006668971	0	0.00125801728227021	0	0	0	0
364	Bacteria	Bacteroidetes	Bacteroidia	Bacteroidales	ML635J-40_aquatic_group	g	s	0	0	0	0	0	0	0	0	0	0	0	0	0	0	0	0	0	0	0	0	0	0	0	0	0	0	0	0	0	0	0	0	0	0	0	0	0	0	0	0	0	0
365	Bacteria	Bacteroidetes	Bacteroidia	Bacteroidales	Porphyromonadaceae	Microbacter	s	0	0	0	0	0	0	0	0	0	0	0	0	0	0	0	0	0	0	0	0	0	0	0	0	0	0	0	0	0	0	0	0	0	0	0	0	0	0	0	0	0	0
366	Bacteria	Bacteroidetes	Bacteroidia	Bacteroidales	Porphyromonadaceae	Microbacter	s	0	0	0	0	0	0	0	0	0	0	0	0	0	0	0	0	0	0	0	0	0	0	0	0	0	0	0	0	0	0	0	0	0	0.00252186133666458	0.00277451895493119	0.0027485266716691	0.00196748023852448	0.0031553548227433	0.00327146171693735	0.00171196233682859	0.0029793126599807	0.00244211496371386
367	Bacteria	Bacteroidetes	Bacteroidia	Bacteroidales	Porphyromonadaceae	Macellibacteroides	s	0	0	0	0	0	0	0	0	0	0	0	0	0	0	0	0	0	0	0	0	0	0	0	0	0	0	0	0	0	0	0	0	0	0	0	0	0	0	0	0	0	0
368	Bacteria	Bacteroidetes	Bacteroidia	Bacteroidales	Porphyromonadaceae	Macellibacteroides	s	0	0	0	0	0	0	0	0	0	0	0	0	0	0	0	0	0	0	0	0	0	0	0	0	0	0	0	0	0	0	0	0	0	0.00218613366645846	0.00226071914846245	0.00294244113009974	0	0	0	0	0	0
369	Bacteria	Bacteroidetes	Bacteroidia	Bacteroidales	Rikenellaceae	Blvii28_wastewater-sludge_group	s	0	0	0	0	0	0	0	0	0	0	0	0	0	0	0	0	0	0	0	0	0	0	0	0	0.0012769131572626	0.00253452433143358	0.00141404314528445	0.00421180683070143	0.00226798402760185	0.00308696197766345	0.0014281762809838	0.0016549897942296	0.00160822191559214	0.00388819487820112	0.003057108848489	0.00314478665194041	0.00303355983913466	0.00348532656891254	0.00345707656612529	0	0	0
37	Archaea	Euryarchaeota	Methanobacteria	Methanobacteriales	Methanobacteriaceae	Methanobacterium	s	0.00111107171140503	0.00101530848620462	0	0	0	0	0	0	0	0	0	0	0.000878690916325414	0	0	0	0	0	0	0	0	0	0	0	0	0	0	0	0	0	0	0	0	0	0	0	0	0	0	0	0	0
370	Bacteria	Bacteroidetes	Bacteroidia	Bacteroidales	ML635J-40_aquatic_group	g	s	0	0	0	0	0	0	0	0	0	0	0	0	0	0	0	0	0	0	0	0	0	0	0	0	0	0	0	0	0	0	0	0	0	0	0	0	0	0	0	0.00119225948457705	0.00127984557928748	0.00202741619629075
371	Bacteria	Bacteroidetes	Sphingobacteriia	Sphingobacteriales	Lentimicrobiaceae	Lentimicrobium	s	0	0	0	0	0	0	0	0	0	0	0	0	0	0	0	0	0	0	0	0	0	0	0	0	0	0	0	0	0	0	0	0	0	0	0	0	0	0	0	0	0	0
372	Bacteria	Bacteroidetes	Sphingobacteriia	Sphingobacteriales	Lentimicrobiaceae	Lentimicrobium	s	0	0	0	0	0	0	0	0	0	0	0	0	0	0	0	0	0	0	0	0	0	0	0	0	0	0	0	0	0	0	0	0	0	0	0	0	0	0	0	0	0	0
373	Bacteria	Bacteroidetes	Bacteroidia	Bacteroidales	ML635J-40_aquatic_group	g	s	0	0	0	0	0	0	0	0	0	0	0	0	0	0	0	0	0	0	0	0	0	0	0	0	0	0	0	0	0	0	0	0	0	0	0	0	0	0	0	0	0	0
374	Bacteria	Bacteroidetes	Sphingobacteriia	Sphingobacteriales	Lentimicrobiaceae	Lentimicrobium	s	0	0	0	0	0	0	0	0	0	0	0	0	0	0	0	0	0	0	0	0	0	0	0	0	0	0	0	0	0	0	0	0	0	0	0	0	0	0	0	0	0	0
375	Bacteria	Bacteroidetes	Sphingobacteriia	Sphingobacteriales	Lentimicrobiaceae	Lentimicrobium	s	0	0	0	0	0	0	0	0	0	0	0	0	0	0	0	0	0	0	0	0	0	0	0	0	0	0	0	0	0	0	0	0	0	0	0	0	0	0	0	0	0	0
376	Bacteria	Bacteroidetes	Bacteroidia	Bacteroidales	ML635J-40_aquatic_group	g	s	0	0	0	0	0	0	0	0	0	0	0	0	0	0	0	0	0	0	0	0	0	0	0	0	0	0	0	0	0	0	0	0	0	0	0	0	0	0	0	0	0	0
377	Bacteria	Bacteroidetes	Sphingobacteriia	Sphingobacteriales	Lentimicrobiaceae	Lentimicrobium	s	0	0	0	0	0	0	0	0	0	0	0	0	0	0	0	0	0	0	0	0	0	0	0	0	0	0	0	0	0	0	0	0	0	0	0	0	0	0	0	0	0	0
378	Bacteria	Bacteroidetes	Sphingobacteriia	Sphingobacteriales	Lentimicrobiaceae	Lentimicrobium	s	0	0	0	0	0	0	0	0	0	0	0	0	0	0	0	0	0	0	0	0	0	0	0	0	0	0	0	0	0	0	0	0	0	0	0	0	0	0	0	0	0	0
379	Bacteria	Bacteroidetes	Bacteroidia	Bacteroidales	f	g	s	0	0	0	0	0	0	0	0	0	0	0	0	0	0	0	0	0	0	0	0	0	0	0	0	0	0	0	0	0	0	0	0	0	0	0	0	0	0	0	0	0	0
38	Archaea	Euryarchaeota	Methanobacteria	Methanobacteriales	Methanobacteriaceae	Methanobacterium	s	0	0	0	0	0	0	0	0	0	0	0	0	0	0	0.00100714071842705	0	0	0	0	0	0	0	0	0	0	0	0	0	0	0	0	0	0	0	0	0	0	0	0	0	0	0
380	Bacteria	Bacteroidetes	Bacteroidetes_vadinHA17	o	f	g	s	0	0	0	0	0	0	0	0	0	0	0	0	0	0	0	0	0	0	0	0	0	0	0	0	0	0	0	0	0	0	0	0	0	0	0	0	0	0	0	0	0	0
381	Bacteria	Bacteroidetes	Sphingobacteriia	Sphingobacteriales	Lentimicrobiaceae	Lentimicrobium	s	0.0375991395104193	0.0264078780052638	0.0367217009869623	0.0308904923353328	0.0262071789566698	0.0224238122698842	0.024394546063888	0.0258715241187983	0.0290554713610406	0.0369121901073418	0.0279081898800209	0.0219455866614093	0.0216854286519555	0.0235347332638851	0.0231733098636277	0.0225423279315495	0.0203491860325587	0.0280568496622208	0.0217512500217774	0.0214180615326747	0.0203260431116752	0.00783587580320793	0.00827364922935885	0.00801005863926555	0.00806604548845089	0.00837078035949145	0.00711546510707135	0.0109713551230261	0.011858661165599	0.0124315054168235	0.0092351636193261	0.0131138238933241	0.00818385116810201	0.00748750780762024	0.00719319729056235	0.00800107917611648	0.00419497989183192	0.0053207944069789	0.00438515081206497	0	0	0
382	Bacteria	Bacteroidetes	Sphingobacteriia	Sphingobacteriales	Lentimicrobiaceae	Lentimicrobium	s	0.00196210536269399	0.00117302630930437	0.00155355184598513	0.0022023240314121	0.001282341404541	0.00155258838663887	0	0	0	0.00101604150230701	0	0	0	0.00126103404791929	0	0	0	0.00102062779023669	0	0.00128331360423051	0	0	0	0	0	0	0	0	0	0	0	0.00157618075640914	0	0	0	0	0	0.00164985873084617	0	0	0	0
383	Bacteria	Bacteroidetes	Sphingobacteriia	Sphingobacteriales	Lentimicrobiaceae	Lentimicrobium	s	0	0	0	0	0	0	0	0	0	0	0	0	0	0	0	0	0	0	0	0	0	0	0	0	0	0	0	0	0	0	0	0	0	0	0	0	0	0	0	0	0	0
384	Bacteria	Bacteroidetes	Bacteroidetes_vadinHA17	o	f	g	s	0	0	0	0	0	0	0	0	0	0	0	0	0	0	0	0	0	0	0	0	0	0	0	0	0	0	0	0	0	0	0	0	0	0	0	0	0	0	0	0	0	0
385	Bacteria	Bacteroidetes	Bacteroidia	Bacteroidia_Incertae_Sedis	Draconibacteriaceae	uncultured	s	0	0	0	0	0	0	0	0	0	0	0	0	0	0	0	0	0	0	0	0	0	0	0	0	0	0	0	0	0	0	0	0	0	0	0	0	0	0	0	0	0	0
386	Bacteria	Bacteroidetes	SB-5	o	f	g	s	0	0	0	0	0	0	0	0	0	0	0	0	0	0	0	0	0	0	0	0	0	0	0	0	0	0	0	0	0	0	0	0	0	0	0	0	0	0	0	0	0	0
387	Bacteria	Bacteroidetes	Bacteroidetes_vadinHA17	o	f	g	s	0.0125882060919826	0.0066635780259643	0.012900572681857	0.0083311599872497	0.0103233871054645	0.0111786363837999	0.00779637697775739	0.00772059614185251	0.00727641338057147	0.00743503311099955	0.00762600293116725	0.00955331493268743	0.0103619211830827	0.0105543067054115	0.0120131019026794	0.00836090057646944	0.0102895884164633	0.0081164209985489	0.0111325981288873	0.0125676228828091	0.00922837775350983	0.0115637416000392	0.00949979946141065	0.00868207979709297	0.0100130219856632	0.00854888206926786	0.00864263170397855	0.00728745868527359	0.00615854173452523	0.0086585518885682	0.0051030488458868	0.00595796325922657	0.00437740876433363	0.00312304809494066	0.00295434888719525	0.00290871687645963	0.00298155595617806	0.00358844273959042	0.00357308584686775	0.00140625477668063	0.00127984557928748	0.00149752332680567
388	Bacteria	Bacteroidetes	Bacteroidetes_vadinHA17	o	f	g	s	0.00754110374336607	0.00453438741411772	0.0107682466187401	0.00837462690892231	0.00659489865192513	0.00713081666149137	0.00483304817173196	0.00596787027678015	0.00567058422072122	0.00852279518993999	0.00661996671386343	0.00531741114177885	0.00565346419748993	0.00685344591260486	0.0068050048542368	0.00559719721396368	0.00583976640934363	0.00515868332072013	0.00674227774003031	0.00760031419057207	0.0042895231348937	0.00556727326237308	0.00426287744227353	0.00525693970235966	0.00815454442014236	0.00591845681718545	0.00589373182954558	0.00472824091076019	0.00484359354830927	0.0065922114861756	0.00402486042822709	0.00481523221082994	0.00243612313841176	0.00260774515927545	0.00212370586673746	0.00171993693564569	0.0017421300790459	0.00208294664769329	0.00218097447795824	0	0	0
389	Bacteria	Bacteroidetes	Bacteroidetes_vadinHA17	o	f	g	s	0	0	0	0	0	0	0	0	0	0	0	0	0	0	0	0	0	0	0	0	0	0	0	0	0	0	0	0	0	0	0	0	0	0	0	0	0	0	0	0	0	0
39	Archaea	Euryarchaeota	Methanobacteria	Methanobacteriales	Methanobacteriaceae	Methanobacterium	s	0	0	0	0	0	0	0	0	0	0.0015898061153745	0	0	0	0	0	0	0	0	0	0	0	0	0	0	0	0	0	0	0	0	0	0	0	0	0	0	0	0	0	0	0.00247576685829382	0
390	Bacteria	Bacteroidetes	Bacteroidetes_vadinHA17	o	f	g	s	0	0	0.00341172170098696	0	0	0	0	0	0	0	0	0	0	0	0	0	0	0	0	0	0	0	0	0	0	0	0	0	0	0	0	0	0	0	0	0	0	0	0	0	0	0
392	Bacteria	Bacteroidetes	Bacteroidia	Bacteroidales	ML635J-40_aquatic_group	g	s	0	0	0	0	0	0	0	0	0	0	0	0	0	0	0	0	0	0	0	0	0	0	0	0	0	0	0	0	0	0	0	0	0	0	0	0	0	0	0	0	0	0
393	NA	p	c	o	f	g	s	0	0	0	0	0	0	0	0	0	0	0	0	0	0	0	0	0	0	0	0	0	0	0	0	0	0	0	0	0	0	0	0	0	0	0	0	0	0	0	0	0	0
394	NA	p	c	o	f	g	s	0	0	0	0	0	0	0	0	0	0	0	0	0	0	0	0	0	0	0	0	0	0	0	0	0	0	0	0	0	0	0	0	0	0	0	0	0	0	0	0.00342392467365718	0.00247576685829382	0
395	NA	p	c	o	f	g	s	0	0	0	0	0	0	0	0	0	0	0	0	0	0	0	0	0	0	0	0	0	0	0	0	0	0	0	0	0	0	0	0	0	0	0	0	0	0	0	0	0	0
396	Bacteria	Bacteroidetes	Bacteroidia	Bacteroidales	ML635J-40_aquatic_group	g	s	0	0	0	0	0	0	0	0	0	0	0	0	0	0	0	0	0	0	0	0	0	0	0	0	0	0	0	0	0	0	0	0	0	0	0	0	0	0	0	0	0	0
397	NA	p	c	o	f	g	s	0	0	0	0	0	0	0	0	0	0	0	0	0	0	0	0	0	0	0	0	0	0	0	0	0	0	0	0	0	0	0	0	0	0	0	0	0	0	0	0	0	0
399	NA	p	c	o	f	g	s	0	0	0	0	0	0	0	0	0	0	0	0	0	0	0	0	0	0	0	0	0	0	0	0	0	0	0	0	0	0	0	0	0	0	0	0	0	0	0	0	0	0
4	Bacteria	Chloroflexi	Anaerolineae	Anaerolineales	Anaerolineaceae	g	s	0	0	0	0	0	0	0	0	0	0	0	0	0	0	0	0	0	0	0	0	0	0	0	0	0	0	0	0	0	0	0	0	0	0	0	0.00132367695537438	0.00227083622243794	0.00241291839386253	0.00192575406032483	0	0.00144769417984978	0
40	Archaea	Euryarchaeota	Methanobacteria	Methanobacteriales	Methanobacteriaceae	Methanobacterium	s	0.00761202321430682	0.0121837018344554	0.00254356037528939	0.00825871511779536	0.00686429810666063	0.00612163421017611	0.0141287284144427	0.0113120712273382	0.00399450003512751	0.00264170790599823	0.00811039073949872	0.012414803131865	0.0166122320407182	0.0104309446789846	0.0162684982715288	0.0107896095920048	0.0092996280148794	0.00553360781509279	0.00769177163365215	0.00737905322432543	0.0116289365721201	0.007149163682739	0.00842262075287916	0.0102537421823345	0.00623285333198478	0.0107546032441911	0.00645934908765936	0.00605949320602277	0.00563980070693545	0.00613209520224202	0.00773360278635499	0.00546146632095769	0.00539087405433696	0.00446595877576515	0.00488966149156084	0.00523569037762733	0.00625780058244349	0.00602198436758852	0.0062877030162413	0.00583901439882608	0.00482564726616592	0.00580578274392351
400	NA	p	c	o	f	g	s	0	0	0	0	0	0	0	0	0	0	0	0	0	0	0	0	0	0	0	0	0	0	0	0	0	0	0	0	0	0	0	0	0	0	0	0	0	0	0	0	0	0
403	Bacteria	Bacteroidetes	Bacteroidia	Bacteroidales	ML635J-40_aquatic_group	g	s	0.0028013191021595	0.00170532396226601	0.00187340075545266	0.00198498942304906	0.00140087716462462	0.00124207070931109	0.00178152505600339	0.00153766747671993	0.00237863444302819	0.00228310502283105	0.00137864222371265	0.00161099532473385	0.00179053998043669	0.00176818904545205	0.0019779880776315	0.00182851081054674	0.00189992400303988	0.00172881850182949	0.00195125350615864	0.00246705977365003	0.00178074240232972	0.00165546671898759	0.00175328023835444	0.00200522442254956	0.00170676511119259	0.00186321788689171	0.00151585425174493	0.00472824091076019	0.00401722702761391	0.0056217844146066	0.0109794579704091	0.0124754706869784	0.00955892848646334	0.0219628357276702	0.021536775221148	0.0214317631882909	0.0265653168769935	0.0327290725731609	0.0297679814385151	0.0962061691785638	0.078406277537661	0.0892523902776178
404	Bacteria	Bacteroidetes	Bacteroidia	Bacteroidales	f	g	s	0	0	0	0	0	0	0	0	0	0	0	0	0	0	0	0	0	0	0	0	0	0	0	0	0	0	0	0	0	0	0	0	0	0	0	0	0	0	0	0	0	0
405	NA	p	c	o	f	g	s	0	0	0	0	0	0	0	0	0	0	0	0	0	0	0	0	0	0	0	0	0	0	0	0	0	0	0	0	0	0	0	0	0	0	0	0	0	0	0	0	0	0
406	Bacteria	Bacteroidetes	Bacteroidia	Bacteroidales	ML635J-40_aquatic_group	g	s	0	0	0	0	0	0	0	0	0	0	0	0	0	0	0	0	0	0	0	0	0	0	0	0	0	0	0	0	0	0	0	0	0	0	0	0	0	0	0	0.00388248601387912	0.00409130963870589	0.00364013362515839
407	Bacteria	Bacteroidetes	Bacteroidia	Bacteroidales	Marinilabiaceae	uncultured	s	0	0	0	0	0	0	0	0	0	0	0	0	0	0	0	0	0	0	0	0	0	0	0	0	0	0	0	0	0	0	0	0	0	0	0	0	0	0	0	0	0	0
408	Bacteria	Bacteroidetes	Bacteroidia	Bacteroidales	M2PB4-65_termite_group	g	s	0	0	0	0	0	0	0	0	0	0	0	0	0	0	0	0	0	0	0	0	0	0	0	0	0	0	0	0	0	0	0	0	0	0	0	0	0	0	0	0	0	0
409	Bacteria	Bacteroidetes	Bacteroidetes_vadinHA17	o	f	g	s	0	0	0	0	0	0	0	0	0	0	0	0	0	0	0	0	0	0	0	0	0	0	0	0	0	0	0	0	0	0	0	0	0	0	0	0	0	0	0	0	0	0
41	Archaea	Euryarchaeota	Methanobacteria	Methanobacteriales	Methanobacteriaceae	Methanobacterium	s	0.0212994811058709	0.0277189074097805	0.00315279639332277	0.0177345040424237	0.0173924287977241	0.0185534312203345	0.0353835570528989	0.0297533280285598	0.0235053243273081	0.021109756389108	0.023735002608242	0.0225877316509886	0.0273223137755525	0.0206699928724163	0.0324916298440293	0.0312940552461511	0.0253389864405424	0.0241687437946525	0.0213592571299152	0.0137071168589793	0.0353000206605472	0.0262790013243734	0.0292442560018335	0.0256885507104998	0.0179652831333679	0.0294278825076721	0.0249324087376554	0.0178456665442527	0.0202972506725538	0.0202702137449283	0.0244314108462368	0.0171646084372956	0.0207403530475329	0.0187773266708307	0.0228555280577511	0.0213052972371405	0.0370874358618777	0.0286869186825878	0.0302784222737819	0.0191067225092477	0.0195543619655071	0.0207810160119802
410	Bacteria	Bacteroidetes	Sphingobacteriia	Sphingobacteriales	Lentimicrobiaceae	Lentimicrobium	s	0	0	0	0	0	0	0	0	0	0	0	0	0	0	0	0	0	0	0	0	0	0	0	0	0	0	0	0	0	0	0	0	0	0	0	0	0	0	0	0	0	0
411	Bacteria	Bacteroidetes	Bacteroidia	Bacteroidales	FTLpost3	g	s	0	0	0	0	0	0	0	0	0	0	0	0	0	0	0	0	0	0	0	0	0	0	0	0	0	0	0	0	0	0	0	0	0	0	0	0	0	0	0	0	0	0
412	Bacteria	Bacteroidetes	Bacteroidetes_vadinHA17	o	f	g	s	0.00114653144687541	0	0	0.00120258483294213	0.0017133805321178	0	0.00118180375002205	0	0.00121440830213676	0	0	0	0	0	0.00130656093201346	0	0	0.00124280526838345	0.00122824439450165	0	0	0	0	0	0	0	0	0	0	0	0	0	0	0	0	0	0	0	0	0	0	0
413	Bacteria	Bacteroidetes	Bacteroidia	Bacteroidia_Incertae_Sedis	Draconibacteriaceae	uncultured	s	0.00671370991572403	0.00283892081579544	0.00255879127574022	0.0042597583239155	0.00329744932596256	0.00340460453355809	0.00271638473885665	0.0030968407922751	0.00418519224785973	0.00490090606995147	0.00320441165511588	0.00346983608404213	0.00356450088698045	0.00411206754756291	0.0033480623882845	0.00314057200284745	0.00321987120515179	0.00339514958793021	0.00333629505740518	0.00430352579349714	0.00386647383489271	0.00234217883945652	0.00213143872113677	0.00156082333430885	0.00216190247417728	0.00195911880754055	0.00311089491962579	0.00196244950422328	0.00226195215518801	0.00270213744928264	0.00150156083297111	0.00195446413794734	0.00139886758338488	0.00178013741411618	0.00254330904202026	0.00182954075997606	0	0.0011755243457279	0.00134570765661253	0	0	0
415	Bacteria	Bacteroidetes	Bacteroidia	Bacteroidia_Incertae_Sedis	Draconibacteriaceae	uncultured	s	0.0115244140278714	0.00542155016905379	0.00432557572803704	0.00682430670259932	0.00696128191036541	0.00949296899259193	0.00363360555976928	0.00411836813694918	0.00277005530074169	0.00235482559946449	0.0026703430459299	0.00366135301075875	0.00324949848301474	0.00353637809090411	0.00392875613584604	0.00328015298075178	0.00366985320587177	0.00480458796492373	0.00424223418526455	0.00588554170216061	0.00336471768837992	0.00264874675038014	0.00278462155503352	0.003110807617685	0.00170676511119259	0.00128781236299868	0	0.00223788101358795	0.00211115534484215	0.00268540594804869	0.00142253131544632	0.00273467361236987	0.00154160917352619	0.00127264209868832	0	0.00155131566744513	0.00248751906809042	0.00237167192559137	0.00146171693735499	0	0	0
416	Bacteria	Bacteroidetes	SB-5	o	f	g	s	0	0	0	0	0	0	0	0	0	0	0	0	0	0	0	0	0	0	0	0	0	0	0	0	0	0	0	0	0	0	0	0	0	0	0	0	0	0	0	0	0	0
417	Bacteria	Bacteroidetes	SB-5	o	f	g	s	0	0	0	0	0	0	0	0	0	0	0	0	0	0	0	0	0	0	0	0	0	0	0	0	0	0	0	0	0	0	0	0	0	0	0	0	0	0	0	0	0	0
418	Bacteria	Bacteroidetes	SB-5	o	f	g	s	0	0	0	0	0	0	0	0	0	0	0	0	0	0	0	0	0	0	0	0	0	0	0	0	0	0	0	0	0	0	0	0	0	0	0	0	0	0	0	0	0	0
419	Bacteria	Bacteroidetes	Bacteroidetes_vadinHA17	o	f	g	s	0	0	0.00191909345680517	0	0	0	0	0	0	0	0	0	0	0	0	0	0	0	0	0.00152670066710181	0	0	0	0	0	0	0	0	0	0	0	0	0	0	0	0	0	0	0	0	0	0
42	Archaea	Euryarchaeota	Methanobacteria	Methanobacteriales	Methanobacteriaceae	Methanobacterium	s	0	0	0	0	0	0	0	0	0	0	0	0	0	0	0	0	0	0	0	0	0	0	0	0	0	0	0	0	0	0	0	0	0	0	0	0	0	0	0	0	0	0
422	Bacteria	Bacteroidetes	Bacteroidetes_vadinHA17	o	f	g	s	0.00328593548692127	0.00249391307776474	0.0061532837821372	0.00340490886435423	0.00297416998027996	0.00287228851528191	0.00164041416047837	0.00204305468934816	0.00165601132109558	0.00240263931722011	0	0.00313186503689517	0.00310028681797835	0.00350896430725369	0.00348416248536924	0.00277766146029619	0.00298988040478381	0.00217317345812302	0.00377184271502988	0.00510006527198504	0.00276457798372736	0.0033967724530338	0.0038045035237495	0.00535449116075396	0.00544900565128892	0.00360313459009207	0.00334845416803358	0.00372980168931326	0.00351658161726563	0.00409085205170034	0.00193622317935749	0.00237215203839576	0.00179854403578056	0.00242036227357901	0.00181542598285621	0.00243657732549807	0.00311156566356955	0.00385654478335293	0.00382830626450116	0.0016202500687842	0	0
423	Bacteria	Bacteroidetes	Bacteroidetes_vadinHA17	o	f	g	s	0	0	0.00205617156086268	0	0	0	0	0	0	0	0	0	0	0	0	0	0	0	0	0	0	0	0	0	0	0	0	0	0	0	0	0	0	0	0	0	0	0	0	0	0	0
424	Bacteria	Bacteroidetes	Bacteroidetes_BD2-2	o	f	g	s	0	0	0	0	0	0	0	0	0	0	0	0	0	0	0	0	0	0	0	0	0	0	0	0	0	0	0	0	0	0	0	0	0	0	0	0	0	0	0	0	0	0
425	Bacteria	Bacteroidetes	Bacteroidia	Bacteroidales	Rikenellaceae	vadinBC27_wastewater-sludge_group	s	0	0	0	0	0	0	0	0	0	0	0	0	0	0	0	0	0	0	0	0	0	0	0	0	0	0	0	0	0	0	0	0	0	0	0	0	0	0	0	0	0	0
427	Bacteria	Bacteroidetes	Bacteroidia	Bacteroidales	ML635J-40_aquatic_group	g	s	0	0	0	0	0	0	0	0	0	0	0	0	0	0	0	0	0	0	0	0	0	0	0	0	0	0	0	0	0	0	0	0	0	0	0	0	0	0	0	0	0	0
428	Bacteria	Bacteroidetes	Bacteroidetes_vadinHA17	o	f	g	s	0	0	0	0	0	0	0	0	0	0	0	0	0	0	0	0	0	0	0	0	0	0	0	0	0	0	0	0	0	0	0	0	0	0	0	0	0	0	0	0	0	0
429	Bacteria	Bacteroidetes	Bacteroidetes_vadinHA17	o	f	g	s	0	0	0	0	0	0	0	0	0	0	0	0	0	0	0	0	0	0	0	0	0	0	0	0	0	0	0	0	0	0	0	0	0	0	0	0	0	0	0	0	0	0
430	Bacteria	Bacteroidetes	Bacteroidetes_vadinHA17	o	f	g	s	0	0	0	0	0	0	0	0	0	0	0	0	0	0	0	0	0	0	0	0	0	0	0	0	0	0	0	0	0	0	0	0	0	0	0	0	0	0	0	0	0	0
431	Bacteria	Bacteroidetes	Bacteroidetes_vadinHA17	o	f	g	s	0	0	0.00196478615815767	0	0	0	0	0	0	0	0	0	0.00190659349768722	0	0	0	0	0	0	0	0	0	0	0	0	0	0	0	0	0	0	0	0	0	0	0	0	0	0	0	0	0
432	Bacteria	Bacteroidetes	Bacteroidetes_vadinHA17	o	f	g	s	0	0	0.00237602047033021	0	0	0	0	0	0	0	0	0	0.00150869572425684	0	0	0	0	0	0	0	0	0	0	0	0	0	0	0	0	0	0	0	0	0	0	0	0	0	0	0	0	0
433	Bacteria	Bacteroidetes	Bacteroidetes_vadinHA17	o	f	g	s	0	0	0	0	0	0	0	0	0	0	0	0	0	0	0	0	0	0	0	0	0	0	0	0	0	0	0	0	0	0	0	0	0	0	0	0	0	0	0	0	0	0
434	Bacteria	Bacteroidetes	Bacteroidetes_vadinHA17	o	f	g	s	0	0	0	0	0	0	0	0	0	0	0	0	0	0	0	0	0	0	0	0	0	0	0	0	0	0	0	0	0	0	0	0	0	0	0	0	0	0	0	0	0	0
435	Bacteria	Bacteroidetes	Bacteroidia	Bacteroidales	FTLpost3	g	s	0	0	0	0	0	0	0	0	0	0	0	0	0	0	0	0	0	0	0	0	0	0.00279589934762349	0.00354093852059818	0.00403212694696452	0	0	0	0	0	0	0	0	0	0	0	0	0.00157745111635002	0.0021654395842356	0.00245939675174014	0	0	0
436	Bacteria	Bacteroidetes	Bacteroidia	Bacteroidales	FTLpost3	g	s	0	0	0	0	0	0	0	0	0	0	0	0	0	0	0	0	0	0	0	0	0	0	0	0	0	0	0	0	0	0	0	0	0	0	0	0	0	0	0	0	0	0
437	Bacteria	Bacteroidetes	Sphingobacteriia	Sphingobacteriales	Lentimicrobiaceae	Lentimicrobium	s	0.00517712137867452	0.00302621073072639	0.00760021932496649	0.00452055985395114	0.00268321856916562	0.00360422304041166	0.00340430035454113	0.00433342652530162	0.00359304274516495	0.00628750388486457	0.00419802767220608	0.00326705345575396	0.00382976606926737	0.00349525741542848	0.00234999500966311	0.00378264450120738	0.0031598736050558	0.00348540918842733	0.00371957699611491	0.00319722096226394	0	0	0	0	0.00170676511119259	0	0	0	0	0.00189902539005312	0	0	0	0	0	0	0	0	0	0	0	0
439	Bacteria	Bacteroidetes	Bacteroidia	Bacteroidia_Incertae_Sedis	Draconibacteriaceae	uncultured	s	0	0	0	0	0	0	0	0	0	0	0	0	0	0	0	0	0	0	0	0	0	0	0	0	0	0	0	0	0	0	0	0	0	0	0	0	0	0	0	0	0	0
44	Archaea	Euryarchaeota	Methanobacteria	Methanobacteriales	Methanobacteriaceae	Methanobacterium	s	0	0	0	0.00146338636297777	0	0	0.00463902069038506	0.00408610937869632	0	0.00229505845226996	0.00247161984251186	0	0.00296765422683489	0	0.00315752225236587	0.00307078151389529	0.00234990600375985	0	0.0022996916322584	0	0	0.00389954382694855	0.00318569873374205	0.00411883935442613	0.00183319215646611	0.00287702761946515	0.00195703571307368	0.00221492838780757	0	0.00223365541473209	0.00238217545681884	0.0017574415433962	0	0	0	0	0.0026175287754819	0	0.00232018561484919	0.001650820824799	0.00174142923083379	0.00152056214721806
440	Bacteria	Bacteroidetes	Bacteroidia	Bacteroidia_Incertae_Sedis	Draconibacteriaceae	uncultured	s	0	0	0	0	0	0	0	0	0	0	0	0	0	0	0	0	0	0	0	0	0	0	0	0	0	0	0	0	0	0	0	0	0	0	0	0	0	0	0	0	0	0
441	Bacteria	Bacteroidetes	Bacteroidetes_vadinHA17	o	f	g	s	0	0	0	0	0	0	0	0	0	0	0	0	0	0	0	0	0	0	0	0	0	0	0	0	0	0	0	0	0	0	0	0	0	0	0	0	0	0	0	0	0	0
442	Bacteria	Bacteroidetes	Bacteroidetes_vadinHA17	o	f	g	s	0	0	0.00162970634823931	0	0	0	0	0	0	0	0	0	0	0	0	0	0	0	0	0	0	0	0	0	0	0	0	0	0	0	0	0	0	0	0	0	0	0	0	0	0	0
443	Bacteria	Bacteroidetes	SB-5	o	f	g	s	0	0	0	0	0	0	0	0	0	0	0	0	0	0	0	0	0	0	0	0	0	0	0	0	0	0	0	0	0	0	0	0	0	0	0	0	0	0	0	0	0	0
444	Bacteria	Bacteroidetes	Bacteroidetes_vadinHA17	o	f	g	s	0	0	0.00406665042037285	0.00207192326639427	0.00161639672841302	0	0	0	0	0	0	0	0	0	0	0	0	0	0	0	0	0	0	0	0.00173205052024729	0	0	0	0	0	0	0	0	0	0	0	0	0	0	0	0	0
447	Bacteria	Bacteroidetes	Bacteroidetes_vadinHA17	o	f	g	s	0.00231670271739773	0.00144903249972892	0.00429511392713537	0.00250659248312035	0.00221985150702055	0.00256177083795413	0.00192263595152841	0.00232263059420633	0.00187681283057499	0.00264170790599823	0.00248404004272549	0.00209542049231116	0.00250344015783278	0.00246724052853775	0.00241350838830265	0.00192621749507977	0.00221991120355186	0.00154135625464316	0.00255230927368073	0.00335210363863659	0.00175122733488779	0.00268553489969098	0.00268148742336561	0.00231955689959787	0.00388131028989721	0.00247972380534853	0.00256790235183656	0.00165258905618803	0.00138129878276815	0.00244279918015644	0.0010443186244348	0.00142644358455028	0	0	0	0	0	0	0	0	0	0
448	Bacteria	Bacteroidetes	Bacteroidetes_vadinHA17	o	f	g	s	0	0	0.00162970634823931	0	0	0	0	0	0	0	0	0	0	0	0	0	0	0	0	0	0	0	0	0	0	0	0	0	0	0	0	0	0	0	0	0	0	0	0	0	0	0
449	Bacteria	Bacteroidetes	Bacteroidetes_vadinHA17	o	f	g	s	0	0	0	0	0	0	0	0	0	0	0	0	0	0	0	0	0	0	0	0	0	0	0	0	0	0	0	0	0	0	0	0	0	0	0	0	0	0	0	0	0	0
45	Archaea	Euryarchaeota	Methanobacteria	Methanobacteriales	Methanobacteriaceae	Methanobacterium	s	0.00737562497783766	0.00582570209074689	0	0.00214436813584862	0.0043319432321469	0.00606618462493901	0.00684387843296351	0.00544097722531667	0.0037736985256481	0.00289272992421526	0.00276970464763892	0.00670309243508139	0.0062005736359567	0.00529086024453095	0.00425539636884941	0.00537386764931675	0.00427982880684773	0.00560998132320574	0.00433805466994198	0.002765762078083	0.00786084629536712	0.00717368911561289	0.00568383658969805	0.00530029590609046	0.00281932310959961	0.00352093380096449	0.0032918924422222	0.00418885420492104	0.00459025490692821	0.00369766177270256	0.0037087423581279	0.00299474343717738	0.00368273302564591	0.00347439100562149	0.00412752511196554	0.00408906575386354	0.0044289973651366	0.00431025593433562	0.00361948955916473	0.00213995292103574	0.00193025890646637	0.00264946434742541
450	Bacteria	Bacteroidetes	Bacteroidetes_vadinHA17	o	f	g	s	0	0	0	0	0	0	0	0	0	0.00513997465872959	0.00445885187669225	0	0	0	0	0	0	0	0	0	0	0	0	0	0.00509500992452305	0.00431554142919772	0.00351813934546771	0	0	0	0	0	0	0	0	0	0	0	0	0	0	0
451	Bacteria	Bacteroidetes	Bacteroidetes_vadinHA17	o	f	g	s	0	0	0.00400572681856951	0.00236170274421165	0	0	0	0	0	0.00219943101675871	0.00151526442606255	0	0	0	0	0	0	0	0	0.00235642929052671	0	0.00235444155589346	0	0	0	0	0	0	0	0	0	0	0	0	0	0	0	0	0	0	0	0
452	Bacteria	Bacteroidetes	Bacteroidetes_vadinHA17	o	f	g	s	0	0	0	0	0	0	0	0	0	0.00311984508355447	0	0	0	0	0	0	0	0	0	0	0	0	0	0	0	0	0	0	0	0	0	0	0	0	0	0	0	0	0	0	0	0
454	Bacteria	Bacteroidetes	Bacteroidetes_vadinHA17	o	f	g	s	0.0797489450728698	0.0612043727266454	0.136392713537224	0.0769799182821873	0.0691494520415091	0.0671938073903207	0.077487520505177	0.0808404481816813	0.0858215321617471	0.101819311960601	0.0795389621680701	0.0594265757900073	0.0655205000248686	0.0672597181863041	0.0687668423870142	0.0678503133592954	0.0656773729050838	0.0771580723326552	0.0696266485478841	0.0883937560155325	0.0643822004466613	0.0664026095060578	0.0749212169827537	0.063625228974951	0.105326371417374	0.0925854888206927	0.0784737383907058	0.0681692985677562	0.0698611462970335	0.0938637219224495	0.0460008241649685	0.0552451355121405	0.0378122472284341	0.0401623985009369	0.031804208020415	0.0313045384414336	0.027397379004299	0.0310998370764503	0.0325290023201856	0.0107303353611935	0.00883303260459066	0.0106900126713512
455	Bacteria	Bacteroidetes	Bacteroidetes_vadinHA17	o	f	g	s	0	0	0	0	0	0	0	0	0	0	0	0	0	0	0	0	0	0	0	0	0	0	0	0	0	0	0	0	0	0	0	0	0	0	0	0	0	0	0	0	0	0
456	Bacteria	Bacteroidetes	Bacteroidetes_vadinHA17	o	f	g	s	0	0	0	0	0	0	0	0	0	0	0	0	0	0	0	0	0	0	0	0	0	0	0	0	0	0	0	0	0	0	0	0	0	0	0	0	0	0	0	0	0	0
457	Bacteria	Bacteroidetes	Bacteroidetes_vadinHA17	o	f	g	s	0	0	0	0	0	0	0	0	0	0	0	0	0	0	0	0	0	0	0	0	0	0	0	0	0	0	0	0	0	0	0	0	0	0	0	0	0	0	0	0	0	0
458	Bacteria	Bacteroidetes	Bacteroidetes_vadinHA17	o	f	g	s	0	0	0.0018886316559035	0	0	0	0	0	0	0	0	0	0	0	0	0	0	0	0	0	0	0	0	0	0	0	0	0	0	0	0	0	0	0	0	0	0	0	0	0	0	0
459	Bacteria	Bacteroidetes	Bacteroidetes_vadinHA17	o	f	g	s	0	0	0	0	0	0	0	0	0	0	0	0	0	0	0	0	0	0	0	0	0	0	0	0	0	0	0	0	0	0	0	0	0	0	0	0	0	0	0	0	0	0
46	Archaea	Euryarchaeota	Methanobacteria	Methanobacteriales	Methanobacteriaceae	Methanobacterium	s	0	0	0	0.00215885710973949	0	0	0.00449790979486004	0.00458074367190692	0	0	0.00296842785105696	0	0.00459240346834226	0.00359120565820495	0.00374728933973306	0.00364306352330304	0	0	0.00298785693130542	0	0	0	0	0.00367443826618541	0.0017826213383567	0.00237012275317843	0.00183259991628865	0.00224935732647815	0	0.00245116493077341	0.00203218759349474	0.00155253804506301	0	0	0	0	0	0	0	0	0	0
461	Bacteria	Bacteroidetes	Bacteroidetes_vadinHA17	o	f	g	s	0	0	0	0	0	0	0	0	0	0	0	0	0	0	0	0	0	0	0	0	0	0	0	0	0	0	0	0	0	0	0	0	0	0	0	0	0	0	0	0	0	0
462	Bacteria	Bacteroidetes	Bacteroidetes_vadinHA17	o	f	g	s	0	0	0	0	0	0	0	0	0	0	0	0	0	0	0	0	0	0	0	0	0	0	0	0	0.0030595344956193	0.00278112669881631	0	0	0	0	0	0	0	0	0	0	0	0	0	0	0	0
463	Bacteria	Bacteroidetes	Bacteroidetes_vadinHA17	o	f	g	s	0	0	0	0	0	0	0	0	0	0	0	0	0	0	0	0	0	0	0	0	0	0	0	0	0	0	0	0	0	0	0	0	0	0	0	0	0	0	0	0	0	0
464	Bacteria	Bacteroidetes	Sphingobacteriia	Sphingobacteriales	Lentimicrobiaceae	g	s	0	0	0	0	0	0	0	0	0	0	0	0	0	0	0	0	0	0	0	0	0	0	0	0	0	0	0	0	0	0	0	0	0	0	0	0	0	0	0	0	0	0
465	Bacteria	Bacteroidetes	Sphingobacteriia	Sphingobacteriales	Lentimicrobiaceae	g	s	0	0	0	0	0	0	0	0	0	0	0	0	0	0	0	0	0	0	0	0	0	0	0	0	0	0	0	0	0	0	0	0	0	0	0	0	0	0	0	0	0	0
466	Bacteria	Bacteroidetes	Bacteroidetes_BD2-2	o	f	g	s	0	0	0	0	0	0	0	0	0	0	0	0	0	0	0	0	0	0	0	0	0	0	0	0	0	0	0	0	0	0	0	0	0	0	0	0	0	0	0	0	0	0
467	Bacteria	Bacteroidetes	Bacteroidetes_BD2-2	o	f	g	s	0	0	0	0	0	0	0	0	0	0.00350235482559946	0	0	0	0	0	0	0	0	0	0	0	0	0	0	0.00184583486099346	0.0016851161771153	0	0	0	0.00221692391349814	0	0	0	0	0	0	0	0	0	0	0	0
468	Bacteria	Bacteroidetes	Bacteroidetes_vadinHA17	o	f	g	s	0.00213940404004586	0	0	0	0	0	0	0	0	0.00247435989385355	0	0	0	0	0	0	0	0	0	0	0	0	0	0	0	0	0	0	0	0.00118793658761032	0	0	0	0	0	0	0	0	0	0	0	0
469	Bacteria	Bacteroidetes	Sphingobacteriia	Sphingobacteriales	f	g	s	0	0	0	0	0	0	0	0	0	0	0	0	0	0	0	0	0	0	0	0	0	0	0	0	0	0	0	0	0	0	0	0	0	0	0	0	0	0	0	0	0	0
471	Bacteria	Bacteroidetes	Bacteroidetes_vadinHA17	o	f	g	s	0	0	0	0	0	0	0	0	0	0	0	0	0	0	0	0	0	0	0	0	0	0	0	0	0	0	0	0	0	0.00171497887647969	0	0	0	0	0	0	0	0	0	0	0	0
472	Bacteria	Bacteroidetes	Bacteroidetes_vadinHA17	o	f	g	s	0	0	0	0	0	0	0	0	0	0.00212771044012527	0	0	0	0	0	0	0	0	0	0	0	0	0	0	0	0	0	0	0	0	0	0	0	0	0	0	0	0	0	0	0	0
473	Bacteria	Bacteroidetes	Bacteroidetes_vadinHA17	o	f	g	s	0	0	0	0	0	0	0	0	0	0	0	0	0	0.00228905093481002	0	0	0	0	0	0	0	0	0	0	0	0	0	0	0	0	0	0	0	0	0	0	0	0	0	0	0	0
474	Bacteria	Bacteroidetes	Bacteroidetes_vadinHA17	o	f	g	s	0	0	0	0	0	0	0	0	0	0	0	0	0	0	0	0	0	0	0	0	0	0	0	0	0	0	0	0	0	0	0	0	0	0	0	0	0	0	0	0	0	0
475	Bacteria	Bacteroidetes	Bacteroidetes_vadinHA17	o	f	g	s	0	0	0.00944315827951749	0.00514358573125851	0.00395478399551719	0.00471321474515371	0.00449790979486004	0.00536570678939332	0.0036632977709084	0.00580936670730833	0.0054773082942097	0	0.00518925012848782	0.00514008443445364	0.00492682351446744	0.00484345993328029	0.00528978840846366	0.00373535885134244	0.00540079095454625	0.00633912668296622	0	0.00454946779810664	0.00409098722282702	0	0.00506972451546835	0	0.00385750970033598	0	0	0	0	0	0	0	0	0	0	0	0	0	0	0
477	Bacteria	Bacteroidetes	Bacteroidetes_vadinHA17	o	f	g	s	0	0	0	0.00450607088006027	0	0	0	0.00354846340781522	0	0.0037653302732554	0.00403656506942892	0	0	0	0	0	0	0	0.0037369989024199	0	0	0	0.0025439752478084	0	0.00386866758536986	0	0.00276021221959524	0	0	0	0	0	0	0	0	0	0	0	0	0	0	0
478	Bacteria	Bacteroidetes	Bacteroidetes_vadinHA17	o	f	g	s	0	0	0.0011880102351651	0	0	0	0	0	0	0	0	0	0	0	0	0	0	0	0	0	0	0	0	0	0	0	0	0	0	0	0	0	0	0	0	0	0	0	0	0	0	0
479	Bacteria	Bacteroidetes	Bacteroidetes_vadinHA17	o	f	g	s	0	0	0.0030766418910686	0	0	0	0	0	0	0	0	0	0	0	0	0	0	0	0	0	0	0	0	0	0	0	0	0	0	0	0	0	0	0	0	0	0	0	0	0	0	0
48	Archaea	Euryarchaeota	Methanomicrobia	Methanosarcinales	Methanosaetaceae	g	s	0	0	0	0	0	0	0	0.00244091270780017	0	0	0.00214869463695755	0	0	0.00216568890838314	0.00279458866013991	0.00343369205644655	0.00379984800607976	0	0.00204707399083608	0	0.00236120539535433	0	0	0	0.00244004197377903	0.0028222270933801	0.00315614430027489	0	0	0	0.00310473104561697	0	0	0	0	0	0.00246151712661212	0	0.00317865429234339	0	0	0
480	Bacteria	Bacteroidetes	Bacteroidetes_vadinHA17	o	f	g	s	0	0	0.00152309004508347	0	0	0	0	0	0	0	0	0	0	0	0	0	0	0	0	0	0	0	0	0	0	0	0	0	0	0	0	0	0	0	0	0	0	0	0	0	0	0
481	Bacteria	Bacteroidetes	Bacteroidetes_vadinHA17	o	f	g	s	0	0	0.0030309491897161	0	0	0	0	0	0	0	0	0	0	0	0	0	0	0	0	0	0	0	0	0	0	0	0	0	0	0	0	0	0	0	0	0	0	0	0	0	0	0
482	Bacteria	Bacteroidetes	Bacteroidetes_vadinHA17	o	f	g	s	0.00362871292980154	0.00327264482931974	0.00239125137078104	0.00405691268944333	0.00118535760083622	0.00355986337222198	0.00252235725750975	0.00365599260199144	0.00431566586709756	0.00327523966626025	0.00175124823012147	0.00467526615219963	0.00494056402009384	0.0052223257854049	0.00501755691252393	0.00439680080398643	0.00534978600855966	0	0.00510461854736145	0.0046686063878041	0.0030794053697746	0	0	0	0.00136541208895407	0	0	0	0	0	0	0	0	0	0	0	0	0	0	0	0	0
483	Bacteria	Bacteroidetes	Bacteroidetes_vadinHA17	o	f	g	s	0	0	0	0	0	0	0	0	0	0.00603648186664754	0	0	0	0	0	0	0	0	0	0	0	0.00166772943542454	0	0	0.00269289606432608	0	0	0	0	0	0	0	0	0	0	0	0	0	0	0	0	0
484	Bacteria	Bacteroidetes	Bacteroidetes_vadinHA17	o	f	g	s	0	0	0	0	0	0	0	0	0	0	0	0	0	0	0	0	0	0	0	0	0	0	0	0	0	0	0	0	0	0	0	0	0	0	0	0	0	0	0	0	0	0
485	Bacteria	Bacteroidetes	Bacteroidetes_vadinHA17	o	f	g	s	0.00872309492571185	0.00988693603556537	0.0114688680394785	0.0118664696166218	0.00976303623961465	0.00851705629241893	0.00878415324643254	0.0106668960622809	0.0101167237070566	0.0109612947954768	0.00937725116128872	0.0148932574776094	0.0133461544838105	0.0143922364164702	0.0111874279803653	0.0121435450776768	0.0142394304227831	0.00836637066146401	0.00966044704611579	0.0130322709119271	0.0105172023651407	0.00306567910923628	0.00404514983097462	0.00386954118297402	0.00351467185860399	0.00352093380096449	0.00321270602608627	0.00175587587219978	0.00270831071381178	0.00203287739992471	0	0	0	0	0	0	0	0	0	0	0	0
486	Bacteria	Bacteroidetes	Bacteroidetes_vadinHA17	o	f	g	s	0	0	0	0	0	0	0	0	0	0	0	0	0	0	0	0	0	0	0	0	0	0	0	0	0	0	0	0	0	0	0	0	0	0	0	0	0	0	0	0	0	0
487	Bacteria	Bacteroidetes	Bacteroidetes_vadinHA17	o	f	g	s	0.00489344349491153	0.00500754088341696	0.0072956013159498	0.00891071894288446	0.0045474627959353	0.00528989043161957	0.00433916003739439	0.00539796554764619	0.00381384425464436	0.00592890100169739	0.00691805151899049	0.00404438686419197	0.00606794104481324	0.00653818740062503	0.00494497019407874	0.00517845428025069	0.00420983160673573	0.00393670719091294	0.00506106378159898	0.00623955924815524	0.00331552590931004	0.00257517045175847	0.00313986134188965	0.00365276016432001	0.00546164835581628	0.00300032880315651	0.00298645912284076	0	0	0.00287781821223909	0	0	0	0	0	0	0	0	0	0	0	0
488	Bacteria	Bacteroidetes	Bacteroidetes_vadinHA17	o	f	g	s	0	0	0	0	0	0	0	0	0	0.00306007793635994	0	0	0.00213870053218827	0.00248094742036296	0.00247702176694219	0	0	0	0.00222129305388596	0.002699383788209	0	0	0	0	0.00208604624701316	0.00227422183252959	0	0	0	0	0	0	0	0	0	0	0	0	0	0	0	0
489	Bacteria	Bacteroidetes	Bacteroidetes_vadinHA17	o	f	g	s	0	0	0.00236078956987937	0	0	0	0	0	0	0.00322742594850463	0.00243435924187098	0	0	0	0	0	0	0	0	0	0	0	0	0	0	0	0	0	0	0	0	0	0	0	0	0	0	0	0	0	0	0
49	Archaea	Euryarchaeota	Methanomicrobia	Methanosarcinales	Methanosaetaceae	Methanosaeta	s	0	0	0	0	0	0	0	0	0	0	0	0	0	0	0.00158783446598859	0.0022751699398406	0.00408983640654374	0	0	0	0	0	0	0	0	0	0	0	0	0	0	0	0	0.00307620237351655	0	0	0	0	0	0	0	0
490	Bacteria	Bacteroidetes	Bacteroidetes_vadinHA17	o	f	g	s	0	0	0	0	0	0	0	0	0	0.00306007793635994	0.00290632684998882	0	0	0	0	0	0	0	0	0	0	0.00150831412174425	0	0.00153914523244345	0.00145391102064554	0	0	0	0	0	0	0	0	0	0	0	0	0	0	0	0	0
491	Bacteria	Bacteroidetes	Bacteroidetes_vadinHA17	o	f	g	s	0.00434972755103247	0.00308535491438879	0.00551358596320214	0.00394100089831638	0.0042780633411998	0.00439160715077851	0.00213430229481594	0.00346244005247425	0.00302096610696829	0.00479332520500131	0.00495565988523735	0.00566664789049738	0.00596846660145564	0.00561982564833598	0.00395597615526299	0.00261016428681099	0.00413983440662373	0.00245783835199856	0.00257844213313821	0.00370612118463121	0.00218411499070275	0.0026364840339432	0.00240646307225119	0.00277479703877129	0.00217454517870463	0.00147961420429636	0.00170816411950361	0.00118206022769005	0	0.00179027063203246	0.00199267283473234	0.00264010276698532	0	0.00259212991880075	0.00205519922587496	0.00278225092530921	0.00313756760504784	0.00311410835447215	0.00354988399071926	0	0	0
492	Bacteria	Bacteroidetes	Sphingobacteriia	Sphingobacteriales	Lentimicrobiaceae	Lentimicrobium	s	0	0	0	0	0	0	0	0	0	0	0	0	0	0	0	0	0	0	0	0	0	0	0	0	0	0	0	0	0	0	0	0	0	0	0	0	0	0	0	0	0	0
493	Bacteria	Bacteroidetes	Cytophagia	Cytophagales	Cyclobacteriaceae	Mongoliitalea	s	0	0	0	0	0	0	0	0	0	0	0	0	0	0	0	0	0	0	0	0	0	0	0	0	0	0	0	0	0	0	0	0	0	0	0	0	0	0	0	0	0	0
494	Bacteria	Bacteroidetes	Bacteroidia	Bacteroidales	Rikenellaceae	vadinBC27_wastewater-sludge_group	s	0	0	0	0	0	0	0	0	0	0	0	0	0	0	0	0	0	0	0	0	0	0	0	0	0	0	0	0	0	0	0	0	0	0	0	0	0	0	0	0	0	0
495	Bacteria	Bacteroidetes	Bacteroidia	Bacteroidales	ML635J-40_aquatic_group	g	s	0	0	0	0	0	0	0	0	0	0	0	0	0	0	0	0	0	0	0	0	0	0	0	0	0	0	0	0	0	0	0	0	0	0.00170206121174266	0	0	0.0017334627652198	0.00292849924725195	0.0028538283062645	0.00336278316162759	0.00354580168687844	0.00345582306185923
496	Bacteria	Bacteroidetes	Sphingobacteriia	Sphingobacteriales	Lentimicrobiaceae	Lentimicrobium	s	0	0	0.0038229560131595	0.00249210350922948	0.00193967607409563	0	0	0	0	0.00188864185134715	0.00187545023225774	0	0	0.00150775810077307	0.0014789543883208	0	0	0	0	0.00155988981203881	0	0	0	0	0	0	0	0	0	0	0	0	0	0	0	0	0	0	0	0	0	0
497	Bacteria	Bacteroidetes	Bacteroidia	Bacteroidia_Incertae_Sedis	Draconibacteriaceae	uncultured	s	0	0	0	0	0	0	0	0	0	0	0	0	0	0	0	0	0	0	0	0	0	0	0	0	0	0	0	0	0	0	0	0	0	0	0	0	0	0	0	0	0	0
498	Bacteria	Bacteroidetes	Bacteroidia	Bacteroidia_Incertae_Sedis	Draconibacteriaceae	uncultured	s	0	0	0	0	0	0	0	0	0	0	0	0	0	0	0	0	0	0	0	0	0	0	0	0	0	0	0	0	0	0	0	0	0	0	0	0	0	0	0	0	0	0
499	Bacteria	Bacteroidetes	Bacteroidetes_vadinHA17	o	f	g	s	0.0141366145408555	0.00842804617189271	0.0110119410259535	0.00999739198469964	0.0103557150400328	0.0110566472962782	0.00640290688444782	0.00862384137293275	0.00450635807982978	0.00509216094097397	0.00552698909506421	0.00814510223624176	0.00639952252267188	0.00840232468885356	0.00853801275711577	0.00792819954496601	0.00879964801407944	0.00729714154788272	0.00832767121378421	0.0103660762686551	0.00614897238373523	0.0061436209349095	0.00685269008193434	0.00888802176481427	0.00501915369735894	0.00437034195528277	0.0023190307582665	0.00694316929856776	0.00580266126210898	0.00612372945162505	0.00264184387154316	0.00420052171583037	0.00250273588047771	0.00192067457838851	0.00215795918716871	0.0020234552184067	0.00278220773817778	0.00247478809626926	0.00236658932714617	0	0	0
5	Bacteria	Chloroflexi	Anaerolineae	Anaerolineales	Anaerolineaceae	g	s	0	0	0	0	0	0	0	0	0	0	0	0	0	0	0	0	0	0	0	0	0	0	0	0.00159334048710695	0	0	0	0.0015033969886155	0.00159241431725236	0	0.00272651835460545	0.00226970028922917	0.0026359613646096	0.0042317301686446	0.0037507385872218	0.00401318618317328	0.00920468728331715	0.0100847614922972	0.00860788863109049	0.00372963223380514	0.00568587134404767	0.00555235571938717
50	Archaea	Euryarchaeota	Methanomicrobia	Methanosarcinales	Methanosaetaceae	Methanosaeta	s	0	0	0	0	0	0	0	0	0	0	0	0	0	0	0	0	0.00177992880284789	0	0	0	0	0	0	0	0	0	0	0	0	0	0	0	0	0	0	0	0	0	0	0	0	0
500	Bacteria	Bacteroidetes	Bacteroidetes_vadinHA17	o	f	g	s	0	0	0	0	0	0	0	0	0	0	0	0	0	0	0	0	0	0	0	0	0	0	0	0	0	0	0	0	0	0	0	0	0	0	0	0	0	0	0	0	0	0
501	Bacteria	Bacteroidetes	Bacteroidetes_vadinHA17	o	f	g	s	0	0	0	0	0	0	0	0	0	0	0	0	0	0	0	0	0	0	0	0	0	0	0	0	0	0	0	0	0	0	0	0	0	0	0	0	0	0	0	0	0	0
502	Bacteria	Bacteroidetes	Bacteroidetes_vadinHA17	o	f	g	s	0.00146566906610877	0.00162646505071614	0.0042646521262337	0.00176765481468602	0.00200433194323215	0.00159694805482855	0	0.001279597410697	0.00134488192137459	0	0	0	0	0	0	0.00149351646357634	0.0014999400023999	0.00134695096126475	0.00144601822331399	0.00258875330508568	0	0	0	0	0.00174469322477464	0	0	0	0	0	0	0	0	0	0	0	0	0	0	0	0	0
503	Bacteria	Bacteroidetes	Bacteroidia	Bacteroidales	Rikenellaceae	Anaerocella	s	0	0	0	0	0	0	0	0	0	0	0	0	0	0	0	0	0	0	0	0	0	0	0	0	0	0	0	0	0	0	0	0	0	0	0	0	0	0	0	0	0	0
504	Bacteria	Bacteroidetes	Bacteroidia	Bacteroidales	Rikenellaceae	Anaerocella	s	0	0	0	0	0	0	0	0	0	0	0	0	0	0	0	0	0	0	0	0	0	0	0	0	0	0	0	0	0	0	0	0	0	0	0	0	0	0	0	0	0	0
505	Bacteria	Bacteroidetes	Bacteroidetes_vadinHA17	o	f	g	s	0	0	0.00102047033020592	0	0	0	0	0	0	0	0	0	0	0	0	0	0	0	0	0	0	0	0	0	0	0	0	0	0	0	0	0	0	0	0	0	0	0	0	0	0	0
506	Bacteria	Bacteroidetes	Bacteroidetes_vadinHA17	o	f	g	s	0.00425516825644481	0.00284877817973917	0.0106616303155843	0.0058970123735837	0.00405176779922197	0.0037373020449807	0.00361596669782866	0.00429041484763113	0.00331202264219115	0.00524755552367974	0.00516680328886902	0.00319945924632456	0.00407845217766136	0.00446844673501837	0.00448222986399064	0.00439680080398643	0.00408983640654374	0.00377007408230287	0.00531368142302131	0.00665995508402385	0.00274490127209941	0.00479472212684554	0.00497335701598579	0.00505099773463836	0.0060684981731292	0.00474024550635686	0.00479643434880485	0.00395932794711715	0.00411373698623527	0.0051365708788221	0.00252894456079346	0.0033099795884592	0	0	0	0	0	0	0	0	0	0
507	Bacteria	Bacteroidetes	Bacteroidetes_vadinHA17	o	f	g	s	0.00255310095386688	0.00216862006762152	0.00604666747898136	0.00318757425599119	0.00334055323872024	0.00230670274586346	0.00271638473885665	0.00256994774081163	0.00196714072081656	0.00215161729900308	0.00223563603845294	0.0031543964400383	0.00381318699537444	0.00386534349470914	0.00252238846597044	0.00276370336250576	0.0031698732050718	0.00222177478146762	0.00278750500879806	0.00311977962407762	0.00198734787442323	0	0.0024866785079929	0.00256885507104998	0.00227568681492345	0	0	0.00153782592728608	0	0.00169824737524574	0	0	0	0	0	0	0	0	0	0	0	0
510	Bacteria	Bacteroidetes	Bacteroidetes_vadinHA17	o	f	g	s	0.00730470550689692	0.00776760278766252	0.0189472401608383	0.00875134023008491	0.00894406189721872	0.00564476777713703	0.00680860070908225	0.00651626916707886	0.00675451890362014	0.00656243276195941	0.00658270611322254	0.00817889934095646	0.00676426214831639	0.00623663578047042	0.00767604547557911	0.0066998869394079	0.00766969321227151	0.00701941970019927	0.00680325441209777	0.00841897976568464	0.00706393947443503	0.00463530681316525	0.00621096659600069	0.00713209551371682	0.00705462912626269	0.00728846996931171	0.00609735404246654	0.00461347778185824	0.00355880472416247	0.00573890492324424	0.0020886372488696	0.00243519926865213	0.00208402721606319	0.00198313554028732	0.00172979268177809	0.00140798758947466	0.00245284981278602	0.00247478809626926	0.00255220417633411	0	0	0
511	Bacteria	Bacteroidetes	Bacteroidetes_vadinHA17	o	f	g	s	0	0	0	0	0	0	0	0	0	0.00328719309569916	0	0	0	0	0	0	0	0	0	0	0	0	0	0	0	0	0	0	0	0	0	0	0	0	0	0	0	0	0	0	0	0
513	Bacteria	Bacteroidetes	Bacteroidetes_vadinHA17	o	f	g	s	0.0101060246090564	0.00500754088341696	0.01897770196174	0.00885276304732099	0.00891173396265046	0.00921572106640642	0.00453318751874129	0.00492483709327082	0.00364322490641027	0.00441081546295632	0.00447127207690588	0.00757055145609193	0.00616741548817083	0.00688085969625528	0.00577971745619845	0.00663009645045573	0.00613975440982361	0.00463795485631366	0.00857157790205404	0.0107754090562113	0.00457483545349901	0.0090253592975916	0.00647453159915201	0.0106873042196425	0.00678913233118829	0.00530195089872863	0.00462674917137072	0.00601358795446199	0.00463850988623889	0.00579746517756306	0.00273780828568042	0.00443694882929174	0.00243136508540705	0.00249843847595253	0.0022264658280312	0.00213305904273706	0.00303355983913466	0.00218606281837118	0.00276102088167053	0	0	0
515	Bacteria	Bacteroidetes	Bacteroidetes_vadinHA17	o	f	g	s	0	0	0.00514804435238211	0	0	0	0	0	0	0	0	0	0	0	0	0	0	0	0	0	0	0	0	0	0	0	0	0	0	0	0	0	0	0	0	0	0	0	0	0	0	0
517	Bacteria	Bacteroidetes	Bacteroidetes_vadinHA17	o	f	g	s	0	0	0	0	0	0	0	0	0	0	0	0	0	0	0	0	0	0	0	0	0	0	0	0	0	0	0	0	0	0	0	0	0	0	0	0	0	0	0	0	0	0
518	Bacteria	Bacteroidetes	Bacteroidetes_vadinHA17	o	f	g	s	0	0	0.00261971487754356	0.00244863658755687	0	0	0	0	0	0	0.00238467844101647	0	0	0	0	0	0	0	0	0	0	0	0	0	0.00192169108815758	0	0	0	0	0	0	0	0	0	0	0	0	0	0	0	0	0
519	Bacteria	Bacteroidetes	Bacteroidetes_vadinHA17	o	f	g	s	0	0	0	0	0	0	0	0	0	0	0	0	0	0	0	0	0	0	0	0	0	0	0	0	0	0	0	0	0	0	0	0	0	0	0	0	0	0	0	0	0	0
52	Archaea	Euryarchaeota	Methanomicrobia	Methanosarcinales	Methanosaetaceae	Methanosaeta	s	0	0.00157717823099747	0	0.00155032020632299	0.00168105259754954	0	0.00155221985077523	0.00200004301167767	0.00174633921133715	0	0.00163946642819882	0.00141947839801724	0	0.00149405120894786	0	0	0	0.00220094564289136	0.00144601822331399	0.00136075494241683	0	0.00148378868887036	0.00205122328539506	0.00265556747851158	0.00130219856631731	0.00161661551950899	0.00158372832271858	0.00162963643040764	0.00165273304139071	0.00131342284686494	0.00110076827980965	0.00151313352615278	0.00116572298615407	0.00153810118675828	0.00178117266242496	0	0.00134343364304535	0	0.00125290023201856	0	0	0
520	Bacteria	Bacteroidetes	Bacteroidetes_vadinHA17	o	f	g	s	0	0	0	0	0	0	0	0	0	0	0	0	0	0	0	0	0	0	0	0	0	0	0	0	0	0	0	0	0	0	0	0	0	0	0	0	0	0	0	0	0	0
521	Bacteria	Bacteroidetes	Bacteroidetes_vadinHA17	o	f	g	s	0.0203775279836412	0.0188177077685885	0.0463628609723407	0.028876524964502	0.0269507214517398	0.0214478995697112	0.0207080239182968	0.0175702703283942	0.0188484197637424	0.0199024600157785	0.0219092331768388	0.0194783980172365	0.0223651706815657	0.0194500794999726	0.0196891473782585	0.019625085493349	0.0198792048318067	0.0205514167285755	0.0198522622345337	0.0221703488179133	0.0172958295209705	0.0171800657281601	0.0165931358505701	0.0181120541085423	0.0194950503811775	0.0181115738711092	0.0163237140691637	0.0152405435181785	0.0137164778690601	0.0147906470908102	0.00776182761404242	0.00983536791999307	0.00820764143312556	0.00687070580886946	0.00517225138511864	0.005438035899468	0.0102794341977534	0.0101053847264328	0.00983758700696056	0.00385191525786433	0.00400738533842474	0.00476903582536574
522	Bacteria	Bacteroidetes	Bacteroidetes_vadinHA17	o	f	g	s	0	0	0.00367064700865115	0	0	0	0	0	0	0	0	0	0	0	0	0	0	0	0	0	0	0	0	0	0	0	0	0	0	0	0	0	0	0	0	0	0	0	0	0	0	0
523	Bacteria	Bacteroidetes	Bacteroidetes_vadinHA17	o	f	g	s	0.00476342446485349	0.00332193164903841	0.00677775070062142	0.00439015908893332	0.00348064095518271	0.00426961806325689	0.0018520805037659	0.00227961891653584	0.00157571986310306	0.00199622271629731	0	0.00518222272292007	0.00500688031566557	0.00730577334283678	0.00225018827180097	0.00284745194924836	0.00253989840406384	0.00191628074901582	0.00393735082492726	0.00472392162936576	0.00166268213256201	0.00192524648060038	0.00238354437632499	0.00365276016432001	0.00213661706512257	0	0	0	0.00152606372070018	0.00140544610365165	0	0	0	0	0	0	0	0	0	0	0	0
525	Bacteria	Bacteroidetes	Bacteroidetes_vadinHA17	o	f	g	s	0	0	0.00508712075057877	0.00357877655104465	0.00550652485479369	0	0.00354541125006615	0.00369900427966193	0	0.0047574649166846	0.00336587425789304	0	0	0	0	0	0	0	0	0.00495624564392473	0	0	0	0	0.00538579212865216	0.00515124945199474	0	0	0	0.00499435311833354	0	0	0	0	0	0	0	0	0	0	0	0
527	Bacteria	Bacteroidetes	Bacteroidetes_vadinHA17	o	f	g	s	0	0	0.00236078956987937	0	0	0	0	0	0	0	0	0	0	0.00134327539887055	0.00141544100968125	0	0	0	0.00169863586473632	0.00183646601984711	0	0	0.00120323153612559	0.00154998428337615	0.00197226190626699	0	0.00144798018077128	0	0	0.00154766386414021	0	0	0	0	0	0	0	0	0	0	0	0
528	Bacteria	Bacteroidetes	Bacteroidia	Bacteroidales	Porphyromonadaceae	g	s	0	0	0	0	0	0	0	0	0	0	0	0	0	0	0	0	0	0	0	0	0	0	0	0	0	0	0	0	0	0	0	0	0	0	0	0	0	0	0	0	0	0
53	Archaea	Euryarchaeota	Methanomicrobia	Methanosarcinales	Methanosaetaceae	Methanosaeta	s	0.00592177582355236	0.0422190897710134	0.0325941269647862	0.0422208699179924	0.0358947833489585	0.0390586878410149	0.024817878750463	0.0331189918062754	0.0347260555817618	0.0284372086351574	0.0380306530541272	0.0567115417112601	0.043868229520699	0.0496874828663852	0.0278097865043144	0.0369191686556956	0.031058757649694	0.0387838560289942	0.0406888621752992	0.0399376044075185	0.0266717826116899	0.0369720900573895	0.0348364178078267	0.0432044570177435	0.02464063112381	0.0257562472599737	0.0254301519247955	0.0375045905251561	0.0413846766313199	0.0284937466014138	0.0267176218889184	0.0316024241660034	0.0253746966741209	0.0277404747033104	0.0257670602944073	0.0261784518881366	0.0291655110248232	0.025655303264658	0.024292343387471	0.0169667695882119	0.0123788342914691	0.0139154475290865
530	Bacteria	Bacteroidetes	Bacteroidia	Bacteroidales	Rikenellaceae	vadinBC27_wastewater-sludge_group	s	0	0	0	0	0	0	0	0	0	0	0	0	0	0	0	0	0	0	0	0	0	0	0	0	0	0	0	0	0	0	0	0	0	0	0	0	0	0	0	0.00287365106539085	0.00362972598715958	0.00380140536804516
531	Bacteria	Bacteroidetes	Bacteroidia	Bacteroidales	Rikenellaceae	vadinBC27_wastewater-sludge_group	s	0	0	0	0	0	0	0	0	0	0	0	0	0	0	0	0	0	0	0	0	0	0	0	0	0	0	0	0	0	0	0	0	0	0	0	0	0	0	0	0.00143682553269542	0.00184633460618522	0.00214261029835272
532	Bacteria	Bacteroidetes	Bacteroidia	Bacteroidales	Porphyromonadaceae	uncultured	s	0	0	0	0	0	0	0	0	0	0	0	0	0	0	0	0	0	0	0	0.00130543970085517	0	0	0	0	0	0	0	0	0	0	0	0	0	0	0	0	0	0	0	0	0	0
533	Bacteria	Bacteroidetes	Bacteroidia	Bacteroidales	ML635J-40_aquatic_group	g	s	0	0	0	0	0	0	0	0	0	0	0	0	0	0	0	0	0	0	0	0	0	0	0	0	0	0	0	0	0	0	0	0	0	0	0	0	0	0	0	0	0	0
534	Bacteria	Bacteroidetes	Bacteroidetes_vadinHA17	o	f	g	s	0	0	0	0	0	0	0	0	0	0	0	0	0	0	0	0	0	0	0	0	0	0	0	0	0	0	0	0	0	0	0	0	0	0	0	0	0	0	0	0	0	0
535	Bacteria	BRC1	c	o	f	g	s	0	0	0	0	0	0	0	0	0	0	0	0	0	0	0	0	0	0	0	0	0	0	0	0	0	0	0	0	0	0	0	0	0	0	0	0	0	0	0	0	0	0
536	Bacteria	BRC1	c	o	f	g	s	0	0	0	0	0	0	0	0	0	0	0	0	0	0	0	0	0	0	0	0	0	0	0	0	0	0	0	0	0	0	0	0	0	0	0	0	0	0	0	0	0	0
537	Bacteria	BRC1	c	o	f	g	s	0	0	0	0	0	0	0	0	0	0	0	0	0	0	0	0	0	0	0	0	0	0	0	0	0	0	0	0	0	0	0	0	0	0	0	0	0	0	0	0	0	0
538	Bacteria	BRC1	c	o	f	g	s	0	0	0	0	0	0	0	0	0	0	0	0	0	0	0	0	0	0	0	0	0	0	0	0	0	0	0	0	0	0	0	0	0	0	0	0	0	0	0	0	0	0
539	Bacteria	Proteobacteria	Alphaproteobacteria	Rhodobacterales	Rhodobacteraceae	Paracoccus	s	0	0	0	0	0	0	0	0	0	0	0	0	0	0	0	0	0	0	0	0	0	0	0	0	0	0	0	0	0	0	0	0	0	0	0	0	0	0	0	0	0	0
54	Archaea	Euryarchaeota	Methanomicrobia	Methanosarcinales	Methanosaetaceae	Methanosaeta	s	0	0	0	0	0	0	0	0	0	0	0	0	0.00122685146807699	0	0	0	0	0	0	0	0	0	0	0	0	0	0	0	0	0	0	0	0	0	0	0	0	0	0	0	0	0
540	Bacteria	Proteobacteria	Gammaproteobacteria	Chromatiales	Chromatiaceae	Thiobaca	s	0	0	0	0	0	0	0	0	0	0	0	0	0	0	0	0	0	0	0	0	0	0	0	0	0	0	0	0	0	0	0	0	0	0	0	0	0	0	0	0	0	0
541	Bacteria	Proteobacteria	Deltaproteobacteria	Desulfovibrionales	Desulfovibrionaceae	Desulfovibrio	s	0	0	0	0	0	0	0	0	0	0	0	0	0	0	0	0	0	0	0	0	0	0	0	0	0	0	0	0	0	0	0	0	0	0	0	0	0	0	0	0	0	0
542	Bacteria	Proteobacteria	Deltaproteobacteria	Desulfovibrionales	Desulfovibrionaceae	Desulfovibrio	s	0	0	0	0	0	0	0	0	0	0	0	0	0	0	0	0	0	0	0	0	0	0	0	0	0	0	0	0	0	0	0	0	0	0	0	0	0	0	0	0	0	0
543	Bacteria	Proteobacteria	Gammaproteobacteria	Alteromonadales	Alteromonadaceae	Alishewanella	s	0	0	0	0	0	0	0	0	0	0	0	0	0	0	0	0	0	0	0	0	0	0	0	0	0	0	0	0	0	0	0	0	0	0	0	0	0	0	0	0	0	0
544	Bacteria	Proteobacteria	Gammaproteobacteria	Enterobacteriales	Enterobacteriaceae	g	s	0	0	0	0	0	0	0	0	0	0	0	0	0	0	0	0	0	0	0	0	0	0	0	0	0	0	0	0	0	0	0	0	0	0	0	0	0	0	0	0.00122283024059185	0.00193025890646637	0
545	Bacteria	Proteobacteria	Gammaproteobacteria	Pseudomonadales	Pseudomonadaceae	Pseudomonas	s	0	0	0	0	0	0	0	0	0	0	0	0	0	0	0	0	0	0	0	0	0	0	0	0	0	0	0	0	0	0	0	0	0	0	0	0	0	0	0	0	0	0
546	Bacteria	Proteobacteria	Gammaproteobacteria	Oceanospirillales	Halomonadaceae	Halomonas	s	0	0	0	0	0	0	0	0	0	0	0	0	0	0	0	0	0	0	0	0	0	0	0	0	0	0	0	0	0	0	0	0	0	0	0	0	0	0	0	0	0	0
547	Bacteria	Proteobacteria	Gammaproteobacteria	Methylococcales	Methylococcaceae	Methylomonas	s	0	0	0	0	0	0	0	0	0	0	0	0	0	0	0	0	0	0	0	0	0	0	0	0	0	0	0	0	0	0	0	0	0	0	0	0	0	0	0	0	0	0
548	Bacteria	Gracilibacteria	c	o	f	g	s	0	0	0	0	0	0	0	0	0	0	0	0	0	0	0	0	0	0	0	0	0	0	0	0	0	0	0	0	0	0	0	0	0	0	0	0	0	0	0	0	0	0
549	Bacteria	Proteobacteria	Epsilonproteobacteria	Campylobacterales	Campylobacteraceae	Arcobacter	s	0	0	0	0	0	0	0	0	0	0	0	0	0	0	0	0	0	0	0	0	0	0	0	0	0	0	0	0	0	0	0	0	0	0	0	0	0	0	0	0	0	0
55	Archaea	Euryarchaeota	Methanomicrobia	Methanosarcinales	Methanosaetaceae	Methanosaeta	s	0	0	0	0	0	0	0	0	0	0	0	0	0.00157501201982857	0	0	0	0	0	0	0	0	0	0	0	0	0	0	0	0	0	0	0	0	0	0	0	0	0	0	0	0	0
550	Bacteria	Proteobacteria	Epsilonproteobacteria	Campylobacterales	Campylobacteraceae	Arcobacter	s	0	0	0	0	0	0	0	0	0	0	0	0	0	0	0	0	0	0	0	0	0	0	0	0	0	0	0	0	0	0	0	0	0	0	0	0	0	0	0	0	0	0
551	Bacteria	Proteobacteria	Epsilonproteobacteria	Campylobacterales	Helicobacteraceae	Sulfurovum	s	0	0	0	0	0	0	0	0	0	0	0	0	0	0	0	0	0	0	0	0	0	0	0	0	0	0	0	0	0	0.00131342284686494	0	0.00160770437153733	0.00121806156920588	0	0	0	0	0	0	0	0	0
552	Bacteria	Proteobacteria	Epsilonproteobacteria	Campylobacterales	Helicobacteraceae	Sulfurovum	s	0	0	0	0	0	0	0	0	0	0	0	0	0	0	0	0	0	0	0	0	0	0	0	0	0	0	0	0	0	0	0	0	0	0	0	0	0	0	0	0	0	0
553	Bacteria	Proteobacteria	Epsilonproteobacteria	Campylobacterales	Campylobacteraceae	Sulfurospirillum	s	0	0	0	0	0	0	0	0	0	0	0	0	0	0	0	0	0	0	0	0	0	0	0	0	0	0	0	0	0	0	0	0	0	0	0	0	0	0	0	0	0	0
554	Bacteria	Proteobacteria	Epsilonproteobacteria	Campylobacterales	Campylobacteraceae	Sulfurospirillum	s	0	0	0	0	0	0	0	0	0	0	0	0	0	0	0	0	0	0	0	0	0	0	0	0	0	0	0	0	0	0	0	0	0	0	0	0	0	0	0	0	0	0
555	NA	p	c	o	f	g	s	0	0	0	0	0	0	0	0	0	0	0	0	0	0	0	0	0	0	0	0	0	0	0	0	0	0	0	0	0	0	0	0	0	0	0	0	0	0	0	0	0	0
556	Bacteria	Bacteroidetes	Bacteroidia	Bacteroidia_Incertae_Sedis	Draconibacteriaceae	g	s	0.00192664562722362	0	0.00904715486779578	0	0	0	0	0	0.00155564699860494	0.00219943101675871	0	0.00164479242944854	0.00175738183265083	0.00193267174735457	0.00172393456307332	0.00209371466856497	0	0	0.00207320685029356	0.00263300549833501	0	0.00136116152450091	0.00136366240760901	0.00239543025612677	0.00311010531372871	0.00184951775537045	0.00176472584531499	0.00177882849798017	0	0.00205797465177563	0	0	0	0	0	0	0	0	0	0	0	0
557	Bacteria	Bacteroidetes	Bacteroidia	Bacteroidia_Incertae_Sedis	Draconibacteriaceae	uncultured	s	0	0	0	0	0	0	0	0	0	0	0	0	0	0	0	0	0	0	0	0	0	0	0	0	0	0	0	0	0	0	0	0	0	0	0	0	0	0	0	0	0	0
558	Bacteria	Bacteroidetes	Bacteroidia	Bacteroidales	ML635J-40_aquatic_group	g	s	0	0	0	0	0	0	0	0	0	0	0	0	0	0	0	0	0	0	0	0	0	0	0	0	0	0	0	0	0	0	0	0	0	0	0	0	0	0	0	0	0	0
559	Bacteria	Bacteroidetes	Flavobacteriia	Flavobacteriales	Flavobacteriaceae	Cloacibacterium	s	0	0	0	0	0	0	0	0	0	0	0	0	0	0	0	0	0	0	0	0	0	0	0	0	0	0	0	0	0	0	0	0	0	0	0	0	0	0	0	0	0	0
56	Archaea	Euryarchaeota	Methanomicrobia	Methanosarcinales	Methanosaetaceae	Methanosaeta	s	0	0.00401194712509981	0.00172109175094432	0.0040279347416616	0.00306037780579532	0.00377057179612297	0.00238124636198472	0.00351620464956236	0.00379377139014623	0.0035740754022329	0.00483145788310108	0.00449501492705458	0.00359765903476632	0.00412577443938812	0.00322103563100542	0.00318244629621875	0.00355985760569577	0.0029924529087892	0.0045993832645168	0.00327466230045027	0.00228249854884252	0.00446362878304802	0.00427433679023664	0.0033492667382044	0.00244004197377903	0.00228792196405085	0.00322401837124854	0.00368389643775248	0.00385436647244038	0.00266867444681474	0.00260797407831825	0.00345971676031807	0.00238378455535995	0.00317770143660212	0.00272313897428432	0.00166935055518553	0.001750797392872	0.00266039720348945	0.00280742459396752	0.00149796704472502	0	0
560	Bacteria	Bacteroidetes	Flavobacteriia	Flavobacteriales	Flavobacteriaceae	Cloacibacterium	s	0	0	0	0	0	0	0	0	0	0	0	0	0	0	0	0	0	0	0	0	0	0	0	0	0	0	0	0	0	0	0	0	0	0	0	0	0	0	0	0	0	0
561	Bacteria	Bacteroidetes	Flavobacteriia	Flavobacteriales	Flavobacteriaceae	Bergeyella	s	0	0	0	0	0	0	0	0	0	0	0	0	0	0	0	0	0	0	0	0	0	0	0	0	0	0	0	0	0	0	0	0	0	0	0	0	0	0	0	0	0	0
563	Bacteria	Bacteroidetes	Bacteroidia	Bacteroidales	f	g	s	0	0	0	0	0	0	0	0	0	0	0	0	0	0	0	0	0	0	0	0	0	0	0	0	0	0	0	0	0	0	0	0	0	0	0	0	0	0	0	0.00382134450184953	0.00646217112164827	0.00601313212763506
565	Bacteria	Bacteroidetes	Bacteroidia	Bacteroidales	Rikenellaceae	vadinBC27_wastewater-sludge_group	s	0	0	0	0	0	0	0	0	0	0	0	0	0	0	0	0	0	0	0	0	0	0	0	0	0	0	0	0	0	0	0	0	0	0	0	0	0	0	0	0	0	0
566	Bacteria	Bacteroidetes	Bacteroidia	Bacteroidales	Rikenellaceae	vadinBC27_wastewater-sludge_group	s	0	0.00130117204057291	0	0	0	0	0	0	0.00183666710157873	0.00176910755695809	0.00186303003204412	0	0.00157501201982857	0.00146663742529744	0	0.00140976787683375	0.00166993320267189	0	0	0	0	0	0	0	0	0	0	0.00786127432978333	0.0099948125897241	0.00901827916509809	0.0213549046283072	0.0108992899305692	0.0160631869439026	0.0111961274203623	0.0133930482886185	0.0142569282263572	0.0017334627652198	0.00307286188620099	0.00245939675174014	0	0	0
567	Bacteria	Bacteroidetes	Bacteroidia	Bacteroidales	ML635J-40_aquatic_group	g	s	0	0	0	0	0	0	0	0	0	0	0	0	0	0	0	0	0	0	0	0	0	0	0	0	0	0	0	0	0	0	0	0	0	0	0	0	0	0	0	0	0	0
568	Bacteria	Elusimicrobia	Elusimicrobia	Rs-M47	f	g	s	0	0	0	0	0	0	0	0	0	0	0	0	0	0	0	0	0	0	0	0	0	0	0	0	0	0	0	0	0	0	0	0	0	0	0	0	0	0	0	0	0	0
569	Bacteria	Proteobacteria	Deltaproteobacteria	Desulfovibrionales	Desulfomicrobiaceae	Desulfomicrobium	s	0	0	0	0	0	0	0	0	0	0	0	0	0	0	0	0	0	0	0	0	0	0	0	0	0	0	0	0	0	0	0	0	0	0	0	0	0	0	0	0	0	0
57	Archaea	Euryarchaeota	Methanomicrobia	Methanosarcinales	Methanosaetaceae	Methanosaeta	s	0	0	0	0	0	0	0	0	0	0	0	0.00110403875401341	0	0	0	0	0	0	0	0	0	0	0	0	0	0	0	0	0	0	0	0	0	0	0	0	0	0	0	0	0	0
570	Bacteria	Proteobacteria	Deltaproteobacteria	Desulfovibrionales	Desulfomicrobiaceae	Desulfomicrobium	s	0	0	0	0	0	0	0	0	0	0	0	0	0	0	0	0	0	0	0	0	0	0	0	0	0	0	0	0	0	0	0	0	0	0	0	0	0	0	0	0	0	0
571	Bacteria	Proteobacteria	Deltaproteobacteria	Desulfovibrionales	Desulfomicrobiaceae	Desulfomicrobium	s	0.00236398236469156	0.00383451457411259	0.00278725478250274	0.00212987916195775	0.00215519563788403	0.00194073548329858	0.00179916391794401	0.00204305468934816	0.00399450003512751	0.0039685385737168	0.003167151054475	0.00179124654987889	0.0022547540494388	0.00249465431218817	0.00199613475724279	0.00171684602822327	0.00194992200311988	0.00272861715348992	0	0.00157095286035114	0	0.00128758522587924	0	0	0.00174469322477464	0.00126041209995616	0.00167422708401679	0	0	0	0	0	0	0.00156152404747033	0.00119030288498591	0.00132367695537438	0.00145610872278463	0.00142300315535482	0.00136890951276102	0	0	0
572	Bacteria	Proteobacteria	Deltaproteobacteria	Desulfovibrionales	Desulfomicrobiaceae	Desulfomicrobium	s	0	0	0	0	0	0	0	0	0	0	0	0	0	0	0	0	0	0	0	0	0	0	0	0	0	0	0	0	0	0	0	0	0	0	0	0	0	0	0	0	0	0
573	Bacteria	Proteobacteria	Deltaproteobacteria	Desulfobacterales	f	g	s	0	0	0	0	0	0	0	0	0	0	0	0	0	0	0	0	0	0	0	0	0	0	0	0	0	0	0	0	0	0	0	0	0	0	0	0	0	0	0	0	0	0
574	Bacteria	Proteobacteria	Deltaproteobacteria	Desulfovibrionales	Desulfomicrobiaceae	Desulfomicrobium	s	0	0	0	0	0	0	0	0	0	0	0	0	0	0	0	0	0	0	0	0	0	0	0	0	0	0	0	0	0	0	0	0	0	0	0	0	0	0	0	0	0	0
575	Bacteria	Proteobacteria	Deltaproteobacteria	Desulfovibrionales	Desulfomicrobiaceae	Desulfomicrobium	s	0	0	0	0	0	0	0	0	0	0	0	0	0	0	0	0	0	0	0	0	0	0	0	0	0	0	0	0	0	0	0	0	0	0	0	0	0	0	0	0	0	0
576	Bacteria	Proteobacteria	Deltaproteobacteria	Desulfovibrionales	f	g	s	0	0	0	0	0	0	0	0	0	0	0	0	0	0	0	0	0	0	0	0	0	0	0	0	0	0	0	0	0	0	0	0	0	0	0	0	0	0	0	0	0	0
577	Bacteria	Firmicutes	Bacilli	Lactobacillales	Carnobacteriaceae	Trichococcus	s	0	0	0	0	0	0	0	0	0	0	0	0	0	0	0	0	0	0	0	0	0	0	0	0	0	0	0	0	0	0	0	0	0	0	0	0	0	0	0	0	0	0
578	Bacteria	Firmicutes	Bacilli	Bacillales	f	g	s	0	0	0	0	0	0	0	0	0	0	0	0	0	0	0	0	0	0	0	0	0	0	0	0	0	0	0	0	0	0	0	0	0	0	0	0	0	0	0	0	0	0
579	Bacteria	Proteobacteria	Deltaproteobacteria	Desulfovibrionales	Desulfomicrobiaceae	Desulfomicrobium	s	0	0	0	0	0	0	0	0	0	0	0	0	0	0	0	0	0	0	0	0	0	0	0	0	0	0	0	0	0	0	0	0	0	0	0	0	0	0	0	0	0	0
58	Archaea	Euryarchaeota	Methanomicrobia	Methanosarcinales	Methanosaetaceae	Methanosaeta	s	0.00164296774346063	0.00679172375723284	0.00360972340684781	0.00694021849372627	0.00660567463011455	0.0068202989841636	0.00412749369410686	0.00616142282629734	0.00664411814888044	0.00528341581199646	0.00760116253074	0.00883231003210725	0.00528872457184542	0.00710016996545863	0.004808870096994	0.00730008514439652	0.00653973841046358	0.0057349561546633	0.00737817732016237	0.00595191999203461	0.00381728205582283	0.00750478245941041	0.00663496247063542	0.00767404806035184	0.00477894231133924	0.00460324419114424	0.00608604169730427	0.00632344840249725	0.00682807957246088	0.00448404233069812	0.00523288305324896	0.00603677229704703	0.00467240805062568	0.00439569019362898	0.0041018351216421	0.00344830493470141	0.00513104978505062	0.00464022768050486	0.00496519721577726	0.00333221240561279	0.00318912341068356	0.0031332795760857
580	Bacteria	Proteobacteria	Gammaproteobacteria	Pseudomonadales	Pseudomonadaceae	g	s	0	0	0	0	0	0	0	0	0	0	0	0	0	0	0	0	0	0	0	0	0	0	0	0	0	0	0	0	0	0	0	0	0	0	0	0	0	0	0	0	0	0
581	Bacteria	Proteobacteria	Deltaproteobacteria	Desulfobacterales	Desulfobulbaceae	Desulfobulbus	s	0	0	0	0	0	0	0	0	0	0	0	0	0	0	0	0	0	0	0	0	0	0	0	0	0	0	0	0	0	0	0	0	0	0	0	0	0	0	0	0	0	0
582	Bacteria	Proteobacteria	Deltaproteobacteria	Desulfobacterales	Desulfobulbaceae	Desulfobulbus	s	0	0	0	0	0	0	0	0	0	0	0	0	0	0	0	0	0	0	0	0	0	0	0	0	0	0	0	0.00115910760190966	0	0	0	0	0	0	0	0	0	0	0	0	0	0
583	Bacteria	Proteobacteria	Deltaproteobacteria	Desulfobacterales	Desulfobulbaceae	Desulfobulbus	s	0	0	0	0	0	0	0	0	0	0	0	0	0	0	0	0	0	0	0	0	0	0	0	0	0	0	0	0	0	0	0	0	0	0	0	0	0	0	0	0	0	0
584	Bacteria	Proteobacteria	Deltaproteobacteria	Desulfobacterales	Desulfobulbaceae	Desulfobulbus	s	0	0	0	0	0	0	0	0	0	0	0	0	0	0	0	0	0	0	0	0	0	0	0	0	0	0	0	0	0	0	0	0	0	0	0	0	0	0	0	0	0	0
585	Bacteria	Proteobacteria	Deltaproteobacteria	Desulfobacterales	Desulfobulbaceae	Desulfobulbus	s	0	0	0	0	0	0	0	0	0	0	0	0	0	0	0	0	0	0	0	0	0	0	0	0	0	0	0	0	0	0	0	0	0	0	0	0	0	0	0	0	0	0
586	Bacteria	Proteobacteria	Deltaproteobacteria	Desulfobacterales	Desulfobulbaceae	Desulfobulbus	s	0	0	0	0	0	0	0	0	0	0	0	0	0	0	0	0	0	0	0	0	0	0	0	0	0	0	0	0	0	0	0	0	0	0	0	0	0	0	0	0	0	0
587	Bacteria	Proteobacteria	Deltaproteobacteria	Desulfobacterales	Desulfobacteraceae	g	s	0	0	0	0	0	0	0	0	0	0	0	0	0	0	0	0	0	0	0	0	0	0	0	0	0	0	0	0	0	0	0	0	0	0	0	0	0	0	0	0	0	0
588	Bacteria	Firmicutes	Bacilli	Bacillales	f	g	s	0	0	0	0	0	0	0	0	0	0	0	0	0	0	0	0	0	0	0	0	0	0	0	0	0	0	0	0	0	0	0	0	0	0	0	0	0	0	0	0	0	0
589	Bacteria	Proteobacteria	Deltaproteobacteria	Desulfobacterales	Desulfobulbaceae	Desulfobulbus	s	0	0	0	0	0	0	0	0	0	0	0	0	0	0	0	0	0	0	0	0	0	0	0	0	0	0	0	0	0	0	0	0	0	0	0	0	0	0	0	0	0	0
59	Archaea	Euryarchaeota	Methanomicrobia	Methanosarcinales	Methanosaetaceae	Methanosaeta	s	0	0	0	0	0.00123923749178332	0	0	0	0	0	0.0011302382194401	0	0	0	0	0	0	0	0	0	0	0	0	0.000997192685808431	0	0	0	0	0	0	0	0	0	0	0	0	0	0	0	0	0	0
590	NA	p	c	o	f	g	s	0	0	0	0	0	0	0	0	0	0	0	0	0	0	0	0	0	0	0	0	0	0	0	0	0	0	0	0	0	0	0	0	0	0	0	0	0	0	0	0	0	0
591	Bacteria	Proteobacteria	Deltaproteobacteria	Desulfobacterales	f	g	s	0	0	0	0	0	0	0	0	0	0	0	0	0	0	0	0	0	0	0	0	0	0	0	0	0	0	0	0	0	0	0	0	0	0	0	0	0	0	0	0	0	0
592	Bacteria	Proteobacteria	Deltaproteobacteria	Desulfobacterales	Desulfobulbaceae	Desulfobulbus	s	0	0	0	0	0	0	0	0	0	0	0	0	0	0	0	0	0	0	0	0	0	0	0	0	0	0	0	0	0	0	0	0	0	0	0	0	0	0	0	0	0	0
593	Bacteria	Proteobacteria	Deltaproteobacteria	Desulfobacterales	Desulfobulbaceae	Desulfobulbus	s	0	0	0	0	0	0	0	0	0	0	0	0	0	0	0	0	0	0	0	0	0	0	0	0	0	0	0	0	0	0	0	0	0	0	0	0	0	0	0	0	0	0
594	Bacteria	Proteobacteria	Deltaproteobacteria	Desulfobacterales	f	g	s	0	0	0	0	0	0	0	0	0	0	0	0	0	0	0	0	0	0	0	0	0	0	0	0	0	0	0	0	0	0	0	0	0	0	0	0	0	0	0	0	0	0
595	Bacteria	Proteobacteria	Deltaproteobacteria	Desulfobacterales	f	g	s	0	0	0	0	0	0	0	0	0	0	0	0	0	0	0	0	0	0	0	0	0	0	0	0	0	0	0	0	0	0	0	0	0	0	0	0	0	0	0	0	0	0
596	Bacteria	Proteobacteria	Deltaproteobacteria	Desulfobacterales	Desulfobulbaceae	g	s	0	0	0	0	0	0	0	0	0	0	0	0	0	0	0	0	0	0	0	0	0	0	0	0	0	0	0	0	0	0	0	0	0	0	0	0	0	0	0	0	0	0
597	Bacteria	Proteobacteria	Deltaproteobacteria	Desulfobacterales	f	g	s	0	0	0	0	0	0	0	0	0	0	0	0	0	0	0	0	0	0	0	0	0	0	0	0	0	0	0	0	0	0	0	0	0	0	0	0	0	0	0	0	0	0
598	Bacteria	Proteobacteria	Deltaproteobacteria	Desulfobacterales	f	g	s	0	0	0	0	0	0	0	0	0	0	0	0	0	0	0	0	0	0	0	0	0	0	0	0	0	0	0	0	0	0	0	0	0	0	0	0	0	0	0	0	0	0
599	Bacteria	Proteobacteria	Deltaproteobacteria	Desulfobacterales	Desulfobulbaceae	g	s	0	0	0	0	0	0	0	0	0	0	0	0	0	0	0	0	0	0	0	0	0	0	0	0	0	0	0	0	0	0	0	0	0	0	0	0	0	0	0	0	0	0
60	Archaea	Euryarchaeota	Methanomicrobia	Methanosarcinales	Methanosaetaceae	g	s	0	0	0	0.00208641224028514	0	0	0	0	0	0	0.00193755123332588	0.00200529487973864	0	0	0	0	0	0	0.00213418352236102	0	0	0	0	0	0	0	0	0	0	0	0	0	0	0	0	0	0	0	0	0	0	0
600	Bacteria	Proteobacteria	Deltaproteobacteria	Desulfobacterales	Desulfobulbaceae	Desulfobulbus	s	0	0	0	0	0	0	0	0	0	0	0	0	0	0	0	0	0	0	0	0	0	0	0	0	0	0	0	0	0	0	0	0	0	0	0	0	0	0	0	0	0	0
601	Bacteria	Proteobacteria	Deltaproteobacteria	Desulfobacterales	f	g	s	0	0	0	0	0	0	0	0	0	0	0	0	0	0	0	0	0	0	0	0	0	0	0	0	0	0	0	0	0	0	0	0	0	0	0	0	0	0	0	0	0	0
602	Bacteria	Proteobacteria	Deltaproteobacteria	Desulfobacterales	f	g	s	0	0	0	0	0	0	0	0	0	0	0	0	0	0	0	0	0	0	0	0	0	0	0	0	0	0	0	0	0	0	0	0	0	0	0	0	0	0	0	0	0	0
603	Bacteria	Proteobacteria	Deltaproteobacteria	Desulfobacterales	Desulfobulbaceae	Desulfobulbus	s	0	0	0	0	0	0	0	0	0	0	0	0	0	0	0	0	0	0	0	0	0	0	0	0	0	0	0	0	0	0	0	0	0	0	0	0	0	0	0	0	0	0
604	Bacteria	Proteobacteria	Deltaproteobacteria	Desulfobacterales	f	g	s	0	0	0	0	0	0	0	0	0	0	0	0	0	0	0	0	0	0	0	0	0	0	0	0	0	0	0	0	0	0	0	0	0	0	0	0	0	0	0	0	0	0
605	Bacteria	Proteobacteria	Deltaproteobacteria	Desulfobacterales	f	g	s	0	0	0	0	0	0	0	0	0	0	0	0	0	0	0	0	0	0	0	0	0	0	0	0	0	0	0	0	0	0	0	0	0	0	0	0	0	0	0	0	0	0
606	Bacteria	Proteobacteria	Deltaproteobacteria	Desulfobacterales	f	g	s	0	0	0	0	0	0	0	0	0	0	0	0	0	0	0	0	0	0	0	0	0	0	0	0	0	0	0	0	0	0	0	0	0	0	0	0	0	0	0	0	0	0
607	Bacteria	Proteobacteria	Deltaproteobacteria	Desulfobacterales	f	g	s	0	0	0	0	0	0	0	0	0	0	0	0	0	0	0	0	0	0	0	0	0	0	0	0	0	0	0	0	0	0	0	0	0	0	0	0	0	0	0	0	0	0
608	Bacteria	Proteobacteria	Deltaproteobacteria	Desulfobacterales	Desulfobulbaceae	g	s	0	0	0	0	0	0	0	0	0	0	0	0	0	0	0	0	0	0	0	0	0	0	0	0	0	0	0	0	0	0	0	0	0	0	0	0	0	0	0	0	0	0
609	Bacteria	Proteobacteria	Deltaproteobacteria	Desulfobacterales	Desulfobulbaceae	Desulfobulbus	s	0	0	0	0	0	0	0	0	0	0	0	0	0	0	0	0	0	0	0	0	0	0	0	0	0	0	0	0	0	0	0	0	0	0	0	0	0	0	0	0	0	0
61	Archaea	Euryarchaeota	Methanomicrobia	Methanosarcinales	Methanosaetaceae	Methanosaeta	s	0.00199756509816437	0.0094334972941536	0.00356403070549531	0.011286910660987	0.0116596084009526	0.010601960697334	0.00680860070908225	0.0103012968020818	0.0092836998303843	0.00953883669224701	0.0130412102243088	0.0133723877654481	0.00805742991196512	0.00955370360217117	0.00802990572799942	0.0114456401881552	0.00958961641534339	0.00840108589242444	0.0125002177738288	0.00879512340830392	0.0062867093651309	0.0116005297493501	0.00995817337993468	0.0127900801005864	0.00860968178312705	0.00743917141604559	0.0104299822396181	0.00982372383400661	0.0100008444621379	0.00721964278244866	0.0080779456841416	0.00909456296448077	0.0072227244611505	0.00709712679575265	0.00589157111417488	0.00403004830999334	0.00709853002357509	0.00730062488399431	0.00721577726218097	0.00531931154657455	0.00323108556082414	0.00350190070268402
610	Bacteria	Proteobacteria	Deltaproteobacteria	Desulfobacterales	Desulfobulbaceae	Desulfobulbus	s	0.00174934694987175	0.00465267578144253	0.00237602047033021	0.00215885710973949	0.00120690955721506	0.000953732866078162	0.00123472033584393	0.00136562076603798	0.001565683430854	0	0.00109297761879921	0.00170112093730637	0.00124343054196993	0.00157629255989912	0.00160598114559988	0	0	0.00169410327086906	0	0.000929296058235886	0	0	0	0	0	0	0	0	0	0	0	0	0	0	0	0	0	0	0	0	0	0
611	Bacteria	Proteobacteria	Deltaproteobacteria	Desulfobacterales	Desulfobulbaceae	Desulfobulbus	s	0	0	0	0	0	0	0	0	0	0	0	0	0	0	0	0	0	0	0	0	0	0	0	0	0	0	0	0	0	0	0	0	0	0	0	0	0	0	0	0	0	0
612	Bacteria	Proteobacteria	Deltaproteobacteria	Desulfobacterales	Desulfobulbaceae	Desulfobulbus	s	0	0	0	0	0	0	0	0	0	0	0	0	0	0	0	0	0	0	0	0	0	0	0	0	0	0	0	0	0	0	0	0	0	0	0	0	0	0	0	0	0	0
613	Bacteria	Proteobacteria	Deltaproteobacteria	Desulfobacterales	f	g	s	0	0	0	0	0	0	0	0	0	0	0	0	0	0	0	0	0	0	0	0	0	0	0	0	0	0	0	0	0	0	0	0	0	0	0	0	0	0	0	0	0	0
614	Bacteria	Proteobacteria	Deltaproteobacteria	Desulfobacterales	Desulfobulbaceae	Desulfobulbus	s	0	0	0	0	0	0	0	0	0	0	0	0	0	0	0	0	0	0	0	0	0	0	0	0	0	0	0	0	0	0	0	0	0	0	0	0	0	0	0	0	0	0
615	Bacteria	Proteobacteria	Deltaproteobacteria	Desulfarculales	Desulfarculaceae	Desulfatiglans	s	0	0	0	0	0	0	0	0	0	0	0	0	0	0	0	0	0	0	0	0	0	0	0	0	0	0	0	0	0	0	0	0	0	0	0	0	0	0	0	0	0	0
616	Bacteria	Proteobacteria	Deltaproteobacteria	Desulfovibrionales	Desulfomicrobiaceae	Desulfomicrobium	s	0	0	0	0	0	0	0	0	0	0	0	0	0	0	0	0	0	0	0	0	0	0	0	0	0	0	0	0	0	0	0	0	0	0	0	0	0	0	0	0	0	0
617	Bacteria	Proteobacteria	Gammaproteobacteria	Pseudomonadales	Pseudomonadaceae	Pseudomonas	s	0	0	0	0	0	0	0	0	0	0	0	0	0	0	0	0	0	0	0	0	0	0	0	0	0	0	0	0	0	0	0	0	0	0	0	0	0	0	0	0	0	0
618	Bacteria	Proteobacteria	Deltaproteobacteria	Desulfobacterales	Desulfobulbaceae	Desulforhopalus	s	0	0	0	0	0	0	0	0	0	0	0	0	0	0	0	0	0	0	0	0	0	0	0	0	0	0	0	0	0	0	0	0	0	0	0	0	0	0	0	0	0	0
619	Bacteria	Proteobacteria	Deltaproteobacteria	Deltaproteobacteria_Incertae_Sedis	Syntrophorhabdaceae	Syntrophorhabdus	s	0	0	0	0	0	0	0	0	0	0	0	0	0	0	0	0	0	0	0	0	0	0	0	0	0	0	0	0	0	0	0	0	0	0	0	0	0	0	0	0	0	0
62	Archaea	Euryarchaeota	Methanomicrobia	Methanosarcinales	Methanosaetaceae	Methanosaeta	s	0	0.00127159994874171	0	0.00131849662406908	0.00143320509919288	0.00158585813778113	0.0010230539925564	0.00136562076603798	0.0018165942370806	0.00113557579669607	0.00198723203418039	0.0017236523404495	0.00106106072914767	0.00135698229069576	0.00114324081551178	0.00177267841938501	0.00203991840326387	0.00130529268411223	0.00148086203592397	0.00103992654135921	0.0010822191395374	0.00197429734634816	0.00173036154242824	0.00188599486228986	0.00135276938442672	0.00119191144234985	0.00147060487109583	0.00153782592728608	0.00174321112759823	0.00109591333082361	0.00108947834873468	0.00143432448833232	0.00115620688014464	0.00127264209868832	0.00100190962261404	0	0	0	0.00111368909512761	0.00106997646051787	0	0
620	Bacteria	Proteobacteria	Deltaproteobacteria	Desulfarculales	Desulfarculaceae	Desulfatiglans	s	0	0	0	0	0	0	0	0	0	0	0	0	0	0	0	0	0	0	0	0	0	0	0	0	0	0	0	0	0	0	0	0	0	0	0	0	0	0	0	0	0	0
621	Bacteria	Proteobacteria	Gammaproteobacteria	Pseudomonadales	Pseudomonadaceae	g	s	0	0	0	0	0	0	0	0	0	0	0	0	0	0	0	0	0	0	0	0	0	0	0	0	0	0	0	0	0	0	0	0	0	0	0	0	0	0	0	0	0	0
622	Bacteria	Proteobacteria	Deltaproteobacteria	Syntrophobacterales	Syntrophaceae	uncultured	s	0	0	0	0	0	0	0.00231069091422221	0	0.00144524624386523	0.00105190179062373	0.00157736542713069	0.00235453162845716	0.00121027239418406	0.00171336147815121	0.00133378095143041	0	0	0.00107617215977338	0.00233453544486838	0.0013496918941045	0.00208573143256299	0.00235444155589346	0.00199392654557956	0.00265556747851158	0.00309746260920136	0.00243862341078474	0.00515842939399767	0.00119353654058024	0.00164670116897687	0.00148910360982139	0	0.00130034912403754	0.00103249750202217	0	0	0	0	0	0	0	0	0
623	Bacteria	Proteobacteria	Deltaproteobacteria	Syntrophobacterales	Syntrophaceae	uncultured	s	0	0	0	0.00197050044915819	0.00207976379055809	0.00188528589806148	0	0	0.00153557413410681	0.001398551244352	0.00165188662841245	0.00220807750802681	0.00177396090654376	0.00186413728822852	0.00219574823296707	0.00188434320170847	0.00234990600375985	0.00148581188510647	0.0025871530862907	0.00226792490402806	0.00282360811861122	0.00320056899004267	0.00318569873374205	0.0032625543307428	0.00319860424542018	0.00363053485313459	0.0057919207230851	0.00160668380462725	0.00218353781380816	0.00207470615300958	0	0.00200174956063961	0.00138935147737546	0	0	0	0	0	0	0	0	0
624	Bacteria	Proteobacteria	Deltaproteobacteria	Syntrophobacterales	Syntrophaceae	uncultured	s	0	0	0	0	0	0	0	0	0	0	0	0	0	0	0	0	0	0	0	0	0	0	0	0	0	0	0	0	0	0	0	0	0	0	0	0	0	0	0	0	0	0
625	Bacteria	Proteobacteria	Deltaproteobacteria	Desulfuromonadales	Geobacteraceae	Geobacter	s	0	0	0	0	0	0	0	0	0	0	0	0	0	0	0	0	0	0	0	0	0	0	0	0	0	0	0	0	0	0	0	0	0	0	0	0	0	0	0	0	0	0
626	Bacteria	Proteobacteria	Deltaproteobacteria	Deltaproteobacteria_Incertae_Sedis	f	g	s	0	0	0	0	0	0	0	0	0	0	0	0	0	0	0	0	0	0	0	0	0	0	0	0	0	0	0	0	0	0	0	0	0	0	0	0	0	0	0	0	0	0
627	Bacteria	Proteobacteria	Deltaproteobacteria	Deltaproteobacteria_Incertae_Sedis	Syntrophorhabdaceae	Syntrophorhabdus	s	0.00427880808009172	0.00659457647835816	0.00360972340684781	0.00812831435277754	0.00697205788855483	0.00688683848644812	0.00497415906725698	0.00651626916707886	0.00966508425584873	0.00763824141146095	0.00761358273095362	0.00779586548752324	0.00661505048328	0.00755249739569055	0.00647836462123343	0.00607177253883841	0.00761969521219151	0.00588076012469711	0.00691649680308019	0.00787689039838037	0.00721151481164468	0.0114533771521067	0.0117458316621784	0.0102320640804691	0.0153988141143153	0.017892371766769	0.0171947646466589	0.00843508997429306	0.00790778473453729	0.0119128288785711	0.00466838649950042	0.00457092419358652	0.00497216538992244	0.00340412242348532	0.00327119210118431	0.00409749681727356	0.00432498959922341	0.00367093567613273	0.00519721577726218	0	0	0
628	Bacteria	Proteobacteria	Deltaproteobacteria	Deltaproteobacteria_Incertae_Sedis	Syntrophorhabdaceae	Syntrophorhabdus	s	0	0	0	0	0	0.00119771104112141	0	0	0.00203739574656001	0.00185278156303043	0.00139106242392627	0.00189263786402298	0.00203922608883068	0.0021108613410823	0.00156968778637729	0.00136789358346245	0.0016099356025759	0.00135389400745683	0.00178574539626126	0.0021794205175294	0.00193815609535334	0.00333545887084907	0.00292213373059073	0.00283983134436749	0.00375488324462369	0.00491834721613327	0.00514711704883539	0.00252478883584282	0.00239465334829238	0.00322081398753503	0.00143382124652129	0.00148949081480664	0.0017271732407099	0	0	0	0	0.00140237992121925	0	0	0	0
629	Bacteria	Proteobacteria	Deltaproteobacteria	Deltaproteobacteria_Incertae_Sedis	Syntrophorhabdaceae	Syntrophorhabdus	s	0	0	0	0	0	0	0	0	0	0	0	0	0	0	0	0	0	0	0	0	0	0	0	0	0	0	0	0	0	0	0	0	0	0	0	0	0	0	0	0	0	0
63	Archaea	Euryarchaeota	Methanomicrobia	Methanosarcinales	Methanosarcinaceae	Methanomethylovorans	s	0	0.00209961852001538	0	0.00162276507577733	0.00233838726710417	0.00266158009138092	0.00194027481346904	0.00251618314372352	0.00237863444302819	0.00186473499246934	0.00175124823012147	0.00193770067030924	0.00152527479814978	0.00205603377378146	0.0028853220581964	0.00221933754867887	0.00295988160473581	0.00281887675398704	0.0025871530862907	0.00206879003440608	0.00275473962791338	0.00286947564624516	0.00240646307225119	0.00285067039530019	0	0.00220572117492328	0.00288464801638028	0.00291498347410944	0.00232227087932636	0.00307859622704647	0.00184590373075772	0.00162346617910142	0.00186515677784651	0.00246720799500312	0.0020123825753359	0	0.00276487311052559	0.00282538307657407	0.0031322505800464	0	0	0
630	Bacteria	Proteobacteria	Deltaproteobacteria	Deltaproteobacteria_Incertae_Sedis	Syntrophorhabdaceae	Syntrophorhabdus	s	0	0	0	0.00191254455359471	0.00169182857573896	0.00182983631282438	0.0015345809888346	0.00154842039613755	0	0	0	0.00140821269644567	0	0	0.00180559462132416	0.00150747456136678	0.0015399384024639	0.00154135625464316	0.0014373072701615	0.00142713323229083	0.00121995612093307	0.00141021239024869	0.00162722741076033	0.00143075472311644	0	0	0	0.00165258905618803	0	0.00174844187894759	0	0	0	0	0	0	0	0	0	0	0	0
631	Bacteria	Proteobacteria	Deltaproteobacteria	Deltaproteobacteria_Incertae_Sedis	Syntrophorhabdaceae	Syntrophorhabdus	s	0	0	0	0	0	0	0	0	0	0	0	0	0	0	0	0	0	0	0	0	0	0	0	0	0	0	0	0	0	0	0	0	0	0	0	0	0	0	0	0	0	0
632	Bacteria	Proteobacteria	Gammaproteobacteria	Oceanospirillales	Halomonadaceae	Halomonas	s	0	0	0	0	0	0	0	0	0	0	0	0	0	0	0	0	0	0	0	0	0	0	0	0	0	0	0	0	0	0	0	0	0	0	0	0	0	0	0	0	0	0
633	Bacteria	Proteobacteria	Gammaproteobacteria	Oceanospirillales	Halomonadaceae	Halomonas	s	0	0	0	0	0	0	0	0	0	0	0	0	0	0	0	0	0	0	0	0	0	0	0	0	0	0	0	0	0	0	0	0	0	0	0	0	0	0	0	0	0	0
634	Bacteria	Proteobacteria	Gammaproteobacteria	Oceanospirillales	Halomonadaceae	Halomonas	s	0	0	0	0	0	0	0	0	0	0	0	0	0	0	0	0	0	0	0	0	0	0	0	0	0	0	0	0	0	0	0	0	0	0	0	0	0	0	0	0	0	0
635	Bacteria	Proteobacteria	Gammaproteobacteria	Oceanospirillales	Halomonadaceae	Halomonas	s	0	0	0	0	0	0	0	0	0	0	0	0	0	0	0	0	0	0	0	0	0	0	0	0	0	0	0	0	0	0	0	0	0	0	0	0	0	0	0	0	0	0
636	Bacteria	Proteobacteria	Gammaproteobacteria	Alteromonadales	Shewanellaceae	Shewanella	s	0	0	0	0	0	0	0	0	0	0	0	0	0	0	0	0	0	0	0	0	0	0	0	0	0	0	0	0	0	0	0	0	0	0	0	0	0	0	0	0	0	0
637	Bacteria	Proteobacteria	Deltaproteobacteria	Syntrophobacterales	Syntrophobacteraceae	Syntrophobacter	s	0	0	0	0	0	0	0	0	0	0	0	0	0	0	0	0	0	0	0	0	0	0	0	0	0	0	0	0	0	0	0	0	0	0	0	0	0	0	0	0	0	0
638	Bacteria	Proteobacteria	Deltaproteobacteria	Syntrophobacterales	Syntrophobacteraceae	Syntrophobacter	s	0	0	0	0	0	0	0	0	0	0	0	0	0	0	0	0	0	0	0	0	0	0	0	0	0	0	0	0	0	0	0	0	0	0	0	0	0	0	0	0	0	0
639	Bacteria	Proteobacteria	Deltaproteobacteria	Syntrophobacterales	Syntrophobacteraceae	Syntrophobacter	s	0.00328593548692127	0.00401194712509981	0	0.00420180242835202	0.00398711193008545	0.00338242469946325	0.00458610410456317	0.00424740316996064	0.00517879904051708	0.0033708671017715	0.00391236306729264	0.0045851405396271	0.00492398494620091	0.00283732660781841	0.00592489089308884	0.00466200466200466	0.00554977800887964	0.00487401842684459	0.00382410843394484	0.00316403181732695	0.00508642995582578	0.00391180654338549	0.00498481636394889	0.0032950714835409	0.0022630441103961	0.00334283209118808	0.00315614430027489	0.00354618068307014	0.00316673301726322	0.00368093027146861	0.00318940552867925	0.00206479679089598	0.0025883808345625	0.00217832604622111	0.00189249595382652	0.00220050755001728	0.00471501872139786	0.00385654478335293	0.00494199535962877	0	0	0.00117497984103214
64	Archaea	Euryarchaeota	Methanomicrobia	Methanosarcinales	Methanosarcinaceae	Methanomethylovorans	s	0	0	0	0	0	0	0	0	0	0	0	0	0	0	0	0	0	0	0	0	0	0	0	0	0	0	0	0	0	0	0	0	0	0	0	0	0	0	0	0	0	0
640	Bacteria	Proteobacteria	Deltaproteobacteria	Syntrophobacterales	Syntrophobacteraceae	Syntrophobacter	s	0.0135337990378592	0.00968978875669069	0.00350310710369197	0.0128951867628735	0.0120152156812035	0.0131970012864304	0.0125235919778456	0.0116131529710316	0.0114013870349368	0.00920414066795764	0.00961323496534764	0.0135075761843069	0.0128156241192367	0.0105954273808871	0.0129295092230499	0.0128135337716176	0.0140294388224471	0.0123794513604899	0.0120472482098991	0.0127999468973681	0.0130161447418907	0.0214597537646539	0.0157107660574113	0.0130393782720385	0.00800283196581413	0.0110560061376589	0.0115272797203588	0.0117058391479985	0.00981385641730906	0.0130673024637136	0.0089642052735268	0.00791242739717391	0.00842651187134225	0.00645690193628982	0.00636255427010456	0.00668583328415213	0.00845929829427264	0.00847614922972221	0.0103248259860789	0.0057167313747669	0.00482564726616592	0.00571362746227393
642	Bacteria	Proteobacteria	Betaproteobacteria	Burkholderiales	Comamonadaceae	Brachymonas	s	0	0	0	0	0	0	0	0	0	0	0	0	0	0	0	0	0	0	0	0	0	0	0	0	0	0	0	0.00242150201983107	0	0	0	0	0	0	0	0	0	0	0	0	0	0
643	Bacteria	Bacteroidetes	Bacteroidetes_vadinHA17	o	f	g	s	0	0	0	0	0	0	0	0	0	0	0	0	0	0	0	0	0	0	0	0	0	0	0	0	0	0	0	0	0	0	0	0	0	0	0	0	0	0	0	0	0	0
644	Bacteria	Bacteroidetes	Cytophagia	Cytophagales	Cyclobacteriaceae	Mongoliitalea	s	0	0	0	0	0	0	0	0	0	0	0	0	0	0	0	0	0	0	0	0	0	0	0	0	0	0	0	0.00585291957399927	0.00622489233107741	0.00546283515288409	0.00284506263089264	0.00183625058121665	0.00270257410667555	0.00154590880699563	0.00137869614735778	0.00145857396993483	0	0	0.00118329466357309	0	0.00148965632999035	0
645	Bacteria	Proteobacteria	Deltaproteobacteria	Myxococcales	f	g	s	0	0	0	0	0	0	0	0	0	0	0	0	0	0	0	0	0	0	0	0	0	0	0	0	0	0	0	0	0	0	0	0	0	0	0	0	0	0	0	0	0	0
646	Bacteria	Proteobacteria	Deltaproteobacteria	Desulfarculales	f	g	s	0	0	0	0	0	0	0	0	0	0	0	0	0	0	0	0	0	0	0	0	0	0	0	0	0	0	0	0	0	0	0	0	0	0	0	0	0	0	0	0	0	0
647	Bacteria	Proteobacteria	Deltaproteobacteria	Desulfuromonadales	Geobacteraceae	Geobacter	s	0.00156022836069643	0.00198133015269057	0	0.00185458865803124	0.00143320509919288	0.00151931863549661	0.00190499708958778	0.0018172433815781	0.00211768720455253	0.00156589925649669	0	0.0017574494451642	0.0016413283154003	0	0.00209594149510493	0.00192621749507977	0.0016299348026079	0.00218705955050719	0.00175961253680378	0	0.00167252048837598	0.00158189042036592	0.00151263393112932	0.00138739851938564	0	0.001356313020605	0	0	0	0.00171497887647969	0	0	0	0	0	0	0	0	0	0	0	0
648	Bacteria	Proteobacteria	Deltaproteobacteria	Desulfuromonadales	Geobacteraceae	Geobacter	s	0	0	0	0	0	0	0	0	0	0	0	0	0	0	0	0	0	0	0	0	0	0	0	0	0	0	0	0	0	0	0	0	0	0	0	0	0	0	0	0	0	0
649	Bacteria	Proteobacteria	Deltaproteobacteria	Desulfuromonadales	Geobacteraceae	Geobacter	s	0	0	0	0	0	0	0	0	0	0	0	0	0	0	0	0	0	0	0	0	0	0	0	0	0	0	0	0	0	0	0	0	0	0	0	0	0	0	0	0	0	0
65	Archaea	Euryarchaeota	Methanomicrobia	Methanosarcinales	Methanosaetaceae	g	s	0	0	0	0	0	0	0	0	0	0	0	0	0	0	0	0	0	0	0	0	0	0	0	0	0	0	0	0	0	0	0	0	0	0	0	0	0	0	0	0	0	0
650	Bacteria	Hydrogenedentes	c	o	f	g	s	0	0	0	0	0	0	0	0	0	0	0	0	0	0	0	0	0	0	0	0	0	0	0	0	0	0	0	0	0	0	0	0	0	0	0	0	0	0	0	0	0	0
651	Bacteria	AC1	c	o	f	g	s	0.00725742585960309	0.00250377044170848	0	0.00415833550667942	0.00574359637496094	0.00689792840349554	0.00433916003739439	0.00391406266801437	0.00408482792536909	0.00306007793635994	0.0030305288521251	0.00630879288007661	0.00427740106437654	0.00422172268216459	0.00425539636884941	0.00321036249179962	0.00447982080716771	0.00444354956293524	0.00526141570410634	0.00470179553274109	0.00597188197908366	0.00987148673174082	0.00564945854580874	0.0063842009993605	0.00537314942412481	0.00480874616396317	0.00731908731999231	0.00451019096584649	0.0042585019241673	0.00383151378257414	0.00330230483942896	0.00481523221082994	0.00388257125184375	0.0040209244222361	0.00323693878075306	0.00337242536401116	0.00384828733878796	0.00346470333477696	0.00324825986078886	0.00100883494848828	0	0
652	Bacteria	RBG-1_(Zixibacteria)	c	o	f	g	s	0	0	0	0	0	0	0	0	0	0	0	0	0.00114395609861233	0.00100060310324031	0	0	0	0	0	0	0	0	0	0	0	0	0	0	0	0	0	0	0	0	0	0	0	0	0	0	0	0
653	Bacteria	Fibrobacteres	Fibrobacteria	Fibrobacterales	FD035	g	s	0.0015129487134026	0.00183346969353455	0	0.00113013996348779	0.00159484477203418	0.00118662112407399	0.00186971936570652	0.00118282113593841	0	0	0	0.00157719822001915	0.00139264220700632	0	0.00135192763104171	0.00122831260555811	0.00129994800207992	0.00144415360795395	0.00125437725395913	0.0016262681019128	0.00144623830465453	0	0	0.00123565180632784	0	0	0	0	0	0	0	0	0	0	0	0	0	0	0	0	0	0
655	Bacteria	Fibrobacteres	Fibrobacteria	Fibrobacterales	FD035	g	s	0.00561445811614245	0.00386408666594379	0.00601620567807969	0.00586803442580197	0.00507548572721689	0.00433615756554141	0.00197555253735029	0.00268822985440547	0.00183666710157873	0.0015778526859356	0.00163946642819882	0.00419084098462232	0.00197290979325895	0.0028236197159932	0.00184188798054676	0.00220537945088843	0.00236990520379185	0.0024370092134223	0.00279621596195056	0.00479029991923975	0.00242023553023819	0.00199882277922205	0.00177619893428064	0.00440065467867634	0.00169412240666523	0.00154811486190267	0	0.00231821520381932	0.00151399997587251	0.00169824737524574	0.00105560855550977	0.00133975364294777	0	0	0.00113892290433904	0.00132367695537438	0.00144744140895854	0	0	0	0	0
656	Bacteria	Fibrobacteres	Fibrobacteria	Fibrobacterales	FD035	g	s	0	0	0	0	0	0	0	0	0	0	0	0	0	0	0	0	0	0	0	0	0	0	0	0	0	0	0	0	0	0	0	0	0	0	0	0	0	0	0	0	0	0
657	Bacteria	Fibrobacteres	Fibrobacteria	Fibrobacterales	FD035	g	s	0	0	0	0	0	0	0	0	0	0	0	0.00197149777502394	0.00130974683754165	0.00241241296123691	0	0	0	0	0	0	0	0	0	0	0	0	0	0	0	0	0	0	0	0	0	0	0	0	0	0	0	0
658	Bacteria	Fibrobacteres	Fibrobacteria	Fibrobacterales	FD035	g	s	0	0	0	0	0	0	0	0	0	0	0	0	0	0	0	0	0	0	0	0	0	0	0	0	0	0	0	0	0	0	0	0	0	0	0	0	0	0	0	0	0	0
66	Archaea	Euryarchaeota	Methanomicrobia	Methanosarcinales	Methanosaetaceae	Methanosaeta	s	0	0	0	0	0	0	0	0	0	0	0	0	0	0	0	0	0	0	0	0	0	0	0	0	0	0	0	0	0	0	0	0	0	0	0	0	0	0	0	0	0	0
660	Bacteria	Synergistetes	Synergistia	Synergistales	Synergistaceae	g	s	0	0	0.00278725478250274	0	0	0	0	0	0	0	0	0	0	0	0	0	0	0	0	0	0	0	0	0	0	0	0	0	0	0	0	0	0	0	0	0	0	0	0	0	0	0
661	Bacteria	Fibrobacteres	Fibrobacteria	Fibrobacterales	FD035	g	s	0.0145148517192062	0.00745216714146303	0.0157030583648105	0.0104320612014257	0.00990312395607711	0.0103358026881959	0.00463902069038506	0.00605389363212112	0.00440599375733914	0.00540295010638552	0.00503018108651911	0.0066692953303667	0.0049737221678797	0.00598991172761665	0.00477257673777141	0.00509470569350809	0.0063197472101116	0.00574884224704747	0.00788341260300702	0.01053202199334	0.00538158063024507	0.00559179869524697	0.00521400332321091	0.00883382651015077	0.00398245192611604	0.00321953090749671	0.00216065792599464	0.00370684906353287	0.00328133859312608	0.00455933408625089	0.00176122924769544	0.00238791384595985	0.00180806014178998	0.00124141161773891	0.00129306284627966	0.00176209225269583	0.00126542781861046	0.00131988698467694	0.00136890951276102	0	0	0
662	Bacteria	Fibrobacteres	Fibrobacteria	Fibrobacterales	FD035	g	s	0.010224223727291	0.00437666959101797	0.0126416473741928	0.00672288388536324	0.00756473668897294	0.00867231513108282	0.00536221402995079	0.00610765822920923	0.00784849001876813	0.0105907384828707	0.00811039073949872	0.0075480200529488	0.00618399456206376	0.00908766928011404	0.00668705143676336	0.00591823346314364	0.00728970841166353	0.00622791243430143	0.00986950992177564	0.0134747928444204	0.0101630215558376	0.0144577426791583	0.0116312381825474	0.0153806132735018	0.0236418574661492	0.0149331433581762	0.0159617190239709	0.00627754315093647	0.00684617518970239	0.0120299493872088	0.00233701573251895	0.00364097754730512	0.00253604225151068	0.00162398500936914	0.00208945254630621	0.00161876417472536	0.00151677991956733	0.00197983047701541	0.00157772621809745	0	0	0
663	Bacteria	Fibrobacteres	Fibrobacteria	Fibrobacterales	FD035	g	s	0	0	0	0	0	0	0	0	0	0	0	0	0	0	0	0	0	0	0	0	0	0	0	0	0	0	0	0	0	0	0	0	0	0	0	0	0	0	0	0	0	0
664	Bacteria	Fibrobacteres	Fibrobacteria	Fibrobacterales	FD035	g	s	0.010637920641112	0.00555955326426607	0.0170738394053856	0.00983801327190008	0.00899794178816582	0.0129973827795768	0.00691443388072602	0.00704316221854233	0.00770797996728123	0.00776972913528891	0.00701741312069951	0.0069284064665127	0.00616741548817083	0.0087449969844838	0.00600655095133968	0.00552740672501152	0.00663973441062357	0.0067972422220525	0.00760466210212721	0.00942571716210685	0.00674911208838779	0.0105949870015206	0.00583280811321836	0.00893137796854507	0.0115175038244181	0.00693226654975888	0.00711546510707135	0.00322484392214469	0.00315466927243555	0.00493579286401472	0.00164832993694573	0.00242731836487008	0.00193652757291716	0.00124921923797626	0	0.00150072928698497	0.00123942587713216	0.00142300315535482	0.00157772621809745	0.00229280670110972	0	0
665	Bacteria	Fibrobacteres	Fibrobacteria	Fibrobacterales	FD035	g	s	0	0	0	0	0	0	0	0	0	0	0	0	0	0	0	0	0	0	0	0	0	0	0	0	0	0	0	0	0	0	0	0	0	0	0	0	0	0	0	0	0	0
666	Bacteria	Fibrobacteres	Fibrobacteria	Fibrobacterales	FD035	g	s	0	0.00198133015269057	0.00255879127574022	0.00257903735257469	0	0	0	0	0	0	0	0.0034811017856137	0.00401213588208963	0.00243982674488733	0.00296698211644724	0.00304286531831442	0.0031698732050718	0	0	0.00167052029516213	0	0.00109138176288811	0.00116885349223629	0.00246046456172298	0	0.00116451117930732	0.000938924648468874	0	0	0	0	0	0	0	0	0	0	0	0	0	0	0
667	Bacteria	Proteobacteria	Deltaproteobacteria	Desulfobacterales	Desulfobacteraceae	Desulfobacter	s	0	0	0	0	0	0	0	0	0	0	0	0	0	0	0	0	0	0	0	0	0	0	0	0	0	0	0	0	0	0	0	0	0	0	0	0	0	0	0	0	0	0
668	Bacteria	Proteobacteria	Epsilonproteobacteria	Campylobacterales	Campylobacteraceae	Arcobacter	s	0	0	0	0	0	0	0	0	0	0	0	0	0	0	0	0	0	0	0	0	0	0	0	0	0	0	0	0	0	0	0	0	0	0	0	0	0	0	0	0	0	0
669	Bacteria	Proteobacteria	Deltaproteobacteria	Syntrophobacterales	f	g	s	0	0	0	0	0	0	0	0	0	0	0	0	0	0	0	0	0	0	0	0	0	0	0	0	0	0	0	0	0	0	0	0	0	0	0	0	0	0	0	0	0	0
67	Archaea	Euryarchaeota	Methanomicrobia	Methanosarcinales	Methanosaetaceae	Methanosaeta	s	0	0	0	0	0	0	0	0	0	0	0	0	0	0	0	0	0	0	0	0	0	0	0	0	0	0	0	0	0	0	0	0	0	0	0	0	0	0	0	0	0	0
670	Bacteria	Proteobacteria	Deltaproteobacteria	Syntrophobacterales	f	g	s	0	0	0	0	0	0	0	0	0	0	0	0	0	0	0	0	0	0	0	0	0	0	0	0	0	0	0	0	0	0	0	0	0	0	0	0	0	0	0	0	0	0
671	Bacteria	Proteobacteria	Deltaproteobacteria	Syntrophobacterales	Syntrophaceae	uncultured	s	0	0	0	0	0	0	0	0	0	0	0	0	0	0	0	0	0	0	0	0	0	0	0	0	0	0	0	0	0	0	0	0	0	0	0	0	0	0	0	0	0	0
672	Bacteria	Proteobacteria	Deltaproteobacteria	Syntrophobacterales	Syntrophaceae	Smithella	s	0	0	0	0	0	0	0	0	0	0	0	0	0	0	0	0	0	0	0	0	0	0	0	0	0	0	0	0	0	0	0	0	0	0	0	0	0	0	0	0	0	0
673	Bacteria	Proteobacteria	Deltaproteobacteria	Syntrophobacterales	Syntrophaceae	Smithella	s	0	0	0	0	0	0	0	0	0	0	0	0	0	0	0	0	0	0	0	0	0	0	0	0	0	0	0	0	0	0	0	0	0	0	0	0	0	0	0	0	0	0
674	Bacteria	Proteobacteria	Deltaproteobacteria	Syntrophobacterales	Syntrophaceae	Syntrophus	s	0.00190300580357671	0	0	0.00189805557970385	0	0	0	0.00193552549517194	0.00227827012053755	0	0	0.00237706303160029	0.00228791219722466	0.00213827512473272	0.00191447469899195	0	0	0.00161078671656403	0.00222129305388596	0.00236749233883904	0.00230217526047047	0.00295531466130377	0.00311694264596344	0.00381534592831052	0.00261703983716197	0.00247972380534853	0.00273758752927069	0.0027772677194271	0.00284101190691615	0.00245116493077341	0.00190235338613258	0.00138703906564005	0.00170338297568635	0.00165521549031855	0	0.00147543609675488	0.00152544723339343	0.00202107694528656	0.00134570765661253	0	0	0
675	Bacteria	Proteobacteria	Deltaproteobacteria	Syntrophobacterales	Syntrophaceae	uncultured	s	0	0	0	0	0	0	0	0	0	0	0	0	0	0	0	0	0	0	0	0	0	0	0	0	0	0	0	0	0	0	0	0	0	0	0	0	0	0	0	0	0	0
676	Bacteria	Proteobacteria	Deltaproteobacteria	Syntrophobacterales	Syntrophaceae	g	s	0	0	0	0	0	0	0	0	0	0	0	0	0	0	0	0	0	0	0	0	0	0	0	0	0	0	0	0	0	0	0	0	0	0	0	0	0	0	0	0	0	0
677	Bacteria	Proteobacteria	Deltaproteobacteria	Syntrophobacterales	Syntrophaceae	uncultured	s	0.00382965143080033	0.00586513154652183	0.00222371146582186	0.00401344576777073	0.00241381911443011	0.00257286075500155	0.00268110701497539	0.00263446525731736	0.00341238696468179	0.00222333787563652	0.00243435924187098	0.00449501492705458	0.00291791700515609	0.00334448160535117	0.0038289493979839	0.00330806917633265	0.0031398744050238	0.00292302244686834	0.002151605428666	0.00396057129581485	0.00328601084186811	0.00344582331878158	0.00349510112874577	0.00380450687737782	0.00295839285940048	0.00319213064445419	0.0028280862905689	0.00436099889827396	0.00312450991036638	0.00399046304429665	0.0020886372488696	0.00215148673249848	0.00290241233287339	0.00230324797001874	0.00202094590544371	0.00256304327664848	0.00391762584939676	0.00391841448575966	0.0031322505800464	0.00140625477668063	0	0
678	Bacteria	Proteobacteria	Deltaproteobacteria	Syntrophobacterales	Syntrophaceae	uncultured	s	0.00250582130657305	0.00486953778820468	0.00217801876446936	0.0046799385667507	0.0030496018276059	0.00271702967661802	0.00319263401125359	0.00295705283984602	0.00426548370585224	0.00351430825503837	0.00329135305661127	0.00325578775418239	0.00311686589187128	0.00331706782170075	0.00348416248536924	0.00273578716692489	0.00367985280588776	0.00365898534322949	0.002874614540323	0.00393844519919018	0.00366970671861319	0.00469662039534998	0.00444622700968315	0.00377198972457972	0.00428587683477249	0.005164949583516	0.00507924297786174	0.00196244950422328	0.00237655773105087	0.00364746726900071	0.00137737159114644	0.00130823002781959	0.00146072227244611	0.00158494690818239	0.00133587949681872	0.00158503992108525	0.00163812231313271	0.0018973375404731	0.00164733178654292	0	0	0
679	Bacteria	Proteobacteria	Deltaproteobacteria	Syntrophobacterales	Syntrophaceae	Syntrophus	s	0	0	0	0	0	0	0	0	0	0	0	0.00187010646087985	0	0	0.00128841425240217	0	0	0	0.00161152633321138	0	0.0018299341813996	0.0018761956148526	0.00198246719761646	0.00212445398280927	0	0.00130151249451995	0.00192309867758685	0.00154930224017628	0.00180956172415041	0	0	0	0	0.00124141161773891	0	0	0.00143877409513244	0.00142300315535482	0.00153132250580046	0	0	0
68	Archaea	Euryarchaeota	Methanomicrobia	Methanosarcinales	Methanosaetaceae	Methanosaeta	s	0	0	0	0	0	0	0	0	0	0	0	0	0	0	0	0	0	0	0	0	0	0	0	0	0	0	0	0	0	0	0	0	0	0	0	0	0	0	0	0	0	0
680	Bacteria	Proteobacteria	Deltaproteobacteria	Syntrophobacterales	Syntrophaceae	Smithella	s	0	0	0	0	0	0	0	0	0	0	0	0	0	0	0	0	0	0	0	0	0	0	0	0	0	0	0	0	0	0	0	0	0	0	0	0	0	0	0	0	0	0
681	Bacteria	Proteobacteria	Deltaproteobacteria	Syntrophobacterales	Syntrophaceae	Syntrophus	s	0	0	0	0	0	0	0	0	0	0	0	0	0	0	0	0	0	0.00199265425712877	0	0	0	0	0	0	0	0	0	0	0	0	0	0	0	0	0	0	0	0	0	0	0	0
682	Bacteria	Proteobacteria	Deltaproteobacteria	Syntrophobacterales	Syntrophaceae	Syntrophus	s	0	0	0	0	0	0	0	0	0	0	0	0	0	0	0	0	0	0	0	0	0	0	0	0	0	0	0	0	0	0	0	0	0	0	0	0	0	0	0	0	0	0
683	Bacteria	Proteobacteria	Deltaproteobacteria	Syntrophobacterales	Syntrophaceae	uncultured	s	0	0	0	0	0	0	0	0	0	0	0	0	0	0	0	0	0	0	0	0	0	0	0	0	0	0	0	0	0	0	0	0	0	0	0	0	0	0	0	0	0	0
684	Bacteria	Proteobacteria	Deltaproteobacteria	Syntrophobacterales	Syntrophaceae	Smithella	s	0	0	0	0	0	0	0	0	0	0	0	0	0	0	0	0	0	0	0	0	0	0	0	0	0	0	0	0	0	0	0	0	0	0	0	0	0	0	0	0	0	0
685	Bacteria	Proteobacteria	Deltaproteobacteria	Syntrophobacterales	Syntrophaceae	Smithella	s	0.00342777442880276	0.00321350064565734	0	0.00334695296879075	0.00324356943501546	0.00384820121545491	0.00395110507470058	0.00341942837480376	0.00765779780603591	0.00663415333859284	0.00490597908438284	0.00412324677519293	0.00482451050284331	0.00481111903064861	0.00489053015524484	0.00589031726756278	0.00571977120915163	0.00387421977518416	0.006472238192303	0.00757818809394741	0.00791987643025098	0.0117599450630304	0.0115395633988426	0.00873627505175647	0.0118967849602387	0.0150153441473038	0.0145363635335241	0.0100188211531399	0.0112796014138709	0.0179194378215585	0.00932548306792587	0.0121759963432606	0.00918304229909121	0.0102201748906933	0.00829786687447014	0.00940063570218112	0.0101840937456663	0.0121883313741261	0.0109512761020882	0.00152853780073981	0.00155259955520121	0.00142840686556848
686	Bacteria	Proteobacteria	Deltaproteobacteria	Syntrophobacterales	Syntrophaceae	Smithella	s	0	0	0	0	0	0	0	0	0	0	0	0	0	0	0	0	0	0	0	0	0	0	0	0	0	0	0	0	0	0	0	0	0	0	0	0	0	0	0	0	0	0
687	Bacteria	Proteobacteria	Deltaproteobacteria	Syntrophobacterales	Syntrophaceae	Smithella	s	0	0	0	0	0	0	0	0	0	0	0	0	0	0	0	0	0	0	0	0	0	0	0	0	0	0	0	0	0	0	0	0	0	0	0	0	0	0	0	0	0	0
688	Bacteria	Proteobacteria	Deltaproteobacteria	Syntrophobacterales	Syntrophaceae	Syntrophus	s	0.0012883703887569	0.0012124557650793	0.00240648227123188	0.00137645251963256	0	0	0	0.00144089120196133	0.00155564699860494	0	0	0.00121669576972906	0.00150869572425684	0.00132956850704534	0.00174208124268462	0	0	0.00161078671656403	0	0.00154882676372648	0	0	0.00166160545464963	0	0.00139069749800877	0.00150701446733889	0	0	0	0	0	0	0	0	0	0	0	0	0	0	0	0
689	Bacteria	Proteobacteria	Deltaproteobacteria	Syntrophobacterales	Syntrophaceae	Smithella	s	0	0	0	0	0	0	0	0	0	0	0	0	0	0	0	0	0	0	0	0	0	0	0	0	0	0	0	0	0	0	0	0	0	0	0	0	0	0	0	0	0	0
69	Archaea	Euryarchaeota	Methanomicrobia	Methanosarcinales	Methanosaetaceae	Methanosaeta	s	0	0	0	0	0	0	0	0	0	0	0	0	0	0	0	0	0	0	0	0	0	0	0	0	0	0	0	0	0	0	0	0	0	0	0	0	0	0	0	0	0	0
691	Bacteria	Atribacteria	Atribacteria_Incertae_Sedis	Unknown_Order	Unknown_Family	Candidatus_Caldatribacterium	s	0	0.00215876270367778	0	0	0	0	0.00192263595152841	0	0	0	0	0	0.00170764461097203	0	0.00186003466015806	0.00154934885473808	0	0	0	0	0.00180041911395768	0	0.00158139001890792	0	0	0	0	0	0	0	0	0	0	0	0	0	0	0	0	0	0	0
692	Bacteria	Spirochaetae	Spirochaetes	Spirochaetales	f	g	s	0	0	0	0	0	0	0	0	0	0	0	0	0	0	0	0	0	0	0	0	0	0	0	0	0	0	0	0	0	0	0	0	0	0	0	0	0	0	0	0	0	0
693	Bacteria	Spirochaetae	Spirochaetes	Spirochaetales	Spirochaetaceae	g	s	0	0	0	0	0	0	0	0	0	0	0	0	0	0	0	0	0	0	0	0	0	0	0	0	0	0	0	0	0	0	0	0	0	0	0	0	0	0	0	0	0	0
694	NA	p	c	o	f	g	s	0	0	0	0	0	0	0	0	0	0	0	0	0	0	0	0	0	0	0	0	0	0	0	0	0	0	0	0	0	0	0	0	0	0	0	0	0	0	0	0	0	0
695	Bacteria	Caldiserica	Caldisericia	Caldisericales	WCHB1-02	g	s	0	0	0	0	0	0	0	0	0	0	0	0	0	0	0	0	0	0	0	0	0	0	0	0	0	0	0	0	0	0	0	0	0	0	0	0	0	0	0	0	0	0
696	Bacteria	Chloroflexi	Anaerolineae	Anaerolineales	f	g	s	0.00427880808009172	0.00225733634311512	0	0.00215885710973949	0.00254313085270315	0.00268375992547576	0.00245180180974723	0.00272048861265834	0.00274998243624356	0.00176910755695809	0.00199965223439402	0.00179124654987889	0.00223817497554587	0.00157629255989912	0.00164227450482248	0	0.00180992760289588	0.00393670719091294	0.00164637014582136	0.00141607018397849	0.0016233287093061	0.00185167018197871	0.00232624763650948	0.00186431676042446	0	0	0	0.00216902313624679	0.00164066929656304	0.00185719663696825	0	0	0	0	0	0	0	0	0	0	0	0
697	Bacteria	Chloroflexi	Anaerolineae	Anaerolineales	Anaerolineaceae	g	s	0	0	0	0	0	0	0	0	0	0	0	0	0	0	0	0	0	0	0	0	0	0	0	0	0	0	0	0	0	0	0	0	0	0	0	0	0	0	0	0	0	0
699	Bacteria	Caldiserica	Caldisericia	Caldisericales	LF045	g	s	0	0	0	0	0	0	0	0	0	0	0	0	0	0	0	0	0	0	0	0	0	0	0	0	0	0	0	0	0	0	0	0	0	0	0	0	0	0	0	0	0	0
7	Bacteria	Chloroflexi	Anaerolineae	Anaerolineales	Anaerolineaceae	Longilinea	s	0.00217486377551623	0.00128145731268544	0	0	0.00159484477203418	0.00133079004569046	0	0	0.00125455403113301	0	0	0.00128428997915845	0	0	0	0	0.00123995040198392	0.00140249533080144	0	0.00136075494241683	0.00127898625581693	0	0	0.00107306604233733	0	0	0.00115385920655211	0	0	0	0	0	0	0	0	0	0	0	0	0	0	0
70	Archaea	Euryarchaeota	Methanomicrobia	Methanosarcinales	Methanosaetaceae	Methanosaeta	s	0	0	0	0	0	0	0	0	0	0	0	0	0	0	0	0	0	0	0	0	0	0	0	0	0	0	0	0	0	0	0	0	0	0	0	0	0	0	0	0	0	0
700	NA	p	c	o	f	g	s	0	0	0	0	0	0	0	0	0	0	0	0	0	0	0	0	0	0	0	0	0	0	0	0	0	0	0	0	0	0	0	0	0	0	0	0	0	0	0	0	0	0
701	Bacteria	Actinobacteria	Actinobacteria	Micrococcales	Micrococcaceae	Nesterenkonia	s	0	0	0	0	0	0	0	0	0	0	0	0	0	0	0	0	0	0	0	0	0	0	0	0	0	0	0	0	0	0	0	0	0	0	0	0	0	0	0	0	0	0
702	Bacteria	Actinobacteria	Actinobacteria	Micrococcales	Micrococcaceae	Nesterenkonia	s	0	0	0	0	0	0	0	0	0	0	0	0	0	0	0	0	0	0	0	0	0	0	0	0	0	0	0	0	0	0	0	0	0	0	0	0	0	0	0	0	0	0
703	Bacteria	Actinobacteria	Actinobacteria	Actinomycetales	Actinomycetaceae	Actinomyces	s	0	0	0	0	0	0	0	0	0	0	0	0	0	0	0	0	0	0	0	0	0	0	0	0	0	0	0	0	0	0	0	0	0	0	0	0	0	0	0	0	0	0
704	Bacteria	Actinobacteria	Actinobacteria	Micrococcales	Bogoriellaceae	Georgenia	s	0	0	0	0	0	0	0	0	0	0	0	0	0	0	0	0	0	0	0	0	0	0	0	0	0	0	0	0	0	0	0	0	0	0	0	0	0	0	0	0	0	0
705	Bacteria	Actinobacteria	Actinobacteria	Micrococcales	Bogoriellaceae	Georgenia	s	0.00427880808009172	0.00730430668230702	0.00325941269647862	0.00230374684864818	0.00281253030743866	0.00243978175043251	0.00426860458963188	0.0022581130777006	0.00242881660427351	0.00260584761768151	0.003167151054475	0.00428096659719484	0.0039458195865179	0.00279620593234278	0.00517180368921996	0.00351744064318915	0.00326986920523179	0.00264530059918489	0.002151605428666	0.00233430319390205	0.00279409305116929	0.00295531466130377	0.00357531656448748	0.00560378933220607	0.0032744604725843	0.00372643577378343	0.0024547789002138	0.0021345941975762	0.00135113942069897	0.00169824737524574	0	0	0.00111814245610696	0.00130387257963773	0.00119886621509373	0.00116348675058385	0.00140410483982804	0.00148487285776155	0.00211136890951276	0	0	0
706	Bacteria	Firmicutes	Clostridia	Clostridiales	Eubacteriaceae	uncultured	s	0	0	0	0	0	0	0	0	0	0	0	0	0	0	0	0	0	0	0	0	0	0	0	0	0	0	0	0	0	0	0	0	0	0	0	0	0	0	0	0	0	0
707	Bacteria	Firmicutes	Clostridia	Clostridiales	Eubacteriaceae	Eubacterium	s	0	0	0	0	0	0	0	0	0	0	0	0	0	0	0	0	0	0	0	0	0	0	0	0	0	0	0	0	0	0	0	0	0	0	0	0	0	0	0	0	0	0
708	Bacteria	Firmicutes	Clostridia	Clostridiales	Christensenellaceae	Christensenellaceae_R-7_group	s	0	0	0	0	0	0	0	0	0	0	0	0	0	0	0	0	0	0	0	0	0	0	0	0	0	0	0	0	0	0	0	0	0	0	0	0	0	0	0	0	0	0
71	Archaea	Euryarchaeota	Methanomicrobia	Methanosarcinales	Methanosaetaceae	Methanosaeta	s	0	0	0	0	0	0	0	0	0	0	0	0	0	0	0	0	0	0	0	0	0	0	0	0	0	0	0	0	0	0	0	0	0	0	0	0	0	0	0	0	0	0
710	Bacteria	Proteobacteria	Gammaproteobacteria	Pseudomonadales	f	g	s	0	0	0	0	0	0	0	0	0	0	0	0	0	0	0	0	0	0	0	0	0	0	0	0	0	0	0	0	0	0	0	0	0	0	0	0	0	0	0	0.00507474549845618	0.00310519911040242	0.00294896901278655
711	NA	p	c	o	f	g	s	0	0	0	0	0	0	0	0	0	0	0	0	0	0	0	0	0	0	0	0	0	0	0	0	0	0	0	0	0	0	0	0	0	0	0	0	0	0	0	0	0	0
712	Bacteria	Firmicutes	Clostridia	Thermoanaerobacterales	Thermoanaerobacteraceae	Gelria	s	0	0	0	0	0	0	0	0	0	0	0	0	0	0	0	0	0	0	0	0	0	0	0	0	0	0	0	0	0	0	0	0	0	0	0	0	0	0	0	0	0	0
713	Bacteria	Proteobacteria	Betaproteobacteria	Burkholderiales	Comamonadaceae	g	s	0	0	0	0	0	0	0	0	0	0	0	0	0	0	0	0	0	0	0	0	0	0	0	0	0	0	0	0.00454461990451708	0.00567599194141846	0.00285272096038817	0.00627720167768376	0.00706917069249501	0.00636627492030261	0.0035368519675203	0.00464988824854209	0.0048647235875861	0	0	0	0	0	0
714	Bacteria	Synergistetes	Synergistia	Synergistales	Synergistaceae	g	s	0	0	0	0	0	0	0	0	0	0	0	0	0	0	0	0	0	0	0	0	0	0	0	0	0	0	0	0	0	0	0	0	0	0	0	0	0	0	0	0	0	0
715	Bacteria	Synergistetes	Synergistia	Synergistales	Synergistaceae	uncultured	s	0	0	0	0	0	0	0	0	0	0	0	0	0	0	0	0	0	0	0	0	0	0	0	0	0	0	0	0	0	0	0	0	0	0	0	0	0	0	0	0.00125340099660665	0	0
716	Bacteria	Synergistetes	Synergistia	Synergistales	Synergistaceae	uncultured	s	0	0	0	0	0	0	0	0	0	0.00161371297425231	0	0	0	0	0	0	0	0	0	0	0	0	0	0	0	0	0	0	0	0	0	0	0	0	0	0	0	0	0	0	0	0
717	Bacteria	Synergistetes	Synergistia	Synergistales	Synergistaceae	uncultured	s	0.0345023226126733	0.0404250495332538	0.0217344949433411	0.0304123561969341	0.0280929751398183	0.0246085259282261	0.0463020125941474	0.0402051657024882	0.0301895882051848	0.0453632647206484	0.0370121966366098	0.0306765053793725	0.0397731982691447	0.0403805033170678	0.0240534238247757	0.0231006518431668	0.0195192192312308	0.0270709371029445	0.0200961689228035	0.0256994612295472	0.034571982330313	0.0219870505714426	0.0240531713745488	0.0208976901982462	0.0184330632008799	0.0314418018412977	0.0209957126211835	0.010374586852736	0.015948270662179	0.0142636048019409	0.0123060248717182	0.0123966616491579	0.0169910072798211	0.0180199875078076	0.0183512164210418	0.0267349020731985	0.023020385522119	0.0183959248489348	0.0197911832946636	0.018311882852863	0.012588645042172	0.0178781246400184
718	Bacteria	Synergistetes	Synergistia	Synergistales	Synergistaceae	uncultured	s	0	0	0	0	0	0	0	0	0	0	0	0	0	0	0	0	0	0	0	0	0	0	0	0	0	0	0	0	0	0	0	0	0	0	0	0	0	0	0	0	0	0
719	Bacteria	Synergistetes	Synergistia	Synergistales	Synergistaceae	uncultured	s	0.00317955628051015	0.00266148826480822	0.00574204946996466	0.00250659248312035	0.00262933867821852	0.00275029942776028	0.00322791173513485	0.00310759371169272	0.0033822776679346	0.00424346745081164	0.00296842785105696	0.00217428040331212	0.00490740587230797	0.00498930862437634	0.00276736864072296	0.0022751699398406	0.00251989920403184	0.00236757875150143	0.00266555166466315	0.00372824728125588	0.00332536426512401	0.00391180654338549	0.00354093852059818	0.0033059105344736	0.00525936508337864	0.00509644892590969	0.00350682700030543	0.0023526441424899	0.00285910752415765	0.00383151378257414	0.003093441114542	0.0034991212792283	0.00319741161916544	0.0025999375390381	0.00287727891622494	0.00363378832972203	0.00405630287061434	0.00284600631070965	0.00368909512761021	0.0024456604811837	0.0023498804078721	0.00334062895979726
72	Archaea	Euryarchaeota	Methanomicrobia	Methanosarcinales	Methanosaetaceae	Methanosaeta	s	0	0.00300649600283892	0	0.00328899707322727	0	0.00282792884709222	0.00555624151129769	0.00306458203402224	0.00269980027499824	0.00349040139616056	0.00295600765084333	0.00193770067030924	0.00464214069002106	0	0.00230462831063486	0.00329411107854222	0.0031098756049758	0.00311742774024676	0.00371086604296242	0.00219048356584173	0.00239072046279626	0.0023912297052043	0.00592448289692317	0	0.00169412240666523	0.00284962735642262	0.00461543682620844	0.00242150201983107	0.00210512347242831	0.00292801271594094	0.00374261215135282	0.00297898162961328	0.00292620259789694	0.00336508432229856	0.00308279883881244	0.00168621268200558	0.00285154624878658	0.00257790426694714	0.00529002320185615	0	0	0
720	Bacteria	Synergistetes	Synergistia	Synergistales	Synergistaceae	Aminivibrio	s	0.00291951822039408	0.00224747897917139	0.00397526501766784	0.00228925787475731	0.00225217944158881	0.00171893714235018	0.0032631894590161	0.0028495236456698	0.0027399460039945	0.00450644289846757	0.00252130064336637	0.00177998084830733	0.00349818459140872	0.00378310214375788	0.00276736864072296	0.00330806917633265	0.00215991360345586	0.00213845822716259	0.00293559121239046	0.00388312995762853	0.00381728205582283	0.00372786579683131	0.00356385721652438	0.0030999685667523	0.00442494658457337	0.00554855326611135	0.0038009479745246	0.00230673889092912	0.0032330836138154	0.00417450955787008	0.00316682566652931	0.00333362229980534	0.00313079887709949	0.00251405371642723	0.00382780855819211	0.00419023851478387	0.00357960061017889	0.00342345686650581	0.00359628770301624	0.00317935862553881	0.00291636943476984	0.00430825941711784
721	Bacteria	Synergistetes	Synergistia	Synergistales	Synergistaceae	uncultured	s	0	0	0	0	0	0	0	0	0	0	0	0	0	0	0	0	0	0	0	0	0	0	0	0	0.00168147970213788	0	0	0	0	0	0	0	0	0	0	0	0	0	0.000974477958236659	0	0	0
722	Bacteria	Synergistetes	Synergistia	Synergistales	Synergistaceae	g	s	0	0	0	0	0	0	0	0	0	0	0	0	0	0	0	0	0	0	0	0	0	0	0	0	0	0	0	0	0	0	0	0	0	0	0	0	0	0	0	0	0	0
723	Bacteria	Synergistetes	Synergistia	Synergistales	Synergistaceae	Aminivibrio	s	0	0	0	0	0	0	0	0	0	0	0	0	0	0	0	0	0	0	0	0	0	0	0	0	0	0	0	0	0	0	0	0	0	0	0	0	0	0	0	0	0	0
724	Bacteria	Synergistetes	Synergistia	Synergistales	Synergistaceae	Aminivibrio	s	0.00564991785161283	0.00463296105355506	0.00976300718898501	0.0052450085484946	0.0042241834502527	0.00348223395289003	0.00583846330234773	0.00513989548162326	0.00521894476951333	0.00829568003060078	0.00541520729314157	0.00550892806849547	0.00959928378400783	0.0101568068424804	0.00702276500957237	0.00791424144717558	0.00574977000919963	0.00367981448180575	0.00826669454171675	0.0114834441482006	0.0101236681325817	0.0125447589149949	0.0115395633988426	0.0104271669972577	0.0167895116123241	0.0192075843928102	0.0124209549881786	0.00880233198677929	0.0120999360621524	0.0173840297820722	0.0200001128993108	0.0216646044968437	0.0208783365846696	0.0185430980637102	0.0244140541373729	0.0288679611159356	0.0311416585771738	0.0291818763018417	0.0310672853828306	0.0252208737122069	0.0273383408165834	0.0310332910954959
725	Bacteria	Firmicutes	Clostridia	Clostridiales	f	g	s	0	0	0	0	0	0	0	0	0	0	0	0	0	0	0	0	0	0	0	0	0	0	0	0	0	0	0	0	0	0	0	0	0	0	0	0	0	0	0	0	0	0
726	NA	p	c	o	f	g	s	0	0	0	0	0	0	0	0	0	0	0	0	0	0	0	0	0	0	0	0	0	0	0	0	0	0	0	0	0	0	0	0	0	0	0	0	0	0	0	0	0	0
727	Bacteria	Synergistetes	Synergistia	Synergistales	Synergistaceae	Aminivibrio	s	0	0	0	0	0	0	0	0	0	0	0	0	0	0	0	0	0	0	0	0	0	0	0	0	0	0	0	0	0	0	0	0	0	0	0	0	0	0	0	0	0	0
728	Bacteria	Synergistetes	Synergistia	Synergistales	Synergistaceae	uncultured	s	0.0080375400399513	0.00795489270259347	0.0275526989155599	0.00686777362427193	0.00690740201941831	0.00685356873530586	0.00814915421656995	0.00819372459622788	0.0075775063480434	0.0089411652203017	0.00746454032839009	0.00419084098462232	0.0133793126315964	0.0106365480563627	0.0043279830872946	0.00470387895537596	0.00370985160593576	0.00589464621708128	0.00327531838533772	0.00526601099667002	0.00576527650699015	0.00680580762250454	0.00630264137970549	0.00786915097714044	0.00732012592133709	0.00812417799210872	0.00470593558750665	0.00336255967682703	0.0045540636724452	0.00698540176517338	0.00424501408418902	0.0041532362931381	0.00427273159823	0.00296689569019363	0.0042388484033671	0.00508393123624683	0.00457634170018028	0.00414527006125101	0.00373549883990719	0.00424933508605668	0.00325206663589442	0.00423914295588066
729	Bacteria	Synergistetes	Synergistia	Synergistales	Synergistaceae	g	s	0	0	0	0	0	0	0	0	0	0	0	0	0	0.00149405120894786	0	0	0	0	0	0	0	0	0	0	0	0	0	0	0	0	0	0	0	0	0	0	0	0	0	0	0	0
73	Archaea	Euryarchaeota	Methanomicrobia	Methanosarcinales	Methanosaetaceae	Methanosaeta	s	0	0	0	0	0	0	0	0	0	0	0	0	0	0	0	0	0	0	0	0	0	0	0	0	0	0	0	0	0	0	0	0	0	0	0	0	0	0	0	0	0	0
731	Bacteria	Synergistetes	Synergistia	Synergistales	Synergistaceae	uncultured	s	0	0	0	0	0	0	0	0	0	0	0	0	0	0	0	0	0	0	0	0	0	0	0	0	0	0	0	0	0	0	0	0	0	0	0	0	0	0	0	0	0	0
732	Bacteria	Synergistetes	Synergistia	Synergistales	Synergistaceae	uncultured	s	0.0632247083436758	0.0544520784251875	0.105946143536006	0.0517401257642934	0.0519725428075734	0.0479084416448565	0.0514525602808107	0.0556786167444461	0.0465389363389102	0.0697124004876999	0.0535310629207343	0.0518785557370585	0.0732795066067609	0.0804868687976315	0.0561730467367733	0.0495233309604567	0.0435082596696132	0.041019516902846	0.0462812940992003	0.057417220741003	0.0568558582489694	0.0465983224603914	0.0418609981092076	0.0443859135694079	0.062910097728106	0.0559650372643577	0.0446385140103395	0.0232854388542049	0.0272399358208775	0.0434517087045635	0.0250354221587477	0.0275201160069037	0.0260217918827616	0.0190427857589007	0.0228469647276433	0.0282777866772336	0.0290961725142144	0.0245210253872012	0.0237587006960557	0.0250680199321329	0.0201208509924049	0.027070613984564
734	NA	p	c	o	f	g	s	0	0	0	0	0	0	0	0	0	0	0	0	0	0	0	0	0	0	0	0	0	0	0	0	0	0	0	0	0	0.00174844187894759	0	0	0	0	0	0	0	0	0	0	0	0
735	Bacteria	Synergistetes	Synergistia	Synergistales	Synergistaceae	uncultured	s	0	0	0.00265017667844523	0.0014488973890869	0	0	0.0015345809888346	0.00154842039613755	0	0.00206794329293074	0.00196239163375314	0	0.0016910655370791	0.00248094742036296	0.00178744794171287	0.00149351646357634	0.00141994320227191	0	0.00152441680168644	0	0	0	0	0	0.00242739926925168	0.00172621657167909	0	0	0	0	0	0	0	0	0	0	0	0	0	0	0	0
736	Bacteria	Synergistetes	Synergistia	Synergistales	Synergistaceae	uncultured	s	0	0	0	0	0	0	0	0	0	0	0	0	0	0	0	0	0	0	0	0	0	0	0	0	0	0	0	0	0	0	0	0	0	0	0	0	0	0	0	0	0	0
737	Bacteria	Synergistetes	Synergistia	Synergistales	Synergistaceae	uncultured	s	0.00222214342281007	0.00244462625804607	0.00385341781406117	0.00311512938653685	0.00273709846011272	0.00204054473672537	0.00278694018661916	0.00350545173014473	0.00223812439154129	0.00439886203351742	0.00368879946344735	0.00209542049231116	0.00344844736972993	0.00364603322550578	0.00265848856305518	0.00242870901553536	0	0.00196488207236043	0.00227355877280092	0.00263300549833501	0.0017905807581437	0.0022563398243979	0	0	0.00314803342731077	0.00349353353792196	0.00202490978404733	0	0	0	0	0	0	0	0	0	0	0	0	0	0	0
738	Bacteria	Synergistetes	Synergistia	Synergistales	Synergistaceae	Aminivibrio	s	0	0	0	0	0	0	0	0	0	0	0	0	0	0	0	0	0	0	0	0	0	0	0	0	0	0	0	0	0	0	0	0	0	0	0	0	0	0	0	0	0	0
739	Bacteria	Firmicutes	Clostridia	Clostridiales	Christensenellaceae	g	s	0	0	0	0	0	0	0	0	0	0	0	0	0	0	0	0	0	0	0	0	0	0	0	0	0	0	0	0	0	0	0	0	0	0	0	0	0	0	0	0	0	0
74	Archaea	Euryarchaeota	Methanomicrobia	Methanosarcinales	Methanosaetaceae	Methanosaeta	s	0	0	0	0	0	0	0	0	0	0	0	0	0	0	0	0	0	0	0	0	0	0	0.00153555262705552	0	0	0	0	0	0	0	0	0	0	0	0	0	0	0	0	0	0	0
741	Bacteria	Synergistetes	Synergistia	Synergistales	Synergistaceae	Lactivibrio	s	0	0	0	0	0	0	0	0	0	0	0	0	0.00114395609861233	0	0	0	0	0	0	0	0	0	0	0	0	0	0	0	0	0	0	0	0	0	0	0	0	0	0	0	0	0
743	Bacteria	Aminicenantes	c	o	f	g	s	0	0	0	0	0	0	0	0	0	0	0	0	0	0	0	0	0	0	0	0	0	0	0	0	0	0	0	0	0	0	0	0	0	0	0	0	0	0	0	0	0	0
744	Bacteria	Firmicutes	Clostridia	Clostridiales	Family_XII	Fusibacter	s	0	0	0	0	0	0	0	0	0	0	0	0	0	0	0	0	0	0	0	0	0	0	0	0	0	0	0	0.00211164157179581	0.00222576092070501	0.00270213744928264	0	0	0	0	0	0	0	0	0	0.0109749014093119	0.0149595065251143	0.0152977767538302
745	Bacteria	Firmicutes	Clostridia	Clostridiales	Clostridiaceae_2	Anoxynatronum	s	0	0	0	0	0	0	0	0	0	0	0	0	0	0	0	0	0	0	0	0	0	0	0	0	0	0	0	0	0	0	0	0	0	0	0	0	0	0	0	0	0	0.00158967860845525
746	Bacteria	Firmicutes	Clostridia	Clostridiales	Family_XII	Fusibacter	s	0	0	0	0	0	0	0	0	0	0	0	0	0	0	0	0	0	0	0	0	0	0	0	0	0	0	0	0	0	0	0	0	0	0	0	0	0	0	0	0	0	0
747	Bacteria	Firmicutes	Clostridia	Clostridiales	Peptostreptococcaceae	Peptoclostridium	s	0	0	0	0	0	0	0	0	0	0	0	0	0	0	0	0	0	0	0	0	0	0	0	0	0	0	0	0	0	0	0	0	0	0	0	0	0	0	0	0	0	0
748	Bacteria	Proteobacteria	Gammaproteobacteria	Pseudomonadales	Pseudomonadaceae	g	s	0	0	0	0	0	0	0	0	0	0	0	0	0	0	0	0	0	0	0	0	0	0	0	0	0	0	0	0	0	0	0	0	0	0	0	0	0	0	0	0	0.00321010448575385	0.00264946434742541
75	Archaea	Euryarchaeota	Methanomicrobia	Methanosarcinales	Methanosaetaceae	Methanosaeta	s	0	0	0	0	0	0	0	0	0	0	0	0	0	0	0	0	0	0	0	0	0	0	0	0	0	0	0	0	0	0	0	0	0	0	0	0	0	0	0	0	0	0
750	Bacteria	Firmicutes	Clostridia	Clostridiales	Peptostreptococcaceae	Acetoanaerobium	s	0	0	0	0	0	0	0	0	0	0	0	0	0	0	0	0	0	0	0	0	0	0	0	0	0	0	0	0.00196244950422328	0.00254545015863824	0.00314552223198226	0	0	0	0	0	0	0	0	0	0.0192901470453364	0.0224287692501364	0.0265176822946665
751	Bacteria	Firmicutes	Clostridia	Clostridiales	Peptostreptococcaceae	Acetoanaerobium	s	0	0	0	0	0	0	0	0	0	0	0	0	0	0	0	0	0	0	0	0	0	0	0	0	0	0	0	0.0012738707308116	0.00147177686897567	0.00196595139498892	0.00261926400939322	0.00243519926865213	0.00271684826568968	0.00181917551530294	0.00204663589576715	0.00205717947204681	0	0	0	0.0015896793127694	0.00237086148294239	0.00200437737587835
753	Bacteria	Firmicutes	Clostridia	Clostridiales	Christensenellaceae	Christensenellaceae_R-7_group	s	0.015259506164084	0.0102910879572585	0.00945838917996832	0.0106493958097888	0.0134160928458281	0.0110122876280885	0.0140581729666802	0.0116454117292845	0.0121842287503638	0.0101365081641923	0.0188290235238592	0.0136427646031657	0.0122187774590911	0.0159685289763693	0.0136463030676962	0.0116689697528021	0.0146894124235031	0.0106645189510446	0.0170647572257356	0.0181433992322244	0.0140983638814281	0.0144209545298475	0.0137282988597949	0.0194127402204663	0.0276369520967925	0.0203309951775537	0.0195703571307368	0.0100991553433713	0.0144161750690649	0.010649600535408	0.0141970883267758	0.0131138238933241	0.0147356901555883	0.0150999375390381	0.0145662245133888	0.0147122056504987	0.0243204825960338	0.0198807977066964	0.0188631090487239	0.0197181376295436	0.0132810205194914	0.0182467457666167
755	Bacteria	Firmicutes	Clostridia	Clostridiales	Eubacteriaceae	Anaerofustis	s	0	0	0	0	0	0	0	0	0	0	0	0	0	0	0	0	0	0	0	0	0	0	0	0	0	0	0	0	0	0	0	0	0	0	0	0	0	0	0	0	0	0
756	Bacteria	Firmicutes	Clostridia	Clostridiales	Christensenellaceae	Christensenellaceae_R-7_group	s	0	0	0	0	0	0	0.00119944261196268	0	0	0	0.00142832302456716	0	0.00106106072914767	0.00143922364164702	0.00143358768929255	0	0	0	0.00132406487917908	0	0.00140688488139862	0	0.00142095914742451	0.00184263865855906	0.00198490461079434	0.00206871985971065	0.00161766535820541	0	0.001459713124148	0	0.00159752524710837	0	0.0016795927106628	0.00233447845096814	0.00230353579900152	0.00263049178392871	0.00239217861600333	0.00350594980304811	0.0028538283062645	0.00174253309284339	0.00163652385548235	0.00152056214721806
757	Bacteria	Firmicutes	Clostridia	Clostridiales	Christensenellaceae	Christensenellaceae_R-7_group	s	0	0	0	0	0	0	0	0	0	0	0	0	0	0	0	0	0	0	0	0	0	0	0	0	0	0	0	0	0	0	0	0	0	0	0	0	0	0	0	0	0	0
759	Bacteria	Firmicutes	Clostridia	Clostridiales	Christensenellaceae	Christensenellaceae_R-7_group	s	0.00321501601598052	0.00224747897917139	0.00194955525770684	0.00233272479642992	0.00259701074365025	0.00255068092090671	0.0030691619776692	0.00296780575926364	0.00262954524925479	0.00169738698032466	0.00368879946344735	0.00242212583788655	0.00252001923172572	0.00372827457645704	0.00260404852422128	0.00221933754867887	0.00263989440422383	0.00274944629206618	0.00314465408805031	0.0032857253487626	0.00301053687907677	0.00256290773532153	0.00267002807540251	0.00267724558037698	0.00396980922158868	0.00323323103901797	0.00355207638095454	0.00181325743665075	0.00213528283449748	0.00194085414313799	0.00202654262795726	0.0020332731757678	0.00208402721606319	0.00242816989381636	0.0020808892161984	0.00306047601784013	0.0034929274719179	0.00319660129101446	0.00317865429234339	0.0024762312371985	0.00184633460618522	0.00294896901278655
76	Archaea	Euryarchaeota	Methanomicrobia	Methanosarcinales	Methanosaetaceae	Methanosaeta	s	0	0	0	0	0	0	0	0	0	0	0	0	0.00142580035479218	0	0	0	0	0	0	0	0	0	0	0	0	0	0	0	0	0	0	0	0	0	0	0	0	0	0	0	0	0
760	Bacteria	Firmicutes	Clostridia	Clostridiales	Christensenellaceae	Christensenellaceae_R-7_group	s	0.00348687398792005	0.00227705107100259	0	0.00268046016981077	0.00247847498356663	0.00180765647872954	0.00222249660451908	0.00182799630099572	0.00224816082379036	0.00155394582705778	0.0029435874506297	0.00224187461274151	0.00255317737951158	0.00355008498272932	0.00261312186402693	0.00221933754867887	0.00250989960401584	0.00187462247186331	0.0027265283367306	0.00284320341626932	0.00272522456047145	0.00229312797370874	0.00217727611298917	0.00234123500146327	0.0027687522914902	0.00327433143358176	0.00304302084865213	0.00356913330885053	0.00389055770692338	0.00272723470113356	0.0060683379527968	0.00459456690493266	0.00555740590950183	0.010368519675203	0.0104729527218545	0.0153613975330708	0.0103921092774927	0.0137763204025655	0.0130162412993039	0.00541102381461894	0.00692375477319458	0.00787927658103905
761	Bacteria	Firmicutes	Clostridia	Clostridiales	Christensenellaceae	Christensenellaceae_R-7_group	s	0	0	0	0	0	0	0	0	0	0	0	0	0	0	0	0	0	0	0	0	0	0	0	0	0	0	0	0	0	0	0.00264748883708065	0.0019308214266012	0.00215539801113384	0.00455184259837601	0.00422172174315148	0.00683759242553263	0.00448966856191929	0.00585699849450391	0.00559164733178654	0.00284308030937605	0.00291636943476984	0.00258034788618823
762	Bacteria	Synergistetes	Synergistia	Synergistales	Synergistaceae	uncultured	s	0.00180844650898904	0.00159689295888493	0.0018886316559035	0.00195601147526732	0.0026185627000291	0.00272811959366544	0.00148166440301272	0.00155917331555517	0.00159579272760119	0.0015778526859356	0.0016767270288397	0.00214048329859742	0.00232107034501053	0.00233017161028565	0.00141544100968125	0.0020657984729841	0.00172993080276789	0.00174270459421367	0.00236937925747835	0.00256662720846102	0.00254813415581988	0.00203561092853289	0.00175328023835444	0.00177760435296285	0.00206076083795846	0.00183581762384919	0.00219459496148146	0	0.00153209559311401	0.00152256661228929	0.00139995145329638	0.00180472696608847	0.00143693200742256	0.00148344784509681	0.0013187528366031	0.00154288460403511	0.00147344335043683	0	0.00146171693735499	0	0	0
764	Bacteria	Synergistetes	Synergistia	Synergistales	Synergistaceae	uncultured	s	0	0	0.0026806384793469	0.00137645251963256	0	0	0	0	0	0	0	0	0	0	0	0	0	0	0	0.00140500713566616	0	0	0	0	0.00163090888402847	0.001356313020605	0	0	0	0	0	0	0	0	0	0	0.00126542781861046	0	0.001415313225058	0	0	0
765	Bacteria	Synergistetes	Synergistia	Synergistales	Synergistaceae	uncultured	s	0.00398331028450528	0.00417952231214329	0.00772206652857317	0.00389753397664377	0.00463367062145066	0.00438051723373109	0.00335138376871924	0.00326888750295705	0.00463683169906762	0.00481723206387913	0.00426012867327421	0.0045851405396271	0.00618399456206376	0.00609956686221832	0.00493589685427309	0.00688134221068353	0.00541978320867165	0.00424220122336474	0.00628059722294814	0.00793220563994203	0.00651299154885236	0.00522391720213862	0.00550048702228843	0.00513771014209996	0.00732012592133709	0.00668566418237615	0.0061199787327911	0.00498071979434447	0.00525979274486386	0.00635797046890032	0.00617559229800902	0.00768388118749458	0.00538611600133225	0.00750312304809494	0.00710756398948423	0.00829616639546746	0.00600644848148662	0.00684691373301161	0.0060092807424594	0.00339335391764238	0.00247576685829382	0.00340974542103444
766	Bacteria	Synergistetes	Synergistia	Synergistales	Synergistaceae	uncultured	s	0.00516530146685106	0.00517511607046044	0.0118953332521019	0.00637514851198238	0.00605609974245412	0.00647651155569356	0.00403929938440372	0.00553775350007527	0.00590142216244969	0.0061560161610366	0.00571329209826862	0.00475412606320059	0.00762637399074888	0.0073331871264872	0.00521717038824821	0.00654634786371313	0.00642974281028759	0.00599184886377049	0.00610637815989826	0.00817559270281333	0.00601123540233956	0.00484377299259332	0.00552340571821463	0.00536533021168666	0.00780054869337649	0.00713776852257782	0.00563354789081324	0.00484300403966214	0.00463247801382505	0.00577236792571213	0.00532884746738621	0.00640717477480317	0.004995955654946	0.00730793254216115	0.00651669421204518	0.00804323449316662	0.00857197337401193	0.00775433603497701	0.00691415313225058	0.0040964813059827	0.00350383953673786	0.00419306531505587
769	Bacteria	Synergistetes	Synergistia	Synergistales	Synergistaceae	Aminivibrio	s	0	0	0	0	0	0	0	0	0	0	0	0	0	0	0	0	0	0	0	0	0	0	0	0	0	0	0	0	0	0	0	0	0	0	0	0	0	0	0	0	0	0
770	Bacteria	Synergistetes	Synergistia	Synergistales	Synergistaceae	uncultured	s	0	0	0.00356403070549531	0	0	0	0	0	0	0	0	0	0	0	0	0	0	0	0	0	0	0	0	0	0.00388131028989721	0	0	0	0	0	0	0	0	0	0	0	0	0	0	0	0	0
771	Bacteria	Firmicutes	Clostridia	Clostridiales	Eubacteriaceae	Alkalibacter	s	0	0	0	0	0	0	0	0	0	0	0	0	0	0	0	0	0	0	0	0	0	0	0	0	0	0	0	0	0	0	0	0	0	0	0	0	0	0	0	0	0	0.00131321276350651
772	Bacteria	Caldiserica	Caldisericia	Caldisericales	WCHB1-02	g	s	0	0	0	0	0	0	0	0	0	0	0	0	0	0	0	0	0	0	0	0	0	0	0	0	0	0	0	0	0	0	0	0	0	0	0	0	0.00113541811121897	0.00138175668708367	0	0	0	0
773	Bacteria	Caldiserica	Caldisericia	Caldisericales	WCHB1-02	g	s	0.00216304386369278	0	0	0	0.00154096488108708	0.00199618506853569	0	0	0	0	0	0	0	0	0	0	0	0.00160384367037194	0.00149828394222896	0	0	0	0	0	0	0	0	0	0	0	0	0	0	0	0	0	0	0	0	0	0	0
774	Bacteria	Firmicutes	Clostridia	D8A-2	f	g	s	0.00186754606810633	0	0	0	0.00158406879384476	0.00168566739120791	0	0	0	0	0	0.00135188418858784	0	0	0	0	0.00140994360225591	0	0.0014373072701615	0	0	0	0	0	0	0	0	0	0	0	0	0	0	0	0	0	0	0	0	0	0	0
777	Bacteria	Chlorobi	Chlorobia	Chlorobiales	SJA-28	g	s	0	0	0	0	0	0.00102027236836268	0.00126999805972519	0.00109679778059743	0.00180655780483154	0.00132683066771857	0.00163946642819882	0.00111530445558497	0.00185685627600842	0.00146663742529744	0.00183281464074111	0.00142372597462418	0.00262989480420783	0.00149969797749064	0.00155926061429642	0.0024559967253377	0.00174138897907382	0.00181488203266788	0.00202830458946886	0.00174508720016475	0.00241475656472433	0.00274002630425252	0.00290727270670483	0.00183621006243114	0.00164670116897687	0.00177353913079851	0.00119108772840942	0	0.00127991625826712	0.00167863835103061	0.00122455620541716	0.00116348675058385	0.00200214949382887	0.00266039720348945	0.00269141531322506	0.0016202500687842	0.00239184255801267	0.00191222209422878
778	Bacteria	Chlorobi	Chlorobia	Chlorobiales	SJA-28	g	s	0.00232852262922119	0.00267134562875196	0.0019800170586085	0.0028543278565012	0.00242459509261953	0.00187419598101406	0.00206374684705343	0.00251618314372352	0.004697050292562	0.00334696024289369	0.00301810865191147	0.00207288908916803	0.0033821310741582	0.00249465431218817	0.0019416947184089	0.00217746325530757	0.00207991680332787	0.00281887675398704	0.00243035592954581	0.00332997754201193	0.00346310124651968	0.0044023152008633	0.00481292614450238	0.00579889224899468	0.00597999924143773	0.00817897851819377	0.00710415276190907	0.00689726404700698	0.00535630270348522	0.0058811226837328	0.00277167807890533	0.00353064489435648	0.00305467002902412	0.00459868831980012	0.00325406544096868	0.00276538879848915	0.00416897795035363	0.00647569551857122	0.00621809744779582	0.00599186817890006	0.00581175779446939	0.00569058864186154
779	Bacteria	Aminicenantes	c	o	f	g	s	0	0	0	0	0	0	0	0	0	0	0	0	0	0	0	0	0	0	0	0	0	0	0	0	0	0	0	0	0	0	0	0	0	0	0	0	0	0	0	0	0	0
780	Bacteria	Thermotogae	Thermotogae	Kosmotogales	Kosmotogaceae	Mesotoga	s	0.00602815502996348	0.00582570209074689	0.00391434141586451	0.00499869599234982	0.00726300929966918	0.00656523089207293	0.00709082250013229	0.00726897352631239	0.00358300631291588	0.00473355805780679	0.00311747025362049	0.00475412606320059	0.0124840426413781	0.0106776687318384	0.00797546568916552	0.00558323911617325	0.0046998120075197	0.00539474689125107	0.00398961654384223	0.00366186899138189	0.00730989836978444	0.00518712905282778	0.00646307225118891	0.00435729847494553	0.00328710317711165	0.00924758877685226	0.0038461973551737	0.003419941241278	0.00548297202417574	0.00493579286401472	0.00404179532483954	0.00431873527256106	0.00274063853071323	0.00374765771392879	0.00416177843239679	0.00381084066133261	0.00656982388018305	0.00536204087525006	0.00524361948955916	0.00333221240561279	0.00325206663589442	0.00218868793917751
781	Bacteria	Thermotogae	Thermotogae	Kosmotogales	Kosmotogaceae	Mesotoga	s	0.0018202664208125	0.00133074413240411	0	0.00155032020632299	0.00159484477203418	0.00212926407310473	0.00285749563438167	0.00341942837480376	0	0.00190059528078606	0.00135380182328539	0	0.00402871495598256	0.0032485333625747	0.00375636267953871	0.0024845414066971	0.00216991320347186	0.00194405293378417	0.00189898778724368	0.0016594572468498	0.00332536426512401	0.00180261931623093	0.00284191829484902	0.00169089194550125	0.00180790674741141	0.00376753616834722	0.00200228509372278	0.00160668380462725	0.00249719517932757	0.00246789643200736	0.00159752524710837	0.00230122390435735	0.00151306085549793	0.00249843847595253	0.00226928247857027	0.00178738544292592	0.00419497989183192	0.00356781950545485	0.00320185614849188	0	0	0.00119801866144453
782	Bacteria	Firmicutes	Clostridia	Clostridiales	Family_XIII	Anaerovorax	s	0.00196210536269399	0.00175461078198468	0.00359449250639698	0.00288330580428294	0.00193967607409563	0.00198509515148827	0	0.00190326673691907	0	0.00207989672236965	0.00209901383610304	0	0.00261949367508331	0.00237129228576128	0	0.00171684602822327	0.00185992560297588	0.00186073637947913	0.00174219063049879	0.00283214036795699	0	0	0	0	0	0	0	0	0	0	0	0	0	0	0	0	0	0	0	0	0	0
783	Bacteria	Firmicutes	Clostridia	Clostridiales	Family_XIII	uncultured	s	0	0	0	0	0	0	0	0	0	0	0	0	0	0	0	0	0	0	0.00114113486297671	0.00139394408735383	0	0	0	0	0	0	0	0.00113615497612927	0	0	0	0	0	0	0	0	0.00117875468034947	0.00187671430633752	0.00169373549883991	0	0	0
784	Bacteria	Firmicutes	Clostridia	Clostridiales	Family_XIII	Anaerovorax	s	0	0	0	0	0	0	0	0	0	0	0	0	0	0	0	0	0	0	0	0	0	0	0	0	0	0	0	0	0	0	0	0	0	0	0	0	0	0	0	0	0.00142671310477949	0.00163575624928004
785	Bacteria	Firmicutes	Clostridia	Clostridiales	Family_XIII	Anaerovorax	s	0	0	0	0	0	0	0	0	0	0	0	0	0	0	0	0	0	0	0	0	0	0	0	0	0	0	0	0	0	0	0	0	0	0	0.00223502915813902	0.00184640288679611	0	0	0	0	0.00142671310477949	0.00119801866144453
786	Bacteria	Firmicutes	Clostridia	Clostridiales	Family_XIII	Anaerovorax	s	0.00691464841672281	0.00770845860400012	0.0351529182405264	0.0115766901388044	0.00585135615685514	0.00461340549172692	0.00590901875011024	0.00537645970881094	0.00530927265975491	0.00704056993951565	0.00480661748267382	0.00408944967047823	0.00532188271963128	0.00567465321563682	0.00381080271837261	0.00396409977248301	0.00380984760609576	0.00526282901360143	0.00356277983937002	0.00538770452810567	0.0032073039953563	0.00259969588463236	0.00296797112244313	0.00300241710835799	0.00405830815328015	0.00330173169662429	0.00248871593570063	0.0015033969886155	0.00168289240345988	0.00220019241226419	0	0	0	0	0	0	0	0	0	0	0	0
787	Bacteria	Tenericutes	Mollicutes	NB1-n	f	g	s	0	0	0	0	0	0	0	0	0	0	0	0	0	0	0	0	0	0	0	0	0	0	0	0	0	0	0	0	0	0	0	0	0	0	0	0	0	0	0	0	0	0
788	Bacteria	Spirochaetae	Spirochaetes	Spirochaetales	PL-11B10	g	s	0	0	0	0	0	0	0	0	0	0	0	0	0	0	0	0	0	0	0	0	0	0	0	0	0	0	0	0	0	0	0	0	0	0	0	0	0	0	0	0	0	0
789	Bacteria	Spirochaetae	Spirochaetes	Spirochaetales	PL-11B10	g	s	0	0	0	0	0	0	0	0	0	0	0	0	0	0	0	0	0	0	0	0	0	0	0	0	0	0	0	0	0	0	0	0	0	0	0	0	0	0	0	0	0	0
79	Archaea	Euryarchaeota	Methanomicrobia	Methanosarcinales	Methanosaetaceae	Methanosaeta	s	0	0	0	0	0	0	0	0	0	0	0	0	0	0	0	0	0	0	0	0	0	0	0	0	0	0	0	0	0	0	0	0	0	0	0	0	0	0	0	0	0	0
790	Bacteria	Spirochaetae	Spirochaetes	Spirochaetales	PL-11B10	g	s	0	0	0	0	0	0	0.0144285890674334	0.0123766102496828	0	0	0	0	0	0	0	0	0	0.013754174506523	0	0	0	0	0	0	0	0	0	0	0	0	0	0	0	0	0	0	0	0	0	0	0	0
791	Bacteria	Spirochaetae	Spirochaetes	Spirochaetales	PL-11B10	g	s	0	0	0	0	0	0	0	0	0	0	0	0	0	0	0	0	0	0	0	0	0	0	0	0	0	0	0	0	0	0	0	0	0	0	0	0	0	0	0	0	0	0
792	Bacteria	Armatimonadetes	uncultured	o	f	g	s	0	0.00101530848620462	0	0	0	0	0.00119944261196268	0	0	0.000980181213990294	0	0	0	0	0.00119768085434568	0.00115852211660595	0	0	0	0	0.00176106569070177	0	0.000996963272789778	0	0	0.000931608943445857	0	0	0	0	0	0	0	0	0	0	0	0	0	0	0	0
793	Bacteria	Synergistetes	Synergistia	Synergistales	Synergistaceae	uncultured	s	0	0.00245448362198981	0.00475204094066041	0	0	0	0	0.00174197294565475	0	0	0	0	0.00334897292637233	0.00272767147321673	0	0	0	0	0	0	0.00196767116279527	0	0.00184495502205924	0.00201606347348226	0	0.00258932485751863	0	0	0	0.00185719663696825	0	0	0	0	0	0	0	0	0	0	0	0
794	Bacteria	Synergistetes	Synergistia	Synergistales	Synergistaceae	uncultured	s	0	0	0	0	0	0	0	0	0	0	0	0	0	0	0.00160598114559988	0	0	0	0	0	0	0	0	0	0	0	0	0	0	0	0	0	0	0	0	0	0	0	0	0	0	0
796	Bacteria	Synergistetes	Synergistia	Synergistales	Synergistaceae	uncultured	s	0.0012883703887569	0.00280934872396424	0.0027263311806994	0.00195601147526732	0.00167027661936012	0	0.0023636075000441	0.00208606636701865	0	0	0	0	0.00202264701493775	0.0014118098579966	0.00189632801938065	0	0	0	0	0	0.00153478350698031	0	0	0	0	0.00167141604559404	0	0	0	0	0	0	0	0	0	0	0	0	0	0	0	0
797	Bacteria	Firmicutes	Bacilli	Bacillales	Bacillaceae	Caldalkalibacillus	s	0	0	0	0	0	0	0	0	0	0	0	0	0	0	0	0	0	0	0	0	0	0	0	0	0	0	0	0	0	0	0	0	0	0	0	0	0	0	0	0	0	0
798	Bacteria	Firmicutes	Bacilli	Bacillales	Bacillaceae	Caldalkalibacillus	s	0	0	0	0	0	0	0	0	0	0	0	0	0	0	0	0	0	0	0	0	0	0	0	0	0	0	0	0	0	0	0	0	0	0	0	0	0	0	0	0	0	0
799	Bacteria	Firmicutes	Bacilli	Bacillales	Bacillaceae	Caldalkalibacillus	s	0	0	0	0	0	0	0	0	0	0	0	0	0	0	0	0	0	0	0	0	0	0	0	0	0	0	0	0	0	0	0	0	0	0	0	0	0	0	0	0	0	0
8	Bacteria	Chloroflexi	Anaerolineae	Anaerolineales	Anaerolineaceae	uncultured	s	0.00166660756710755	0.00171518132620975	0	0.00146338636297777	0.00159484477203418	0.00126425054340594	0.00135819236942832	0.00130110324953225	0.00221805152704317	0	0.00144074322478078	0.00134061848701628	0.00127658868975579	0	0	0	0.00173993040278389	0.00190239465663165	0.00139375250439903	0.00155988981203881	0.00198734787442323	0.00160641585323981	0.00200538589354266	0.00227620069586707	0.00139069749800877	0	0.00161766535820541	0.00200835475578406	0.00200258164139312	0.00250135943447526	0.0014676910397462	0	0.00146072227244611	0.00128044971892567	0	0.00141641865288469	0.00169879350991541	0.0014436263894904	0.00164733178654292	0.00180367460487298	0	0.00156663978804285
80	Archaea	Euryarchaeota	Methanomicrobia	Methanosarcinales	Methanosaetaceae	Methanosaeta	s	0	0	0	0	0	0	0	0	0	0	0	0	0	0	0	0	0	0	0	0	0	0	0	0	0	0	0	0	0	0	0	0	0	0	0	0	0	0	0	0	0	0
800	Bacteria	Synergistetes	Synergistia	Synergistales	Synergistaceae	Aminiphilus	s	0	0	0	0	0	0	0	0	0	0	0	0	0	0	0	0	0	0	0	0	0	0	0	0	0	0	0	0	0	0	0	0	0	0	0	0	0	0	0	0	0	0
801	Bacteria	Firmicutes	Clostridia	Clostridiales	Eubacteriaceae	Anaerofustis	s	0	0	0	0	0	0	0	0	0	0	0	0	0	0	0	0	0	0	0	0	0	0	0	0	0	0	0	0	0	0	0	0	0	0	0	0	0	0	0	0	0	0
802	Bacteria	Firmicutes	Clostridia	Clostridiales	Christensenellaceae	Christensenellaceae_R-7_group	s	0	0	0	0	0	0	0	0	0	0	0	0	0	0	0	0	0	0	0	0	0	0	0	0	0	0	0	0	0	0	0	0	0	0	0	0	0	0	0	0	0	0
803	Bacteria	Firmicutes	Clostridia	Clostridiales	Christensenellaceae	Christensenellaceae_R-7_group	s	0	0	0	0	0	0	0	0	0	0	0	0	0	0	0	0	0	0	0	0	0	0	0	0	0	0	0	0	0	0	0	0	0	0.00117114303560275	0	0.00130681482855433	0	0	0.00150812064965197	0.00125340099660665	0.00148965632999035	0.0013592904043313
805	Bacteria	Firmicutes	Clostridia	Clostridiales	Christensenellaceae	Christensenellaceae_R-7_group	s	0	0	0	0	0	0	0	0	0	0	0	0	0	0	0	0	0	0	0	0	0	0	0	0	0	0	0	0	0	0	0	0	0	0	0	0	0	0	0	0	0	0
806	Bacteria	Firmicutes	Clostridia	Clostridiales	Christensenellaceae	Christensenellaceae_R-7_group	s	0	0	0	0	0	0	0	0	0	0	0	0	0	0	0	0	0	0	0	0	0	0	0	0	0	0	0	0	0	0	0	0	0	0	0	0	0	0.00237167192559137	0.00208816705336427	0	0	0
807	Bacteria	Synergistetes	Synergistia	Synergistales	Synergistaceae	uncultured	s	0.00864035554294765	0.0125188522085424	0.0106159376142318	0.0099249471152453	0.00998933178159247	0.00672048973073681	0.0131233132838269	0.0137959956128089	0.00721619478707709	0.0105309713356762	0.00661996671386343	0.00684954655551174	0.0118871959812325	0.0115274960250014	0.0137370364657527	0.0113618916014126	0.00805967761289548	0.00695693228447049	0.00757852924266973	0.00895000608467657	0.0132719419930541	0.00733310442929318	0.010794705781241	0.00786915097714044	0.00744655296661062	0.0146728408592722	0.00886887860722406	0.00591030113845024	0.00800429469315865	0.0132764462291379	0.00544739174367341	0.00475218498057357	0.00509587476804492	0.00491099312929419	0.0044443683259546	0.00630643543070087	0.00837262515601165	0.00618697024067314	0.00503480278422274	0.00434104735410107	0.00337795308631614	0.00373228890680797
808	Bacteria	Synergistetes	Synergistia	Synergistales	Synergistaceae	uncultured	s	0.00278949919033604	0.003893658757775	0.00321371999512611	0.00320206322988206	0.00358840073707691	0.00297209776870869	0.00282221791050041	0.00405385062044345	0	0.00234287217002558	0	0	0.00275212626622677	0.00372827457645704	0.00283995535916816	0.0024845414066971	0.00180992760289588	0.00170798936325323	0.00209062875659855	0.00258875330508568	0.00322698070698425	0	0.00271586546725491	0.00253633791825188	0.00179526404288405	0.00339763261727313	0.00166291473885451	0.00207721263312523	0.00226798402760185	0.00339649475049149	0.00137172662560895	0.00155253804506301	0.00137031926535662	0.00127264209868832	0.00128449951617185	0.00182110969656603	0.00217549577035085	0.00200045371115098	0.00122969837587007	0	0	0
809	Bacteria	Proteobacteria	Betaproteobacteria	Burkholderiales	Comamonadaceae	g	s	0	0	0	0	0	0	0	0	0	0	0	0	0	0	0	0	0	0	0	0	0	0	0	0	0	0	0	0	0	0.00527042288869369	0	0	0	0	0	0	0	0	0	0	0	0
81	Archaea	Euryarchaeota	Methanomicrobia	Methanosarcinales	Methanosaetaceae	Methanosaeta	s	0	0	0	0	0	0	0	0	0	0	0	0	0	0	0	0	0	0	0	0	0	0	0	0	0	0	0	0	0	0	0	0	0	0	0	0	0	0	0	0	0	0
810	Bacteria	Synergistetes	Synergistia	Synergistales	Synergistaceae	Aminivibrio	s	0	0	0	0	0	0	0	0	0	0	0	0	0	0	0	0	0	0	0	0	0	0	0	0	0	0	0	0	0	0	0	0	0	0	0	0	0	0	0	0	0	0
811	Bacteria	Synergistetes	Synergistia	Synergistales	Synergistaceae	uncultured	s	0	0	0.00411234312172536	0	0	0	0	0	0	0	0	0	0	0	0	0	0	0	0	0	0	0	0	0	0	0	0	0	0	0	0	0	0	0	0	0	0	0	0	0	0	0
812	Bacteria	Firmicutes	Clostridia	Clostridiales	Christensenellaceae	Christensenellaceae_R-7_group	s	0	0.00111388212564196	0	0.00134747457185082	0	0	0	0	0.00139506408261991	0.00130292380884076	0.00131654122264451	0	0	0	0	0	0	0	0.00137633059809404	0.00153776371541415	0.00217427663488878	0.00196203462991122	0.00210852002521057	0.00197270726975146	0	0.00149331433581762	0	0	0	0	0	0	0	0	0	0	0	0	0	0	0	0
813	Bacteria	Firmicutes	Clostridia	Clostridiales	Christensenellaceae	Christensenellaceae_R-7_group	s	0	0.00150817668339133	0	0	0	0	0	0	0	0	0	0	0	0	0	0	0	0	0	0	0	0	0	0	0	0	0	0	0	0	0	0	0	0	0	0	0	0	0	0	0	0
815	Bacteria	Firmicutes	Clostridia	Clostridiales	Family_XI	uncultured	s	0	0	0	0	0	0	0	0	0	0	0	0	0	0	0	0	0	0	0	0	0	0	0	0	0	0	0	0	0	0	0	0	0	0	0	0	0	0	0	0.00479960869432301	0.00337795308631614	0.00370925008639558
816	Bacteria	Firmicutes	Clostridia	Clostridiales	f	g	s	0	0	0	0	0	0	0	0	0	0	0	0	0	0	0	0	0	0	0	0	0	0	0	0	0	0	0	0	0	0	0	0	0	0	0	0	0	0	0	0	0.00251772900843439	0
817	Bacteria	Firmicutes	Clostridia	Clostridiales	f	g	s	0	0	0	0	0	0	0	0	0	0	0	0	0	0	0	0	0	0	0	0	0	0	0	0	0	0	0	0	0	0	0	0	0	0	0	0	0	0	0	0	0.00260165330871554	0
819	Bacteria	Firmicutes	Clostridia	Clostridiales	Family_XI	uncultured	s	0	0	0	0	0	0	0	0	0	0	0	0	0	0	0	0	0	0	0	0	0	0	0	0	0	0	0	0	0	0	0	0	0	0	0	0	0	0	0	0	0.00251772900843439	0
82	Archaea	Euryarchaeota	Methanomicrobia	Methanosarcinales	Methanosaetaceae	Methanosaeta	s	0	0	0	0	0	0	0	0	0	0	0	0	0	0	0	0	0	0	0	0	0	0	0	0	0	0	0	0	0	0	0	0	0	0	0	0	0	0	0	0	0	0
820	Bacteria	Firmicutes	Clostridia	Clostridiales	Family_XI	uncultured	s	0	0	0	0	0	0	0	0	0	0	0	0	0	0	0	0	0	0	0	0	0	0	0	0	0	0	0	0	0	0	0	0	0	0	0	0	0	0	0	0.0330164164959799	0.0431790524946498	0.0401105863379795
821	Bacteria	Firmicutes	Clostridia	Clostridiales	Family_XI	uncultured	s	0	0	0	0	0	0	0	0	0	0	0	0	0	0	0	0	0	0	0	0	0	0	0	0	0	0	0	0	0	0	0	0	0	0	0	0	0	0	0	0	0	0.00124409630226932
822	Bacteria	Firmicutes	Clostridia	Clostridiales	Family_XI	uncultured	s	0	0	0	0	0	0	0	0	0	0	0	0	0	0	0	0	0	0	0	0	0	0	0	0	0	0	0	0	0	0	0	0	0	0	0	0	0	0	0	0	0.00136376987956863	0.00108282455938256
823	Bacteria	Spirochaetae	Spirochaetes	Spirochaetales	PL-11B10	g	s	0	0	0	0	0	0	0	0	0	0	0	0	0	0	0	0	0	0	0	0	0	0	0	0	0	0	0	0	0	0	0	0	0	0	0	0	0	0	0	0	0	0
824	Bacteria	Spirochaetae	Spirochaetes	Spirochaetales	PL-11B10	g	s	0	0	0	0	0	0	0	0	0	0	0	0	0	0	0	0	0	0	0	0	0	0	0	0	0	0	0	0	0	0	0	0	0.00162725412761098	0	0	0	0	0	0	0	0	0
825	Bacteria	Spirochaetae	Spirochaetes	Spirochaetales	PL-11B10	g	s	0	0	0	0	0	0	0	0	0	0	0	0	0	0	0	0	0	0	0	0	0	0	0	0	0	0	0	0	0	0	0	0	0	0	0	0	0	0	0	0	0	0
826	Bacteria	Spirochaetae	Spirochaetes	Spirochaetales	PL-11B10	g	s	0	0.00159689295888493	0	0.00178214378857689	0	0	0	0	0	0	0	0	0	0	0	0	0	0	0	0	0.00121995612093307	0	0	0	0	0	0	0	0	0	0	0	0	0	0	0	0	0	0	0	0	0
827	Bacteria	Spirochaetae	Spirochaetes	Spirochaetales	PL-11B10	g	s	0	0	0	0	0	0	0	0	0	0	0	0	0	0	0	0	0	0	0	0	0	0	0	0	0	0	0	0	0	0	0	0	0	0	0	0	0	0	0	0	0	0
828	Bacteria	Spirochaetae	Spirochaetes	Spirochaetales	PL-11B10	g	s	0	0	0	0	0	0	0	0	0	0	0	0	0	0	0	0	0	0	0	0	0	0	0	0	0	0	0	0	0	0	0	0	0	0	0	0	0	0	0	0	0	0
829	Bacteria	Spirochaetae	Spirochaetes	Spirochaetales	PL-11B10	g	s	0	0	0	0	0	0	0	0	0	0	0	0	0	0	0	0	0	0	0	0	0	0	0	0	0	0	0	0	0	0	0	0	0	0	0	0	0	0	0	0	0	0
83	Archaea	Euryarchaeota	Methanomicrobia	Methanosarcinales	Methanosaetaceae	Methanosaeta	s	0	0	0	0	0	0	0.00227541319034096	0	0	0.00169738698032466	0	0	0.00237080756668932	0	0	0.00136789358346245	0	0	0	0	0	0	0.00325445482152066	0	0	0.00143851380973257	0.00223984434213057	0	0	0	0	0	0	0	0	0	0	0	0.00187935034802784	0	0	0
830	Bacteria	Firmicutes	Clostridia	Clostridiales	Family_XI	Sedimentibacter	s	0	0.00123217049296677	0.00123370293651761	0.00128951867628735	0	0	0	0	0	0	0	0	0	0	0	0	0	0	0	0	0	0	0	0	0	0	0	0	0	0	0	0	0	0	0.00134444282692654	0	0	0	0	0	0	0
832	Bacteria	Thermotogae	Thermotogae	Kosmotogales	Kosmotogaceae	Mesotoga	s	0	0	0	0	0	0	0	0	0	0	0	0	0	0	0	0	0	0	0	0	0	0	0	0	0	0	0	0	0	0	0	0	0	0	0	0	0	0	0	0	0	0
833	Bacteria	Chlorobi	Chlorobia	Chlorobiales	f	g	s	0	0	0	0	0	0	0	0	0	0	0	0	0	0	0	0	0	0	0	0	0	0	0	0	0	0	0	0	0	0	0	0	0	0	0	0	0	0	0	0	0	0
834	Bacteria	Proteobacteria	Gammaproteobacteria	Pseudomonadales	Pseudomonadaceae	Pseudomonas	s	0	0	0	0	0	0	0	0	0	0	0	0	0	0	0	0	0	0	0	0	0	0	0	0	0	0	0	0	0	0	0	0	0	0	0	0	0	0	0	0	0	0
835	Bacteria	Actinobacteria	Actinobacteria	Bifidobacteriales	Bifidobacteriaceae	Bifidobacterium	s	0	0	0	0	0	0	0	0	0	0	0	0	0	0	0	0	0	0	0	0	0	0	0	0	0	0	0	0	0	0	0	0	0	0	0	0	0	0	0	0	0	0
836	Bacteria	AC1	c	o	f	g	s	0	0	0	0	0	0	0	0	0	0	0	0	0	0	0	0	0	0	0	0	0	0	0	0	0	0	0	0	0	0	0	0	0	0	0	0	0	0	0	0	0	0
837	Bacteria	Actinobacteria	Actinobacteria	Micrococcales	Microbacteriaceae	g	s	0	0	0	0	0	0	0	0	0	0	0	0	0	0	0	0	0	0	0	0	0	0	0	0	0	0	0	0	0	0	0	0	0	0	0	0	0	0	0	0	0	0
838	Bacteria	Proteobacteria	Gammaproteobacteria	Pseudomonadales	Pseudomonadaceae	Pseudomonas	s	0	0	0	0	0	0	0	0	0	0	0	0	0	0	0	0	0	0	0	0	0	0	0	0	0	0	0	0	0	0	0	0	0	0	0	0	0	0	0	0.00712298615144753	0.00644119004657799	0.00661214145835733
839	NA	p	c	o	f	g	s	0	0	0	0	0	0	0	0	0	0	0	0	0	0	0	0	0	0	0	0	0	0	0	0	0	0	0	0	0	0	0	0	0	0	0	0	0	0	0	0	0	0
84	Archaea	Euryarchaeota	Methanomicrobia	Methanosarcinales	Methanosaetaceae	Methanosaeta	s	0	0	0	0	0	0	0	0	0	0	0	0	0	0	0	0	0	0	0	0	0	0	0	0	0	0	0	0	0	0	0	0	0	0	0	0	0	0	0	0	0	0
840	Bacteria	Proteobacteria	Betaproteobacteria	Burkholderiales	Comamonadaceae	Brachymonas	s	0	0	0	0	0	0	0	0	0	0	0	0	0	0	0	0	0	0	0	0	0	0	0	0	0	0	0	0	0	0.00136361735056678	0	0.00170227521692188	0	0	0.0020808892161984	0	0	0	0	0	0	0
841	Bacteria	Proteobacteria	Betaproteobacteria	Rhodocyclales	Rhodocyclaceae	Thauera	s	0	0	0	0	0	0	0	0	0	0	0	0	0	0	0	0	0	0	0	0	0	0	0	0	0	0	0	0	0	0	0	0	0	0	0	0	0	0	0	0	0	0
842	Bacteria	Proteobacteria	Gammaproteobacteria	Pseudomonadales	Pseudomonadaceae	g	s	0	0	0	0	0	0	0	0	0	0	0	0	0	0	0	0	0	0	0	0	0	0	0	0	0	0	0	0	0	0	0	0	0	0	0	0	0	0	0	0	0.00186731568125551	0
843	Bacteria	Proteobacteria	Betaproteobacteria	Rhodocyclales	Rhodocyclaceae	Denitromonas	s	0	0	0	0	0	0	0	0	0	0	0	0	0	0	0	0	0	0	0	0	0	0	0	0	0	0	0	0	0	0	0	0	0	0	0	0	0	0	0	0	0	0
844	Bacteria	Proteobacteria	Betaproteobacteria	Rhodocyclales	Rhodocyclaceae	Azoarcus	s	0	0	0	0	0	0	0	0	0	0	0	0	0	0	0	0	0	0	0	0	0	0	0	0	0	0	0	0	0	0	0	0	0	0	0	0	0	0	0	0	0	0
845	Bacteria	Proteobacteria	Betaproteobacteria	Rhodocyclales	Rhodocyclaceae	Azoarcus	s	0	0	0	0	0	0	0	0	0	0	0	0	0	0	0	0	0	0	0	0	0	0	0	0	0	0	0	0	0	0	0	0	0	0	0	0	0	0	0	0.0121671608938889	0.0119382317149931	0.0152977767538302
846	Bacteria	Proteobacteria	Betaproteobacteria	Rhodocyclales	Rhodocyclaceae	Thauera	s	0	0	0	0	0	0	0	0	0	0	0	0	0	0	0	0	0	0	0	0	0	0	0	0	0	0	0	0	0	0	0	0	0	0	0	0	0	0	0	0	0	0
847	Bacteria	Proteobacteria	Betaproteobacteria	Rhodocyclales	Rhodocyclaceae	Thauera	s	0	0	0	0	0	0	0	0	0	0	0	0	0	0	0	0	0	0	0	0	0	0	0	0	0	0	0	0	0	0	0	0	0	0	0	0	0	0	0	0	0	0
848	Bacteria	Proteobacteria	Gammaproteobacteria	Pseudomonadales	Pseudomonadaceae	Pseudomonas	s	0	0	0	0	0	0	0	0	0	0	0	0	0	0	0	0	0	0	0	0	0	0	0	0	0	0	0	0	0	0	0	0	0	0	0	0	0	0	0	0.00253737274922809	0.00352482061180815	0.00306416311484852
849	Bacteria	Proteobacteria	Betaproteobacteria	Burkholderiales	Comamonadaceae	g	s	0	0	0	0	0	0	0	0	0	0	0	0	0	0	0	0	0	0	0	0	0	0	0	0	0	0	0	0	0	0	0	0	0	0	0	0	0	0	0	0	0	0
85	Archaea	Euryarchaeota	Methanomicrobia	Methanosarcinales	Methanosaetaceae	Methanosaeta	s	0	0.00861533608682366	0.00431034482758621	0.00907009765568402	0.00899794178816582	0.00841724703899215	0.00463902069038506	0.00761306694767629	0.00681473749711453	0.00680150135073753	0.00992373997068833	0.0109164648228468	0.00658189233549414	0.00886835901091069	0.00615172438823006	0.00788632525159471	0.00810967561297548	0.00672086871393955	0.00933814177947351	0.00734586407938843	0.0048699861279183	0.00805660469907294	0.0076548444393514	0.0109257633401619	0.00653627824064124	0.00583625602805787	0.00654984784895757	0.00689726404700698	0.00809477277936617	0.00595641443928556	0.00587640912452229	0.00720314605678979	0.00509587476804492	0.00488757026858214	0.00433304503455304	0.00373496109064236	0.00547774233809458	0.00486708325599621	0.00591647331786543	0.00412705206199749	0.00249674793336411	0.00304112429443612
850	Bacteria	Proteobacteria	Betaproteobacteria	Rhodocyclales	Rhodocyclaceae	Thauera	s	0	0	0	0	0	0	0	0	0	0	0	0	0	0	0	0	0	0	0	0	0	0	0	0	0	0	0	0.00284612559676827	0.00273243820346712	0.00282762370853725	0.00315553573545434	0.00290805349557487	0.00315934719512775	0.00883822610868207	0.00713325397980767	0.008759874883019	0.00450700318957149	0.00461960444636928	0.00549883990719258	0.00363791996576075	0.00411229071377617	0.00306416311484852
851	Bacteria	Proteobacteria	Betaproteobacteria	Burkholderiales	Comamonadaceae	g	s	0	0	0	0	0	0	0	0	0	0	0	0	0	0	0	0	0	0	0	0	0	0	0	0	0	0	0	0	0	0	0	0	0	0	0	0	0	0	0	0	0	0
852	Bacteria	Proteobacteria	Betaproteobacteria	Rhodocyclales	Rhodocyclaceae	Thauera	s	0	0	0	0	0	0	0	0	0	0	0	0	0	0	0	0	0	0	0	0	0	0	0	0	0	0	0	0	0	0	0	0	0	0	0	0	0	0	0	0.0016202500687842	0	0
853	Bacteria	Proteobacteria	Betaproteobacteria	Burkholderiales	Comamonadaceae	g	s	0	0	0	0	0	0	0	0	0	0	0	0	0	0	0	0	0	0	0	0	0	0	0	0	0	0	0	0	0	0	0	0	0	0	0	0	0	0	0	0	0	0
854	Bacteria	Proteobacteria	Betaproteobacteria	Burkholderiales	Comamonadaceae	g	s	0	0	0	0	0	0	0	0	0	0	0	0	0	0	0	0	0	0	0	0	0	0	0	0	0	0	0	0.00381013587954462	0.0032511792310569	0.00376458777763835	0.00544174677813592	0.00566636981929088	0.00528143883522862	0.0119690818238601	0.0145662245133888	0.0118540751544992	0.00236617667452503	0.00558889645074141	0.00387470997679814	0.001650820824799	0	0.00200437737587835
855	Bacteria	Proteobacteria	Betaproteobacteria	Rhodocyclales	Rhodocyclaceae	Thauera	s	0	0	0	0	0	0	0	0	0	0	0	0	0	0	0	0	0	0	0	0	0	0	0	0	0	0	0	0	0	0	0	0	0	0	0	0	0	0	0	0	0	0
856	Bacteria	Proteobacteria	Betaproteobacteria	Rhodocyclales	Rhodocyclaceae	Thauera	s	0	0	0	0	0	0	0	0	0	0	0	0	0	0	0	0	0	0	0	0	0	0	0	0	0	0	0	0	0	0	0	0	0	0	0	0	0	0	0	0	0	0
858	Bacteria	Proteobacteria	Betaproteobacteria	Rhodocyclales	Rhodocyclaceae	Thauera	s	0	0	0	0	0	0	0	0	0	0	0	0	0	0	0	0	0	0	0	0	0	0	0	0	0	0	0	0	0	0	0	0	0	0	0	0	0	0	0	0	0	0
859	Bacteria	Proteobacteria	Gammaproteobacteria	Gammaproteobacteria_Incertae_Sedis	f	g	s	0	0	0	0	0	0	0	0	0	0	0	0	0	0	0	0	0	0	0	0	0	0	0	0	0	0	0	0	0	0	0	0	0	0	0	0	0	0	0	0	0	0
860	Bacteria	Proteobacteria	Betaproteobacteria	Rhodocyclales	Rhodocyclaceae	Thauera	s	0	0	0	0	0	0	0	0	0	0	0	0	0	0	0	0	0	0	0	0	0	0	0	0	0	0	0	0	0	0	0	0	0	0	0	0	0	0	0	0	0	0
861	Bacteria	Proteobacteria	Gammaproteobacteria	Pseudomonadales	Pseudomonadaceae	g	s	0	0	0	0	0	0	0	0	0	0	0	0	0	0	0	0	0	0	0	0	0	0	0	0	0	0	0	0	0	0	0	0	0	0	0	0	0	0	0	0.00220109443306533	0.00190927783139608	0.00216564911876512
862	Bacteria	Proteobacteria	Betaproteobacteria	Burkholderiales	Comamonadaceae	Delftia	s	0	0	0	0	0	0	0	0	0	0	0	0	0	0	0	0	0	0	0	0	0	0	0	0	0	0	0	0	0	0	0	0	0	0	0	0	0	0	0	0	0	0
863	Bacteria	Proteobacteria	Betaproteobacteria	Rhodocyclales	Rhodocyclaceae	Thauera	s	0	0	0	0	0	0	0	0	0	0	0	0	0	0	0	0	0	0	0	0	0	0	0	0	0	0	0	0	0	0	0	0	0	0	0	0	0	0	0	0	0	0
864	Bacteria	Proteobacteria	Betaproteobacteria	Burkholderiales	Comamonadaceae	g	s	0	0	0	0	0	0	0	0	0	0	0	0	0	0	0	0	0	0	0	0	0	0	0	0	0	0	0	0	0	0	0	0	0	0	0	0	0	0	0	0	0	0
865	Bacteria	Proteobacteria	Betaproteobacteria	Rhodocyclales	Rhodocyclaceae	Thauera	s	0	0.00204047433635297	0	0.00149236431075951	0	0	0	0	0.00367333420315746	0.0033708671017715	0.00265792284571627	0	0	0	0	0	0	0	0	0	0	0	0	0	0	0	0	0.00245593095850165	0.00221369717587734	0.0020998034048605	0.00777311754511739	0.00587915422140611	0.00731788552124471	0.0297470331043098	0.0310335083107119	0.032324697114047	0.0191894328109832	0.0293674854090618	0.0224593967517401	0.0519702852251536	0.0476060593344803	0.0458242138002534
866	Bacteria	Proteobacteria	Betaproteobacteria	Rhodocyclales	Rhodocyclaceae	Thauera	s	0	0	0	0	0	0	0	0	0	0	0	0	0	0	0	0	0	0	0	0	0	0	0	0	0	0	0	0	0	0	0	0	0	0	0	0	0	0	0	0	0	0
867	Bacteria	Proteobacteria	Betaproteobacteria	Rhodocyclales	Rhodocyclaceae	g	s	0	0	0	0	0	0	0	0	0	0	0	0	0	0	0	0	0	0	0	0	0	0	0	0	0	0	0	0	0	0	0	0	0	0	0	0	0	0	0	0	0	0
868	Bacteria	Proteobacteria	Betaproteobacteria	Rhodocyclales	Rhodocyclaceae	Thauera	s	0	0	0	0	0	0	0	0	0	0	0	0	0	0	0	0	0	0	0	0	0	0	0	0	0	0	0	0	0	0	0	0	0	0	0	0	0	0	0	0	0	0
869	Bacteria	Proteobacteria	Betaproteobacteria	Burkholderiales	Comamonadaceae	g	s	0	0	0	0	0	0	0	0	0	0	0	0	0	0	0	0	0	0	0	0	0	0	0	0	0	0	0	0	0	0	0	0.00297110072583124	0	0	0	0	0	0	0	0	0	0
87	Archaea	Euryarchaeota	Methanomicrobia	Methanosarcinales	Methanosaetaceae	g	s	0	0	0	0	0	0	0	0	0	0	0	0	0	0	0	0	0	0	0	0	0	0	0	0	0	0	0.00294120974219165	0	0	0	0	0	0	0	0	0	0	0	0	0	0	0
870	Bacteria	Proteobacteria	Betaproteobacteria	Burkholderiales	Comamonadaceae	g	s	0	0	0	0	0	0	0	0	0	0	0	0	0	0	0	0	0	0	0	0	0	0	0	0	0	0	0	0	0	0	0	0	0	0	0.00170410269145465	0.00142484971629472	0	0	0	0	0	0
871	Bacteria	Proteobacteria	Betaproteobacteria	Rhodocyclales	Rhodocyclaceae	Thauera	s	0	0	0	0	0	0	0	0	0	0	0	0	0	0	0	0	0	0	0	0	0	0	0	0	0	0	0	0	0	0	0	0	0	0	0.00120742954520154	0.00112976249694374	0	0	0	0	0	0
872	Bacteria	Proteobacteria	Betaproteobacteria	Burkholderiales	Comamonadaceae	g	s	0	0	0	0	0	0	0	0	0	0	0	0	0	0	0	0	0	0	0	0	0	0	0	0	0	0	0	0.001709970620639	0.00168289240345988	0.0016815158740118	0.00216766676639439	0.0023091048081394	0.00187467288385593	0.00184259837601499	0.00147289277854372	0.0024787326425482	0	0	0	0	0	0
873	NA	p	c	o	f	g	s	0	0	0	0	0	0	0	0	0	0	0	0	0	0	0	0	0	0	0	0	0	0	0	0	0	0	0	0	0	0	0	0	0.00295950896892991	0	0	0	0	0	0	0	0	0
874	Bacteria	Proteobacteria	Betaproteobacteria	Burkholderiales	Comamonadaceae	g	s	0	0	0	0	0	0	0	0	0	0	0	0	0	0	0	0	0	0	0	0	0	0	0	0	0	0	0	0.00181325743665075	0.00176130674483973	0.00173171037771364	0.00142253131544632	0.00168651340935779	0.00144644811343198	0	0	0	0	0	0	0	0	0
875	Bacteria	Proteobacteria	Betaproteobacteria	Burkholderiales	Comamonadaceae	g	s	0	0	0	0	0	0	0	0	0	0	0	0	0	0	0	0	0	0	0	0	0	0	0	0	0	0	0	0.00134272860815277	0.00127875695173296	0.00148910360982139	0.00222976138730673	0.00309719518634397	0.00241233287338821	0.00336508432229856	0.00274026563449994	0.0035663398224418	0	0	0	0	0	0
877	Bacteria	Proteobacteria	Betaproteobacteria	Burkholderiales	Comamonadaceae	Delftia	s	0	0	0	0	0	0	0	0	0	0	0	0	0	0	0	0	0	0	0	0	0	0	0	0	0	0	0	0	0	0	0	0	0	0.00270143660212367	0.00248336573126557	0.0022342318036574	0	0	0	0	0	0
878	Bacteria	Proteobacteria	Betaproteobacteria	Rhodocyclales	Rhodocyclaceae	Thauera	s	0	0	0	0	0	0	0	0	0	0	0	0	0	0	0	0	0	0	0	0	0	0	0	0	0	0	0	0	0	0	0.00215073186978194	0.00217512944384462	0.00209354332207261	0	0	0	0	0	0	0	0	0
879	Bacteria	Proteobacteria	Betaproteobacteria	Burkholderiales	Comamonadaceae	g	s	0	0	0	0	0	0	0	0	0	0	0	0	0	0	0	0	0	0	0	0	0	0	0	0	0	0	0	0	0	0	0.00159752524710837	0.00159982346775528	0.00165104439263453	0.00340412242348532	0.00455569161735616	0.00339771855424125	0	0	0	0	0	0
88	Archaea	Euryarchaeota	Methanomicrobia	Methanosarcinales	Methanosaetaceae	Methanosaeta	s	0	0.00301635336678265	0	0.00354979860326292	0.00297416998027996	0.00340460453355809	0.00234596863810347	0.00311834663111035	0.00337224123568554	0.0033828205312104	0.00424770847306059	0.00363882160761561	0.00286817978347729	0.00235758539393607	0.00278551532033426	0.00375472830562651	0.00398984040638374	0.00304799727832589	0.00435547657624697	0.00271044683652133	0.00289247660930905	0.00393633197625938	0.00347218243281957	0.00378282877551242	0.00290782204129107	0.00234272249013591	0.00369913686806412	0.00305269922879177	0.00288323501381299	0.00230058141966788	0.00264748883708065	0.00324693235820284	0.00214588190512442	0.00203778888194878	0.00300572886784213	0	0.00212349188739426	0.00224793252077791	0.00241299303944316	0.00171196233682859	0	0
881	Bacteria	Proteobacteria	Betaproteobacteria	Burkholderiales	Comamonadaceae	Brachymonas	s	0	0	0	0	0	0	0	0	0.00717604905808083	0.00613210930215879	0.00894254415381176	0.0160310933363375	0.0133958917054893	0.0176544766708701	0.0271383593586963	0.0255014446631213	0.0258189672413103	0	0.0128138120873186	0.0152448805743935	0.0105172023651407	0.00169225486829843	0.00192517045780095	0.00247130361265568	0.0106830853256129	0.0127959228408593	0.0112105340558151	0.123301505692251	0.126265185238802	0.114527125946376	0.178352686156851	0.189638187707366	0.214992625017843	0.156121174266084	0.194712999991437	0.19628358724886	0.0330137983636112	0.0459485656540659	0.0392575406032483	0.0176393262205374	0.0191976836893122	0.0177398917175441
882	Bacteria	Proteobacteria	Betaproteobacteria	Rhodocyclales	Rhodocyclaceae	Thauera	s	0	0	0	0	0	0	0	0	0	0	0	0	0	0	0	0	0	0	0	0	0	0	0	0	0	0	0	0	0	0	0	0	0	0.00193628981886321	0.00288584224633275	0.00295087219350977	0	0.00142300315535482	0	0.00116168872856226	0	0
883	Bacteria	Proteobacteria	Betaproteobacteria	Burkholderiales	Comamonadaceae	Brachymonas	s	0	0	0	0	0	0	0	0	0	0	0	0	0	0	0	0	0	0	0	0	0	0	0	0	0	0	0	0	0	0	0	0	0	0.00162398500936914	0.00206376255598277	0	0	0	0	0	0	0
884	Bacteria	Synergistetes	Synergistia	Synergistales	Synergistaceae	g	s	0	0	0	0	0	0	0	0	0	0	0	0	0	0	0	0	0	0	0	0	0	0	0	0	0	0	0	0	0	0	0	0	0	0	0	0	0	0	0	0	0	0
885	Bacteria	Synergistetes	Synergistia	Synergistales	Synergistaceae	g	s	0	0	0	0	0	0	0	0	0	0	0	0	0	0	0	0	0	0	0	0	0	0	0	0	0	0	0	0	0	0	0	0	0	0	0	0	0	0	0	0	0	0
886	Bacteria	Chloroflexi	SBR2076	o	f	g	s	0.00373509213621266	0.00277977663213304	0	0	0.00157329281565534	0	0.00171096960824088	0.00215058388352438	0	0	0.00106813721837196	0.00261364276460317	0.00190659349768722	0.00216568890838314	0.0033480623882845	0.00265203858018229	0.00130994760209592	0	0.00153312775483893	0.00157095286035114	0.00316795057210039	0.00236670427233041	0.00208560132928436	0.00272060178410778	0	0	0	0.00145749173705472	0.00137526691035431	0.0014221776048856	0	0	0	0	0.0012502461957406	0	0	0	0	0	0	0
887	Bacteria	Firmicutes	Bacilli	Lactobacillales	Streptococcaceae	Streptococcus	s	0	0	0	0	0	0	0.00351013352618489	0.00269898277382309	0	0	0	0	0	0	0	0	0	0.00270084496872158	0	0	0	0.00116495806150979	0.00150117458316622	0.00117061750073164	0.00284460851865431	0.00330173169662429	0.00331451713254675	0	0	0	0.00138301655668392	0.00111908833705049	0	0.00121798875702686	0.00109610625379998	0.00110446930671366	0.00278220773817778	0.00233042545732022	0.00278422273781903	0.00645042951912201	0.00851831647853636	0.00665821909918212
888	Bacteria	Chloroflexi	Anaerolineae	Anaerolineales	Anaerolineaceae	g	s	0	0	0	0	0	0	0	0	0	0	0	0	0	0	0	0	0	0	0	0	0	0	0	0	0	0	0	0	0	0	0	0	0	0	0	0	0	0	0	0	0	0
889	Bacteria	Firmicutes	Erysipelotrichia	Erysipelotrichales	f	g	s	0	0	0	0	0	0	0	0	0	0	0	0	0	0	0	0	0	0	0	0	0	0	0	0	0	0	0	0	0	0	0	0	0	0	0	0	0	0	0	0	0	0
89	Archaea	Euryarchaeota	Methanomicrobia	Methanosarcinales	Methanosaetaceae	Methanosaeta	s	0	0	0	0	0	0	0	0	0	0	0.00139106242392627	0.00137441559173098	0	0	0	0.00138185168125288	0	0	0	0	0	0	0	0	0	0	0	0	0	0	0	0	0	0	0	0	0	0	0	0	0	0
890	Bacteria	Firmicutes	Erysipelotrichia	Erysipelotrichales	f	g	s	0	0	0	0	0	0	0	0	0	0	0	0	0	0	0	0	0	0	0	0	0	0	0	0	0	0	0	0	0	0	0	0	0	0	0	0	0	0	0	0	0	0
891	Bacteria	Chloroflexi	Anaerolineae	Anaerolineales	Anaerolineaceae	uncultured	s	0.00313227663321632	0.00385422930200006	0	0.00205743429250341	0.00157329281565534	0.00134187996273788	0.0023636075000441	0.00175272586507237	0.00173630277908809	0	0.00213627443674392	0.00359375880132935	0.00285160070958436	0.0029606886342453	0.00393782947565169	0.00269391287355359	0.0031298748050078	0.00194405293378417	0.00223871496019094	0.00336316668694892	0.00371889849768307	0.00235444155589346	0.003861800263565	0.00460659664639764	0.00278139499601755	0.00284962735642262	0.00263577642281021	0.00249035989717224	0.00217750594139433	0.00294474421717489	0.00207734731779463	0.00167075160179369	0.0016367702336204	0.00240474703310431	0.00221790249792339	0.00364221939313206	0.00318090417417834	0.00274289014003176	0.00375870069605568	0.00201766989697655	0.00188829675632579	0.00200437737587835
892	Bacteria	Chloroflexi	Anaerolineae	Anaerolineales	Anaerolineaceae	uncultured	s	0.00122927082963961	0	0	0	0	0	0	0	0	0	0	0.00118289866501436	0	0	0	0	0	0	0	0	0	0.00132437337519007	0	0.00176676530203015	0	0	0	0	0	0	0	0	0	0	0	0	0	0	0	0	0	0
893	Bacteria	Firmicutes	Clostridia	Clostridiales	Ruminococcaceae	Ruminococcaceae_UCG-009	s	0	0	0	0	0	0	0	0	0	0	0	0	0	0	0	0	0	0	0	0	0	0	0	0	0	0	0	0	0	0	0	0	0	0	0	0	0	0	0	0	0	0
894	Bacteria	Firmicutes	Clostridia	Clostridiales	Ruminococcaceae	uncultured	s	0	0	0	0	0	0	0	0	0	0	0	0	0	0	0	0	0	0	0	0	0	0	0	0	0	0	0	0	0	0	0	0	0	0	0	0	0	0	0	0	0	0
895	Bacteria	Firmicutes	Clostridia	Clostridiales	Ruminococcaceae	Ruminiclostridium_9	s	0	0	0	0	0	0	0	0	0	0	0	0	0	0	0	0	0	0	0	0	0	0	0	0	0	0	0	0	0	0	0	0	0	0	0	0	0	0	0	0	0	0
896	Bacteria	Firmicutes	Clostridia	Clostridiales	Ruminococcaceae	Ercella	s	0	0	0	0	0	0	0	0	0	0	0	0	0	0	0	0	0	0	0	0	0	0	0	0	0	0	0	0	0	0	0	0	0.00108007803206928	0.001420986883198	0.00175548267210153	0.00158503992108525	0	0	0	0.00204824065299135	0.00199320213167723	0.00161271742886764
897	Bacteria	Firmicutes	Negativicutes	Selenomonadales	uncultured	g	s	0	0	0	0	0	0	0	0	0	0	0	0	0	0	0	0	0	0	0	0	0	0	0	0	0	0	0	0	0	0	0.00109512331427217	0.0012924682202555	0	0	0	0	0	0	0	0	0	0
898	Bacteria	Firmicutes	Negativicutes	Selenomonadales	uncultured	g	s	0	0	0	0	0	0	0.00126999805972519	0.00116131529710316	0	0	0	0	0	0	0	0	0	0	0	0	0	0	0	0	0	0	0	0	0.00181559359656425	0.00158112686660811	0.00256281435401837	0.00292381530313896	0.00257886472855308	0.00206901936289819	0.0022264658280312	0.00275695773507913	0.00134343364304535	0	0	0	0	0.000967630457320585
899	Bacteria	Firmicutes	Negativicutes	Selenomonadales	uncultured	g	s	0.00625273335460917	0.00734373613808195	0.0191452418666992	0.0131414993190182	0.00630394724081078	0.00792929068890565	0.0113241493658829	0.012881997462311	0.00692513825185423	0.0079490305768725	0.00937725116128872	0.00657916971779418	0.0103619211830827	0.00889577279456111	0.00731311188335314	0.00841673296763117	0.00910963561457542	0.0148442327586805	0.00956462656143835	0.0157759068933854	0.00916934761862597	0.0114288517192328	0.0125594453675586	0.0140799271615777	0.0121622817553131	0.00823377904427883	0.0071380897973959	0.015802882849798	0.0190969080622007	0.0186556238758523	0.026666817199081	0.0343370977783732	0.0241946995289528	0.0152248594628357	0.0159192306704231	0.0200153445354063	0.0132956594092359	0.010827197921178	0.0132250580046404	0.00467732567026383	0.00490957156644706	0.00456168644165419
9	Bacteria	Chloroflexi	Anaerolineae	Anaerolineales	Anaerolineaceae	Anaerolineaceae_UCG-001	s	0.00127655047693344	0.00106459530592329	0	0	0.00103449390618433	0	0	0	0.00116422614089144	0	0	0	0	0	0	0	0	0.00113171652931007	0	0	0.0010428657162815	0	0	0	0	0	0	0	0	0	0	0	0	0	0	0	0	0	0	0	0	0
90	Archaea	Euryarchaeota	Methanomicrobia	Methanosarcinales	Methanosaetaceae	Methanosaeta	s	0	0	0	0	0	0	0	0	0	0	0	0	0	0	0	0	0	0	0	0	0	0	0	0	0	0	0	0	0	0	0	0	0	0	0	0	0	0	0	0	0	0
900	Bacteria	Firmicutes	Negativicutes	Selenomonadales	uncultured	g	s	0	0	0	0	0	0	0	0	0	0	0	0	0	0	0	0	0	0	0	0	0	0	0	0	0	0	0	0	0	0	0.0032458551840541	0.00446059154063788	0	0	0	0	0	0	0	0	0	0
901	Bacteria	Firmicutes	Negativicutes	Selenomonadales	f	g	s	0	0	0	0	0	0	0	0	0	0	0	0	0	0	0	0	0	0	0	0	0	0	0	0	0	0	0	0	0	0	0	0	0	0	0	0	0	0	0	0	0	0
902	Bacteria	Firmicutes	Negativicutes	Selenomonadales	f	g	s	0	0	0	0	0	0	0	0	0	0	0	0	0	0	0	0	0	0	0	0	0	0	0	0	0	0	0	0	0	0	0	0	0	0	0	0	0	0	0	0	0	0
903	Bacteria	Firmicutes	Negativicutes	Selenomonadales	uncultured	g	s	0	0.00132088676846038	0.00205617156086268	0	0	0	0.00335138376871924	0.00261295941848212	0	0	0	0	0.00152527479814978	0.00208344755743188	0	0	0.00114995400183993	0.00172187545563741	0	0.00141607018397849	0	0.00170451758473537	0	0	0	0	0	0.00323632023503489	0.00370356966209451	0.00537081189609738	0.00549255146797329	0.00605253410461112	0.00639006518532616	0.00486414740787008	0.00480402819048271	0.00666054009392205	0.00286021356261268	0.00200045371115098	0.00190255220417633	0	0.00253871008350468	0.00214261029835272
904	Bacteria	Firmicutes	Negativicutes	Selenomonadales	uncultured	g	s	0	0	0	0	0	0	0	0	0	0	0	0	0	0	0	0	0	0	0	0	0	0	0	0	0	0	0	0	0	0	0	0.00145796719967846	0	0	0	0	0	0	0	0	0	0
905	Bacteria	Synergistetes	Synergistia	Synergistales	Synergistaceae	uncultured	s	0	0	0	0	0	0	0	0	0	0	0	0	0	0	0	0	0	0	0	0	0	0	0	0	0	0	0	0	0	0	0	0	0	0	0	0	0	0	0	0	0	0
906	Bacteria	Synergistetes	Synergistia	Synergistales	Synergistaceae	uncultured	s	0	0	0	0	0	0	0	0	0	0	0	0	0	0	0	0	0	0	0	0	0	0	0	0	0	0	0	0	0	0	0	0	0	0	0	0	0	0	0	0	0	0
907	Bacteria	Firmicutes	Clostridia	Clostridiales	Ruminococcaceae	Ruminococcaceae_UCG-013	s	0	0	0	0	0	0	0	0	0	0	0	0	0	0	0	0	0	0	0	0	0	0	0	0	0	0	0	0	0	0	0	0	0	0	0	0	0	0	0	0	0	0
908	Bacteria	Firmicutes	Negativicutes	Selenomonadales	Veillonellaceae	Veillonella	s	0	0	0	0	0	0	0	0	0	0	0	0	0	0	0	0	0	0	0	0	0	0	0	0	0	0	0	0	0	0	0	0	0	0.00574640849469082	0.00727883059164048	0.00669426434756216	0	0	0	0	0	0
909	Bacteria	Firmicutes	Bacilli	Bacillales	Bacillaceae	Bacillus	s	0	0	0	0	0	0	0	0	0	0	0	0	0	0	0	0	0	0	0	0	0	0	0	0	0	0	0	0	0	0	0	0	0	0	0	0	0	0	0	0	0	0
910	Bacteria	Firmicutes	Bacilli	Bacillales	Bacillaceae	Anaerobacillus	s	0	0	0	0	0	0	0	0	0	0	0	0	0	0	0	0	0	0	0	0	0	0	0	0	0	0	0	0	0	0	0	0	0	0	0	0	0	0	0	0.00217052367705053	0.00365070706222987	0.00262642552701302
911	Bacteria	Firmicutes	Bacilli	Bacillales	Listeriaceae	Listeria	s	0	0	0	0	0	0	0	0	0	0	0	0	0	0	0	0	0	0	0	0	0	0	0	0	0	0	0	0	0	0	0	0	0	0	0	0	0	0	0	0	0	0
912	Bacteria	Firmicutes	Bacilli	Bacillales	Bacillaceae	Bacillus	s	0	0	0	0	0	0	0	0	0	0	0	0	0	0	0	0	0	0	0	0	0	0	0	0	0	0	0	0	0	0	0	0	0	0	0	0	0	0	0	0	0	0
913	Bacteria	Firmicutes	Bacilli	Lactobacillales	Carnobacteriaceae	Trichococcus	s	0	0	0	0	0	0	0	0	0	0	0	0	0	0	0	0	0	0	0	0	0	0	0	0	0	0	0	0	0	0	0	0	0	0	0	0	0	0	0	0	0	0
914	Bacteria	Firmicutes	Bacilli	Bacillales	f	g	s	0	0	0	0	0	0	0	0	0	0	0	0	0	0	0	0	0	0	0	0	0	0	0	0	0	0	0	0	0	0	0	0	0	0	0	0	0	0	0	0	0	0
915	NA	p	c	o	f	g	s	0	0	0	0	0	0	0	0	0	0	0	0	0	0	0	0	0	0	0	0	0	0	0	0	0	0	0	0	0	0	0	0	0	0	0	0	0	0	0	0	0	0
916	Bacteria	Firmicutes	Bacilli	Lactobacillales	Carnobacteriaceae	Trichococcus	s	0	0	0	0	0	0	0	0	0	0	0	0	0	0	0	0	0	0	0	0	0	0	0	0	0	0	0	0	0	0	0	0	0	0	0	0	0	0	0	0	0	0
917	Bacteria	Firmicutes	Bacilli	Lactobacillales	Carnobacteriaceae	Trichococcus	s	0	0	0	0	0	0	0	0	0	0	0	0	0	0	0	0	0	0	0	0	0	0	0	0	0	0	0	0	0	0	0	0	0	0	0	0	0	0	0	0	0	0
918	Bacteria	Firmicutes	Bacilli	Lactobacillales	Carnobacteriaceae	Trichococcus	s	0	0	0	0	0	0	0	0	0	0	0	0	0	0	0	0	0	0	0	0	0	0	0	0	0	0	0	0	0	0	0	0	0	0	0	0	0	0	0	0	0	0
919	Bacteria	Firmicutes	Bacilli	Lactobacillales	Carnobacteriaceae	Trichococcus	s	0	0	0	0	0	0	0	0	0	0	0	0	0	0	0	0	0	0	0	0	0	0	0	0	0	0	0	0	0	0	0	0	0	0	0	0	0	0	0	0	0	0
92	Archaea	Euryarchaeota	Methanomicrobia	Methanosarcinales	Methanosaetaceae	Methanosaeta	s	0	0.00140960304395399	0	0.00124605175461474	0.00156251683746592	0.00159694805482855	0.00195791367540966	0.0013763736854556	0.00139506408261991	0	0.0011302382194401	0.00454007773334084	0.00402871495598256	0.0042354295739898	0	0.0018564270061276	0.00233990640374385	0.00226343305862014	0.00202965208453109	0	0.0012888246116309	0.00166772943542454	0.00179911763020684	0.00162585763990505	0.00128955586178995	0.00132891275756247	0.00321270602608627	0.00187063900110173	0.00160447806208003	0.00122139959007822	0.00151285076404609	0.00131611093160164	0.00125612599324356	0.00199094316052467	0.00140438613768122	0	0.00162078768548052	0.00154674256016829	0.00136890951276102	0.001650820824799	0.00300029373505098	0
920	Bacteria	Firmicutes	Bacilli	Lactobacillales	Carnobacteriaceae	Trichococcus	s	0.0120799498835739	0.0171813853539287	0.0153222858535397	0.00975107942855487	0.0111746893824287	0.00904937231069512	0.0101952622016827	0.0111615303554915	0.00749721489005088	0.00821200602452844	0.00681868991728147	0.00526108263392103	0.00459240346834226	0.0042354295739898	0.00303049549508679	0.00184246890833717	0.00249990000399984	0.0100327017475647	0.00164637014582136	0.00179221382659778	0.00215459992326082	0.00121400892725757	0.00148971523520312	0.00203774157534766	0.00147919642970024	0.00156181499342394	0.00159504066788086	0.00131977598237238	0.00136320316552664	0.00158949261722508	0	0	0	0.00131948782011243	0.00125880952584841	0.00128995270173427	0	0	0	0	0	0
921	Bacteria	Firmicutes	Bacilli	Lactobacillales	Carnobacteriaceae	Trichococcus	s	0	0	0	0	0	0	0	0	0	0	0	0	0	0	0	0	0	0	0	0	0	0	0	0	0	0	0	0	0	0	0	0	0	0	0	0	0	0	0	0	0	0
922	Bacteria	Firmicutes	Bacilli	Bacillales	f	g	s	0	0	0	0	0	0	0	0	0	0	0	0	0	0	0	0	0	0	0	0	0	0	0	0	0	0	0	0	0	0	0	0	0	0	0	0	0	0	0	0	0	0
923	Bacteria	Firmicutes	Bacilli	Bacillales	f	g	s	0	0	0	0	0	0	0	0	0	0	0	0	0	0	0	0	0	0	0	0	0	0	0	0	0	0	0	0	0	0	0	0	0	0	0	0	0	0	0	0	0	0
924	Bacteria	Firmicutes	Bacilli	Bacillales	f	g	s	0	0	0	0	0	0	0	0	0	0	0	0	0	0	0	0	0	0	0	0	0	0	0	0	0	0	0	0	0	0	0	0	0	0	0	0	0	0	0	0	0	0
925	Bacteria	Firmicutes	Bacilli	Lactobacillales	Aerococcaceae	g	s	0	0	0	0	0	0	0	0	0	0	0	0	0	0	0	0	0	0	0	0	0	0	0	0	0	0	0	0	0	0	0	0	0	0	0	0	0	0	0	0	0	0
926	Bacteria	Firmicutes	Bacilli	Lactobacillales	Carnobacteriaceae	Trichococcus	s	0	0	0	0	0	0	0	0	0	0	0	0	0	0	0	0	0	0	0	0	0	0	0	0	0	0	0	0	0	0	0	0	0	0	0	0	0	0	0	0	0	0
927	Bacteria	Firmicutes	Bacilli	Bacillales	f	g	s	0	0	0	0	0	0	0	0	0	0	0	0	0	0	0	0	0	0	0	0	0	0	0	0	0	0	0	0	0	0	0	0	0	0	0	0	0	0	0	0	0	0
928	Bacteria	Firmicutes	Bacilli	Bacillales	f	g	s	0	0	0	0	0	0	0	0	0	0	0	0	0	0	0	0	0	0	0	0	0	0	0	0	0	0	0	0	0	0	0	0	0	0	0	0	0	0	0	0	0	0
93	Archaea	Euryarchaeota	Methanomicrobia	Methanosarcinales	Methanosaetaceae	Methanosaeta	s	0	0	0	0	0	0	0	0	0	0	0	0	0	0	0	0	0	0	0	0	0	0	0	0	0	0	0	0	0	0	0	0	0	0	0	0	0	0	0	0	0	0
930	Bacteria	Proteobacteria	Deltaproteobacteria	Desulfobacterales	f	g	s	0	0	0	0	0	0	0	0	0	0	0	0	0	0	0	0	0	0	0	0	0	0	0	0	0	0	0	0	0	0	0	0	0	0	0	0	0	0	0	0	0	0
931	Bacteria	Proteobacteria	Gammaproteobacteria	Pseudomonadales	f	g	s	0	0	0	0	0	0	0	0	0	0	0	0	0	0	0	0	0	0	0	0	0	0	0	0	0	0	0	0	0	0	0	0	0	0	0	0	0	0	0	0	0	0
932	Bacteria	Firmicutes	Bacilli	Lactobacillales	Aerococcaceae	Aerosphaera	s	0	0	0	0	0	0	0	0	0	0	0	0	0	0	0	0	0	0	0	0	0	0	0	0	0	0	0	0	0	0	0	0	0	0	0	0	0	0	0	0.00336278316162759	0.00293735050984012	0.0031563183964981
933	Bacteria	Firmicutes	Bacilli	Lactobacillales	Aerococcaceae	g	s	0	0	0	0	0	0	0	0	0	0	0	0	0	0	0	0	0	0	0	0	0	0	0	0	0	0	0	0	0	0	0	0	0	0	0	0	0	0	0	0	0	0
934	Bacteria	Proteobacteria	Deltaproteobacteria	Desulfobacterales	f	g	s	0	0	0	0	0	0	0	0	0	0	0	0	0	0	0	0	0	0	0	0	0	0	0	0	0	0	0	0	0	0	0	0	0	0	0	0	0	0	0	0	0	0
935	Bacteria	Proteobacteria	Deltaproteobacteria	Desulfobacterales	Desulfobulbaceae	Desulfobulbus	s	0	0	0	0	0	0	0	0	0	0	0	0	0	0	0	0	0	0	0	0	0	0	0	0	0	0	0	0	0	0	0	0	0	0	0	0	0	0	0	0	0	0
936	Bacteria	Firmicutes	Erysipelotrichia	Erysipelotrichales	Erysipelotrichaceae	Erysipelothrix	s	0	0	0	0	0	0	0	0	0	0	0	0	0	0	0	0	0	0	0	0	0	0	0	0	0	0	0	0	0	0	0	0	0	0	0	0	0	0	0	0.00721469841949191	0.00950442700683983	0.0125561571247552
937	Bacteria	Firmicutes	Clostridia	Clostridiales	Ruminococcaceae	Ercella	s	0	0	0	0	0	0	0	0	0	0	0	0	0	0	0	0	0	0	0	0	0	0	0	0	0	0	0	0	0	0	0	0	0	0	0	0	0	0	0	0	0	0
939	Bacteria	Firmicutes	Clostridia	Clostridiales	Clostridiaceae_1	Proteiniclasticum	s	0	0	0	0	0	0	0	0	0	0	0	0	0	0	0	0	0	0	0	0	0	0	0	0	0	0	0	0	0	0	0	0	0	0	0	0	0	0	0	0.00761211824768427	0.00979816205782384	0.00910033406289598
94	Archaea	Euryarchaeota	Methanomicrobia	Methanosarcinales	Methanosaetaceae	Methanosaeta	s	0	0	0	0	0	0	0	0	0	0	0	0	0	0	0	0	0	0	0	0	0	0	0	0	0	0	0	0	0	0	0	0	0	0	0	0	0	0	0	0	0	0
941	Bacteria	Firmicutes	Clostridia	Clostridiales	Clostridiaceae_1	Proteiniclasticum	s	0	0	0	0	0	0	0	0	0	0	0	0	0	0	0	0	0	0	0	0	0	0	0	0	0	0	0	0	0	0	0	0	0	0	0	0	0	0	0	0.00345449542967198	0.00396542318828417	0.00299504665361134
942	Bacteria	Actinobacteria	Thermoleophilia	Gaiellales	uncultured	g	s	0.0022694230701039	0	0	0	0	0	0	0	0.00140510051486897	0	0	0.00194896637188081	0.00179053998043669	0.00153517188442349	0	0	0	0	0	0.00155988981203881	0.00180041911395768	0.00159415313680286	0.00183349567409614	0.00179928245482826	0	0.00158921525646646	0	0.00175587587219978	0	0	0	0	0	0	0	0	0.00159478574400222	0.00140237992121925	0.00127610208816705	0	0	0
943	Bacteria	Firmicutes	Negativicutes	Selenomonadales	Veillonellaceae	uncultured	s	0	0	0	0	0	0	0	0	0	0	0	0	0	0	0	0	0	0	0	0	0	0	0	0	0	0	0	0	0	0	0	0	0	0	0	0	0	0	0	0	0	0
945	Bacteria	Lentisphaerae	Lentisphaeria	Victivallales	Victivallaceae	Victivallis	s	0	0	0	0	0	0	0	0	0	0	0	0	0	0	0	0	0	0	0	0	0	0	0	0	0	0	0	0	0	0	0	0	0	0	0	0	0	0	0	0	0	0
946	Bacteria	Lentisphaerae	Lentisphaeria	Victivallales	Victivallaceae	g	s	0	0	0	0	0	0	0	0	0	0	0	0	0	0	0	0	0	0	0	0	0	0	0	0	0	0	0	0	0	0	0	0	0	0	0	0	0	0	0	0	0	0
947	Bacteria	Spirochaetae	Spirochaetes	Spirochaetales	Leptospiraceae	uncultured	s	0	0	0	0	0	0	0	0	0	0	0	0	0	0	0	0	0	0	0	0	0	0	0	0	0	0	0	0	0	0	0	0	0	0	0	0	0	0	0	0	0	0
948	Bacteria	Spirochaetae	Spirochaetes	Spirochaetales	Leptospiraceae	uncultured	s	0	0	0	0.00194152250137645	0	0	0.00160513643659711	0	0.00199725001756376	0	0.00157736542713069	0	0	0	0	0	0	0	0	0	0.00187912596046949	0	0	0	0	0	0	0	0	0	0	0	0	0	0	0	0	0	0	0	0	0
949	Bacteria	Spirochaetae	Spirochaetes	Spirochaetales	Leptospiraceae	uncultured	s	0	0	0	0	0	0	0	0	0	0	0	0	0	0	0	0	0	0	0	0	0	0	0	0	0	0	0	0	0	0	0	0	0	0	0	0	0	0	0.000974477958236659	0	0	0
95	Archaea	Euryarchaeota	Methanomicrobia	Methanosarcinales	Methanosaetaceae	Methanosaeta	s	0	0	0	0	0	0	0	0	0	0	0	0	0	0	0	0	0	0	0	0	0	0	0	0	0	0	0	0	0	0	0	0	0	0	0	0	0	0	0	0	0	0
950	Bacteria	Spirochaetae	Spirochaetes	Spirochaetales	Leptospiraceae	g	s	0	0	0	0	0	0	0	0	0	0	0	0	0	0	0	0	0	0	0	0	0	0	0	0	0	0	0	0	0	0	0	0	0	0	0	0	0	0	0	0	0	0
951	Bacteria	Spirochaetae	Spirochaetes	Spirochaetales	Leptospiraceae	g	s	0	0	0	0	0	0	0	0	0	0	0	0	0	0	0	0	0	0	0	0	0	0	0	0	0	0	0	0	0	0	0	0	0	0	0	0	0	0	0	0	0	0
952	Bacteria	Spirochaetae	Spirochaetes	Spirochaetales	Leptospiraceae	uncultured	s	0	0	0	0	0	0	0	0	0	0	0	0	0	0	0	0	0	0	0	0	0	0	0	0	0	0	0	0	0	0	0	0	0	0	0	0	0	0	0	0	0	0
954	Bacteria	Spirochaetae	Spirochaetes	Spirochaetales	Leptospiraceae	uncultured	s	0	0	0	0	0	0	0	0	0	0	0	0	0	0	0	0	0	0	0	0	0	0	0	0	0	0	0	0	0	0	0	0	0	0	0	0	0	0.00111365464332117	0	0	0	0
955	Bacteria	Proteobacteria	Deltaproteobacteria	Oligoflexales	0319-6G20	g	s	0	0	0	0	0	0	0	0	0	0	0	0	0	0	0	0	0	0	0	0	0	0	0	0	0	0	0	0	0	0	0	0	0	0	0	0	0	0	0	0	0	0
956	NA	p	c	o	f	g	s	0	0	0	0	0	0	0	0	0	0	0	0	0	0	0	0	0	0	0	0	0	0	0	0	0	0	0	0	0	0	0	0	0	0	0	0	0	0	0	0	0	0
957	NA	p	c	o	f	g	s	0	0	0	0	0	0	0	0	0	0	0	0	0	0	0	0	0	0	0	0	0	0	0	0	0	0	0	0	0	0	0	0	0	0	0	0	0	0	0	0	0	0
96	Archaea	Euryarchaeota	Methanomicrobia	Methanosarcinales	Methanosaetaceae	Methanosaeta	s	0	0	0	0	0	0	0	0	0	0	0	0	0	0	0	0	0	0	0	0	0	0	0	0	0	0	0	0	0	0	0	0	0	0	0	0	0	0	0	0	0	0
97	Archaea	Euryarchaeota	Methanomicrobia	Methanosarcinales	Methanosaetaceae	Methanosaeta	s	0	0.00785631906315613	0.00191909345680517	0.00612883595583761	0.00690740201941831	0.00629907288293484	0.00430388231351313	0.00616142282629734	0.00666419101337856	0.00621578330823113	0.0064709243112999	0.00704106348222836	0.00479135235505745	0.00615439442951916	0.00554381062125158	0.00690925840626439	0.00691972321107156	0.00628345680383812	0.00757852924266973	0.00591873084709761	0.00446661353954527	0.00770098592240153	0.00662350312267232	0.00731635937957272	0.00515822344715982	0.00480874616396317	0.00542992567789228	0.00635787734116783	0.00673760148625336	0.00444221357761325	0.00561674070979797	0.00620227127646999	0.00511490698006376	0.00484072454715803	0.00457281827757178	0.0030520449544301	0.00583310220496464	0.00443399533914909	0.00526682134570766	0.00431047659808627	0.00291636943476984	0.00290289137196176
98	Archaea	Euryarchaeota	Methanomicrobia	Methanosarcinales	Methanosaetaceae	Methanosaeta	s	0	0	0	0	0	0	0	0	0	0	0	0	0	0	0	0	0	0	0	0	0	0	0	0	0	0	0	0	0	0	0	0	0	0	0	0	0	0	0	0	0	0
99	Archaea	Euryarchaeota	Methanomicrobia	Methanosarcinales	Methanosaetaceae	Methanosaeta	s	0	0	0	0	0	0	0	0	0.00354286058391963	0.00350235482559946	0	0	0	0	0	0	0.00347986080556778	0	0.00395477273123225	0	0	0.00351939961740325	0	0	0	0.00216462078035949	0.00419688005520424	0	0	0.00199104864683984	0.00268700359584305	0	0	0.00254528419737664	0	0	0	0.00228917898904906	0	0	0	0
[truncated: 96 more columns]
