# Supplementary material for: Microbial Community Redundancy and Resilience Underpins High-Rate Anaerobic Treatment of Dairy-Processing Wastewater at Ambient Temperatures
Source: Front Bioeng Biotechnol. 2020 Mar 13;8:192. doi: 10.3389/fbioe.2020.00192 (PMC7082317; doi:10.3389/fbioe.2020.00192)
Supplement: Table S2 — Primer coverage for Archaea and Bacteria. [file Table_2.XLSX]

## Sheet: Paulo et al 2019 - primer_cover
taxa	number_of_sequences_in_db	covered_sequences	uncovered_sequences	percentage_of_uncovered_sequences
Bacteria;__Proteobacteria;__Alphaproteobacteria;__Rhodospirillales;__Rhodospirillaceae;__Phaeovibrio	1	0	1	100
Bacteria;__Parcubacteria;__Candidatus_Adlerbacteria;__o;__f;__g	24	0	24	100
Bacteria;__Microgenomates;__Candidatus_Pacebacteria;__o;__f;__g	213	0	213	100
Bacteria;__Microgenomates;__Candidatus_Daviesbacteria;__o;__f;__g	58	0	58	100
Bacteria;__Microgenomates;__Candidatus_Collierbacteria;__o;__f;__g	56	0	56	100
Bacteria;__Firmicutes;__Bacilli;__Bacillales;__Bacillaceae;__Thermolongibacillus	2	0	2	100
Archaea;__Parvarchaeota;__Parvarchaeota_Incertae_Sedis;__Unknown_Order;__Unknown_Family;__Candidatus_Micrarchaeum	6	0	6	100
Archaea;__Nanoarchaeota;__Nanoarchaeota_Incertae_Sedis;__Unknown_Order;__Unknown_Family;__Nanoarchaeum	144	1	143	99.3056
Bacteria;__WS6;__c;__o;__f;__g	314	5	309	98.4076
Bacteria;__Microgenomates;__Candidatus_Roizmanbacteria;__o;__f;__g	278	5	273	98.2014
Bacteria;__Microgenomates;__Candidatus_Levybacteria;__o;__f;__g	117	2	115	98.2906
Bacteria;__Microgenomates;__Candidatus_Shapirobacteria;__o;__f;__g	74	2	72	97.2973
Bacteria;__Chloroflexi;__Anaerolineae;__Anaerolineales;__Anaerolineaceae;__Leptolinea	215	42	173	80.4651
Archaea;__Euryarchaeota;__Thermococci;__Thermococcales;__Thermococcaceae;__g	4	1	3	75
Bacteria;__WWE3;__c;__o;__f;__g	219	60	159	72.6027
Bacteria;__Parcubacteria;__Candidatus_Campbellbacteria;__o;__f;__g	34	11	23	67.6471
Bacteria;__Parcubacteria;__Candidatus_Moranbacteria;__o;__f;__g	66	23	43	65.1515
Bacteria;__Microgenomates;__Candidatus_Beckwithbacteria;__o;__f;__g	54	24	30	55.5556
Bacteria;__Parcubacteria;__Candidatus_Nomurabacteria;__o;__f;__g	51	24	27	52.9412
Bacteria;__Verrucomicrobia;__Opitutae;__BC-COM435;__f;__g	4	2	2	50
Bacteria;__Proteobacteria;__Gammaproteobacteria;__NIASMIV;__f;__g	2	1	1	50
Bacteria;__Proteobacteria;__Gammaproteobacteria;__Cellvibrionales;__Cellvibrionaceae;__Pseudomaricurvus	2	1	1	50
Bacteria;__Chloroflexi;__c;__o;__f;__g	4	2	2	50
Archaea;__Aenigmarchaeota;__c;__o;__f;__g	2	1	1	50
Archaea;__Miscellaneous_Euryarchaeotic_Group(MEG);__c;__o;__f;__g	120	68	52	43.3333
Archaea;__Euryarchaeota;__Thermoplasmata;__Thermoplasmatales;__20c-4;__g	98	55	43	43.8776
Archaea;__Euryarchaeota;__Halobacteria;__Halobacteriales;__Halobacteriaceae;__Natronolimnobius	17	10	7	41.1765
Bacteria;__Proteobacteria;__Betaproteobacteria;__Neisseriales;__Neisseriaceae;__Bergeriella	5	3	2	40
Archaea;__p;__c;__o;__f;__g	10	6	4	40
Archaea;__Euryarchaeota;__Methanococci;__Methanococcales;__Methanocaldococcaceae;__Methanotorris	15	9	6	40
Bacteria;__Parcubacteria;__Candidatus_Yanofskybacteria;__o;__f;__g	23	14	9	39.1304
Bacteria;__Parcubacteria;__Candidatus_Wolfebacteria;__o;__f;__g	8	5	3	37.5
Bacteria;__Firmicutes;__Clostridia;__Clostridiales;__GoM-GC232-4463-Bac1;__g	8	5	3	37.5
Bacteria;__Chloroflexi;__SHA-26;__o;__f;__g	51	32	19	37.2549
Bacteria;__Chloroflexi;__Dehalococcoidia;__Dehalococcoidales;__Dehalococcoidales_Incertae_Sedis;__Dehalobium	11	7	4	36.3636
Bacteria;__Proteobacteria;__Deltaproteobacteria;__Myxococcales;__Polyangiaceae;__Jahnella	3	2	1	33.3333
Bacteria;__Proteobacteria;__Betaproteobacteria;__DR-16;__f;__g	3	2	1	33.3333
Bacteria;__Proteobacteria;__Alphaproteobacteria;__Rhodospirillales;__Acetobacteraceae;__Muricoccus	3	2	1	33.3333
Bacteria;__Firmicutes;__Erysipelotrichia;__Erysipelotrichales;__Erysipelotrichaceae;__Erysipelotrichaceae_UCG-007	18	12	6	33.3333
Bacteria;__Firmicutes;__Bacilli;__Bacillales;__Bacillaceae;__Allobacillus	6	4	2	33.3333
Bacteria;__Cloacimonetes;__C-2;__o;__f;__g	3	2	1	33.3333
Bacteria;__Chlamydiae;__Chlamydiae;__Chlamydiales;__Chlamydiaceae;__g	3	2	1	33.3333
Bacteria;__Actinobacteria;__Thermoleophilia;__Solirubrobacterales;__f;__g	6	4	2	33.3333
Bacteria;__Actinobacteria;__Actinobacteria;__Micrococcales;__Ruaniaceae;__Haloactinobacterium	3	2	1	33.3333
Archaea;__pMC2A209;__c;__o;__f;__g	6	4	2	33.3333
Bacteria;__Parcubacteria;__c;__o;__f;__g	1053	710	343	32.5736
Archaea;__Diapherotrites;__Diapherotrites_Incertae_Sedis;__Unknown_Order;__Unknown_Family;__Candidatus_Iainarchaeum	16	11	5	31.25
Bacteria;__Proteobacteria;__Alphaproteobacteria;__Rhizobiales;__Hyphomicrobiaceae;__Blastochloris	40	28	12	30
Bacteria;__Microgenomates;__Candidatus_Woesebacteria;__o;__f;__g	124	87	37	29.8387
Bacteria;__Bacteroidetes;__Cytophagia;__Cytophagales;__Cytophagaceae;__Rhodocytophaga	35	25	10	28.5714
Bacteria;__Microgenomates;__Candidatus_Curtissbacteria;__o;__f;__g	22	16	6	27.2727
Bacteria;__Proteobacteria;__Deltaproteobacteria;__Myxococcales;__FFCH16767;__g	4	3	1	25
Bacteria;__Firmicutes;__Bacilli;__Bacillales;__Thermoactinomycetaceae;__g	4	3	1	25
Bacteria;__Chloroflexi;__NLS2-31;__o;__f;__g	4	3	1	25
Bacteria;__Bacteroidetes;__Cytophagia;__Cytophagales;__Cyclobacteriaceae;__Mariniradius	4	3	1	25
Bacteria;__Parcubacteria;__Candidatus_Jorgensenbacteria;__o;__f;__g	13	10	3	23.0769
Bacteria;__Bacteroidetes;__Flavobacteriia;__Flavobacteriales;__Blattabacteriaceae;__Candidatus_Sulcia	195	150	45	23.0769
Archaea;__Euryarchaeota;__Halobacteria;__Halobacteriales;__Halobacteriaceae;__Natronobacterium	17	13	4	23.5294
Bacteria;__Parcubacteria;__Parcubacteria_Incertae_Sedis;__Unknown_Order;__Unknown_Family;__Candidatus_Paceibacter	9	7	2	22.2222
Bacteria;__Actinobacteria;__Actinobacteria;__Propionibacteriales;__Propionibacteriaceae;__Granulicoccus	9	7	2	22.2222
Bacteria;__Chlamydiae;__Chlamydiae;__Chlamydiales;__cvE6;__g	28	22	6	21.4286
Archaea;__Aenigmarchaeota;__Aenigmarchaeota_Incertae_Sedis;__Unknown_Order;__Unknown_Family;__Candidatus_Aenigmarchaeum	74	58	16	21.6216
Bacteria;__Proteobacteria;__Gammaproteobacteria;__Oceanospirillales;__Oceanospirillaceae;__Bermanella	5	4	1	20
Bacteria;__Proteobacteria;__Gammaproteobacteria;__Oceanospirillales;__Nit5Au0613-695;__g	5	4	1	20
Bacteria;__Proteobacteria;__Deltaproteobacteria;__Apal-E12;__f;__g	5	4	1	20
Bacteria;__Proteobacteria;__Betaproteobacteria;__Hydrogenophilales;__Hydrogenophilaceae;__Spirillum	5	4	1	20
Bacteria;__Proteobacteria;__Alphaproteobacteria;__Rhodospirillales;__Rhodospirillaceae;__Insolitispirillum	10	8	2	20
Bacteria;__Planctomycetes;__Phycisphaerae;__Phycisphaerales;__Phycisphaeraceae;__g	5	4	1	20
Bacteria;__Parcubacteria;__Candidatus_Azambacteria;__o;__f;__g	63	50	13	20.6349
Bacteria;__Candidatus_Berkelbacteria;__c;__o;__f;__g	74	59	15	20.2703
Bacteria;__Bacteroidetes;__Flavobacteriia;__Flavobacteriales;__Flavobacteriaceae;__Siansivirga	5	4	1	20
Bacteria;__Bacteroidetes;__Flavobacteriia;__Flavobacteriales;__Flavobacteriaceae;__Coenonia	5	4	1	20
Bacteria;__Actinobacteria;__Actinobacteria;__Propionibacteriales;__Propionibacteriaceae;__Micropruina	15	12	3	20
Bacteria;__Actinobacteria;__Actinobacteria;__Micrococcales;__Microbacteriaceae;__Naasia	5	4	1	20
Archaea;__Thaumarchaeota;__AK56;__o;__f;__g	10	8	2	20
Archaea;__Euryarchaeota;__Thermoplasmata;__Thermoplasmatales;__Terrestrial_Miscellaneous_Gp(TMEG);__g	252	203	49	19.4444
Bacteria;__Spirochaetae;__Spirochaetes;__Spirochaetales;__f;__g	11	9	2	18.1818
Bacteria;__Proteobacteria;__Alphaproteobacteria;__Rickettsiales;__Mitochondria;__g	1894	1550	344	18.1626
Bacteria;__Firmicutes;__Bacilli;__Bacillales;__Bacillaceae;__Cerasibacillus	11	9	2	18.1818
Bacteria;__Chlamydiae;__Chlamydiae;__Chlamydiales;__Simkaniaceae;__uncultured	55	45	10	18.1818
Bacteria;__Caldiserica;__Caldisericia;__Caldisericales;__TTA-B1;__g	22	18	4	18.1818
Archaea;__Euryarchaeota;__Methanomicrobia;__Methanomicrobiales;__Methanocorpusculaceae;__Methanocorpusculum	317	257	60	18.9274
Bacteria;__Proteobacteria;__Gammaproteobacteria;__Salinisphaerales;__Salinisphaeraceae;__uncultured	29	24	5	17.2414
Bacteria;__Firmicutes;__Bacilli;__Lactobacillales;__Carnobacteriaceae;__Atopococcus	17	14	3	17.6471
Bacteria;__Thermotogae;__Thermotogae;__Kosmotogales;__Kosmotogaceae;__uncultured	12	10	2	16.6667
Bacteria;__Parcubacteria;__Candidatus_Giovannonibacteria;__o;__f;__g	6	5	1	16.6667
Bacteria;__Gemmatimonadetes;__Longimicrobia;__Longimicrobiales;__Longimicrobiaceae;__Longimicrobium	6	5	1	16.6667
Bacteria;__Firmicutes;__Clostridia;__Natranaerobiales;__Natranaerobiaceae;__Natronovirga	6	5	1	16.6667
Bacteria;__Cloacimonetes;__SHA-41;__o;__f;__g	6	5	1	16.6667
Bacteria;__Caldiserica;__Caldisericia;__Caldisericales;__TTA-B15;__g	6	5	1	16.6667
Bacteria;__Bacteroidetes;__Flavobacteriia;__Flavobacteriales;__Flavobacteriaceae;__Jejudonia	6	5	1	16.6667
Bacteria;__Proteobacteria;__Gammaproteobacteria;__Acidithiobacillales;__TX1A-55;__g	13	11	2	15.3846
Bacteria;__Proteobacteria;__Deltaproteobacteria;__Desulfobacterales;__Desulfobulbaceae;__g	19	16	3	15.7895
Bacteria;__Planctomycetes;__Planctomycetacia;__Planctomycetales;__Planctomycetaceae;__Candidatus_Nostocoida	13	11	2	15.3846
Bacteria;__Chloroflexi;__Anaerolineae;__Anaerolineales;__Anaerolineaceae;__Ornatilinea	191	162	29	15.1832
Archaea;__Aenigmarchaeota;__Deep_Sea_Euryarchaeotic_Group(DSEG);__o;__f;__g	346	292	54	15.6069
Bacteria;__Proteobacteria;__Alphaproteobacteria;__Rhizobiales;__Rhodobiaceae;__Tepidamorphus	27	23	4	14.8148
Bacteria;__Proteobacteria;__Alphaproteobacteria;__Rhizobiales;__FFCH5858;__g	7	6	1	14.2857
Bacteria;__Gemmatimonadetes;__Gemmatimonadetes;__Gemmatimonadales;__Gemmatimonadaceae;__g	7	6	1	14.2857
Bacteria;__Firmicutes;__Erysipelotrichia;__Erysipelotrichales;__Erysipelotrichaceae;__Erysipelotrichaceae_UCG-010	7	6	1	14.2857
Bacteria;__Firmicutes;__Clostridia;__Halanaerobiales;__Halobacteroidaceae;__Acetohalobium	7	6	1	14.2857
Bacteria;__Bacteroidetes;__Cytophagia;__Cytophagales;__Cytophagaceae;__Flexibacter	54	46	8	14.8148
Bacteria;__Actinobacteria;__Actinobacteria;__Streptosporangiales;__Thermomonosporaceae;__uncultured	7	6	1	14.2857
Bacteria;__Actinobacteria;__Actinobacteria;__Pseudonocardiales;__Pseudonocardiaceae;__Yuhushiella	7	6	1	14.2857
Bacteria;__Actinobacteria;__Actinobacteria;__Propionibacteriales;__Propionibacteriaceae;__Propionicimonas	34	29	5	14.7059
Bacteria;__Actinobacteria;__Actinobacteria;__Bifidobacteriales;__Bifidobacteriaceae;__Bombiscardovia	7	6	1	14.2857
Bacteria;__Proteobacteria;__Alphaproteobacteria;__Rhizobiales;__Brucellaceae;__Mycoplana	15	13	2	13.3333
Bacteria;__Firmicutes;__Negativicutes;__Selenomonadales;__Veillonellaceae;__Anaerospora	61	53	8	13.1148
Bacteria;__Actinobacteria;__Actinobacteria;__Propionibacteriales;__Propionibacteriaceae;__Propionicicella	46	40	6	13.0435
Archaea;__WSA2;__20a-9;__o;__f;__g	106	92	14	13.2075
Bacteria;__Proteobacteria;__Gammaproteobacteria;__Oceanospirillales;__Oceanospirillaceae;__Pseudospirillum	8	7	1	12.5
Bacteria;__Proteobacteria;__Alphaproteobacteria;__Rhizobiales;__JG34-KF-361;__g	109	95	14	12.844
Bacteria;__Firmicutes;__Clostridia;__Thermoanaerobacterales;__Family_III;__Thermovenabulum	8	7	1	12.5
Bacteria;__Firmicutes;__Clostridia;__Clostridiales;__Lachnospiraceae;__Lachnotalea	8	7	1	12.5
Bacteria;__Firmicutes;__Clostridia;__Clostridiales;__Family_XVI;__Carboxydocella	8	7	1	12.5
Bacteria;__Chloroflexi;__Anaerolineae;__Anaerolineales;__Anaerolineaceae;__Thermanaerothrix	8	7	1	12.5
Bacteria;__Bacteroidetes;__Flavobacteriia;__Flavobacteriales;__Flavobacteriaceae;__Hyunsoonleella	16	14	2	12.5
Bacteria;__Bacteroidetes;__Bacteroidia;__Bacteroidales;__vadinHA21;__g	8	7	1	12.5
Bacteria;__Bacteroidetes;__Bacteroidia;__Bacteroidales;__Marinilabiaceae;__Marinilabilia	8	7	1	12.5
Bacteria;__Proteobacteria;__Deltaproteobacteria;__Desulfuromonadales;__Desulfuromonadaceae;__Malonomonas	9	8	1	11.1111
Bacteria;__Microgenomates;__Candidatus_Amesbacteria;__o;__f;__g	9	8	1	11.1111
Bacteria;__Firmicutes;__Bacilli;__Bacillales;__Bacillaceae;__Aquibacillus	9	8	1	11.1111
Bacteria;__Chloroflexi;__Anaerolineae;__Anaerolineales;__Anaerolineaceae;__Longilinea	201	178	23	11.4428
Bacteria;__Chlamydiae;__Chlamydiae;__Chlamydiales;__Chlamydiaceae;__Candidatus_Clavichlamydia	18	16	2	11.1111
Bacteria;__Bacteroidetes;__Cytophagia;__Cytophagales;__Flammeovirgaceae;__Tunicatimonas	17	15	2	11.7647
Bacteria;__Bacteroidetes;__Bacteroidia;__Bacteroidales;__Rikenellaceae;__M2PB4-61_termite_group	27	24	3	11.1111
Bacteria;__Actinobacteria;__Thermoleophilia;__Solirubrobacterales;__Parviterribacteraceae;__Parviterribacter	17	15	2	11.7647
Bacteria;__Actinobacteria;__Actinobacteria;__Propionibacteriales;__Propionibacteriaceae;__g	9	8	1	11.1111
Bacteria;__Actinobacteria;__Actinobacteria;__Micromonosporales;__Micromonosporaceae;__Pilimelia	9	8	1	11.1111
Archaea;__Euryarchaeota;__Thermoplasmata;__Thermoplasmatales;__Ferroplasmaceae;__Ferroplasma	213	189	24	11.2676
Archaea;__Euryarchaeota;__Halobacteria;__Halobacteriales;__Halobacteriaceae;__Halobiforma	18	16	2	11.1111
Archaea;__Diapherotrites;__c;__o;__f;__g	42	37	5	11.9048
Archaea;__AK8;__c;__o;__f;__g	17	15	2	11.7647
Bacteria;__Proteobacteria;__Gammaproteobacteria;__Gammaproteobacteria_Incertae_Sedis;__Unknown_Family;__Permianibacter	10	9	1	10
Bacteria;__Proteobacteria;__Betaproteobacteria;__Rhodocyclales;__Rhodocyclaceae;__Sulfurisoma	20	18	2	10
Bacteria;__Proteobacteria;__Alphaproteobacteria;__Sphingomonadales;__Sphingomonadaceae;__Sphingomicrobium	10	9	1	10
Bacteria;__Proteobacteria;__Alphaproteobacteria;__Rhodospirillales;__Acetobacteraceae;__Kozakia	10	9	1	10
Bacteria;__Parcubacteria;__Candidatus_Magasanikbacteria;__o;__f;__g	139	125	14	10.0719
Bacteria;__Parcubacteria;__Candidatus_Kuenenbacteria;__o;__f;__g	55	49	6	10.9091
Bacteria;__Firmicutes;__Negativicutes;__Selenomonadales;__Veillonellaceae;__Propionispora	10	9	1	10
Bacteria;__Firmicutes;__Clostridia;__Clostridiales;__Syntrophomonadaceae;__g	10	9	1	10
Bacteria;__Firmicutes;__Bacilli;__Bacillales;__Bacillaceae;__Vulcanibacillus	20	18	2	10
Bacteria;__CPR2;__c;__o;__f;__g	20	18	2	10
Bacteria;__Bacteroidetes;__Bacteroidia;__Bacteroidales;__FTLpost3;__g	10	9	1	10
Archaea;__Woesearchaeota_(DHVEG-6);__c;__o;__f;__g	859	770	89	10.3609
Archaea;__Euryarchaeota;__Thermococci;__Thermococcales;__Thermococcaceae;__Thermococcus	461	414	47	10.1952
Bacteria;__Proteobacteria;__Gammaproteobacteria;__Thiotrichales;__uncultured;__g	11	10	1	9.09091
Bacteria;__Proteobacteria;__Betaproteobacteria;__Nitrosomonadales;__Nitrosomonadaceae;__Candidatus_Branchiomonas	71	64	7	9.85915
Bacteria;__Proteobacteria;__Betaproteobacteria;__Neisseriales;__Neisseriaceae;__Aquaspirillum	21	19	2	9.52381
Bacteria;__Proteobacteria;__Betaproteobacteria;__Burkholderiales;__Oxalobacteraceae;__Candidatus_Profftella	11	10	1	9.09091
Bacteria;__Proteobacteria;__Betaproteobacteria;__Burkholderiales;__Alcaligenaceae;__g	11	10	1	9.09091
Bacteria;__Lentisphaerae;__Oligosphaeria;__Oligosphaerales;__Oligosphaeraceae;__283ZH07	22	20	2	9.09091
Bacteria;__Firmicutes;__Clostridia;__Clostridiales;__Clostridiaceae_2;__Natronincola	11	10	1	9.09091
Bacteria;__Elusimicrobia;__Elusimicrobia;__MVP-88;__f;__g	21	19	2	9.52381
Bacteria;__Cyanobacteria;__Chloroplast;__o;__f;__g	14186	12870	1316	9.27675
Bacteria;__Cloacimonetes;__c;__o;__f;__g	21	19	2	9.52381
Bacteria;__Chloroflexi;__MSB-5B2;__o;__f;__g	22	20	2	9.09091
Bacteria;__Chloroflexi;__Dehalococcoidia;__FS117-23B-02;__f;__g	22	20	2	9.09091
Bacteria;__Chloroflexi;__Ardenticatenia;__Ardenticatenales;__f;__g	102	92	10	9.80392
Bacteria;__Chlamydiae;__Chlamydiae;__Chlamydiales;__Chlamydiales_Incertae_Sedis;__Candidatus_Piscichlamydia	11	10	1	9.09091
Bacteria;__Bacteroidetes;__Flavobacteriia;__Flavobacteriales;__Flavobacteriaceae;__Zunongwangia	96	87	9	9.375
Bacteria;__Bacteroidetes;__Flavobacteriia;__Flavobacteriales;__Flavobacteriaceae;__Algitalea	11	10	1	9.09091
Bacteria;__Bacteroidetes;__Bacteroidetes_Incertae_Sedis;__Order_II;__Rhodothermaceae;__g	11	10	1	9.09091
Bacteria;__Actinobacteria;__Actinobacteria;__Streptosporangiales;__Nocardiopsaceae;__Allosalinactinospora	11	10	1	9.09091
Archaea;__Euryarchaeota;__Methanomicrobia;__Methanomicrobiales;__Rice_Cluster_II;__g	44	40	4	9.09091
Archaea;__Euryarchaeota;__Methanomicrobia;__Methanocellales;__BS-K-E9;__g	11	10	1	9.09091
Bacteria;__Verrucomicrobia;__OPB35_soil_group;__Unknown_Order;__Unknown_Family;__Pedosphaera	12	11	1	8.33333
Bacteria;__Proteobacteria;__Gammaproteobacteria;__Methylococcales;__Methylococcaceae;__Methylomarinum	12	11	1	8.33333
Bacteria;__Proteobacteria;__Gammaproteobacteria;__Chromatiales;__Halothiobacillaceae;__Thiovirga	115	105	10	8.69565
Bacteria;__Proteobacteria;__Betaproteobacteria;__Burkholderiales;__Comamonadaceae;__Macromonas	12	11	1	8.33333
Bacteria;__Proteobacteria;__Alphaproteobacteria;__Sphingomonadales;__JG34-KF-161;__g	91	83	8	8.79121
Bacteria;__Proteobacteria;__Alphaproteobacteria;__Rhodobacterales;__Rhodobacteraceae;__Wenxinia	12	11	1	8.33333
Bacteria;__Proteobacteria;__Alphaproteobacteria;__Rhodobacterales;__Rhodobacteraceae;__Oceanicella	12	11	1	8.33333
Bacteria;__Gemmatimonadetes;__Longimicrobia;__Longimicrobiales;__Longimicrobiaceae;__g	296	272	24	8.10811
Bacteria;__Fusobacteria;__Fusobacteriia;__Fusobacteriales;__Fusobacteriaceae;__Propionigenium	24	22	2	8.33333
Bacteria;__Firmicutes;__Clostridia;__Clostridiales;__Clostridiaceae_4;__Caminicella	69	63	6	8.69565
Bacteria;__Firmicutes;__Bacilli;__Bacillales;__Bacillaceae;__Anaerobacillus	58	53	5	8.62069
Bacteria;__Cloacimonetes;__CW-1_termite_group;__o;__f;__g	12	11	1	8.33333
Bacteria;__Chloroflexi;__SBR2076;__o;__f;__g	354	323	31	8.75706
Bacteria;__Chloroflexi;__Anaerolineae;__Anaerolineales;__Anaerolineaceae;__uncultured	17940	16497	1443	8.04348
Bacteria;__Bacteroidetes;__Flavobacteriia;__Flavobacteriales;__Blattabacteriaceae;__Candidatus_Brownia	25	23	2	8
Bacteria;__Actinobacteria;__Nitriliruptoria;__Nitriliruptorales;__Nitriliruptoraceae;__g	75	69	6	8
Bacteria;__Actinobacteria;__Actinobacteria;__Propionibacteriales;__Propionibacteriaceae;__uncultured	261	240	21	8.04598
Bacteria;__Actinobacteria;__Actinobacteria;__Propionibacteriales;__Propionibacteriaceae;__Brooklawnia	25	23	2	8
Bacteria;__Actinobacteria;__Actinobacteria;__Micrococcales;__Intrasporangiaceae;__Ornithinibacter	12	11	1	8.33333
Bacteria;__Acidobacteria;__Holophagae;__Subgroup_10;__ABS-19;__g	174	159	15	8.62069
Archaea;__Thaumarchaeota;__Marine_Benthic_Group_A;__o;__f;__g	200	184	16	8
Archaea;__Euryarchaeota;__Thermoplasmata;__Thermoplasmatales;__Marine_Group_III;__g	351	321	30	8.54701
Archaea;__Euryarchaeota;__Halobacteria;__Halobacteriales;__Halobacteriaceae;__Natronococcus	83	76	7	8.43373
Bacteria;__Verrucomicrobia;__Opitutae;__Puniceicoccales;__Puniceicoccaceae;__Coraliomargarita	54	50	4	7.40741
Bacteria;__Proteobacteria;__Gammaproteobacteria;__Xanthomonadales;__Xanthomonadaceae;__Pseudofulvimonas	40	37	3	7.5
Bacteria;__Proteobacteria;__Gammaproteobacteria;__Pseudomonadales;__Pseudomonadaceae;__Azotobacter	199	185	14	7.03518
Bacteria;__Proteobacteria;__Gammaproteobacteria;__Methylococcales;__Methylococcaceae;__Methylothermus	13	12	1	7.69231
Bacteria;__Proteobacteria;__Gammaproteobacteria;__Methylococcales;__IheB2-23;__g	27	25	2	7.40741
Bacteria;__Proteobacteria;__Alphaproteobacteria;__Rickettsiales;__Anaplasmataceae;__Candidatus_Xenohaliotis	14	13	1	7.14286
Bacteria;__Proteobacteria;__Alphaproteobacteria;__Rhodospirillales;__Rhodospirillaceae;__Roseospira	14	13	1	7.14286
Bacteria;__Proteobacteria;__Alphaproteobacteria;__Rhodobacterales;__Rhodobacteraceae;__Roseibium	13	12	1	7.69231
Bacteria;__Proteobacteria;__Alphaproteobacteria;__Rhizobiales;__P-102;__g	13	12	1	7.69231
Bacteria;__Planctomycetes;__Planctomycetacia;__Planctomycetales;__Planctomycetaceae;__Rubripirellula	96	89	7	7.29167
Bacteria;__Planctomycetes;__MD2896-B258;__o;__f;__g	39	36	3	7.69231
Bacteria;__Lentisphaerae;__Oligosphaeria;__Oligosphaerales;__Oligosphaeraceae;__Oligosphaera	14	13	1	7.14286
Bacteria;__Firmicutes;__Erysipelotrichia;__Erysipelotrichales;__Erysipelotrichaceae;__Asteroleplasma	13	12	1	7.69231
Bacteria;__Firmicutes;__Clostridia;__Halanaerobiales;__Halobacteroidaceae;__Orenia	27	25	2	7.40741
Bacteria;__Firmicutes;__Clostridia;__Clostridiales;__TTA-B61;__g	14	13	1	7.14286
Bacteria;__Firmicutes;__Clostridia;__Clostridiales;__Lachnospiraceae;__possible_genus_Sk003-Sk004	13	12	1	7.69231
Bacteria;__Firmicutes;__Clostridia;__Clostridiales;__Lachnospiraceae;__Lachnospiraceae_UCG-010	27	25	2	7.40741
Bacteria;__Firmicutes;__Clostridia;__Clostridiales;__Family_XI;__Sporanaerobacter	57	53	4	7.01754
Bacteria;__Deferribacteres;__Deferribacteres;__Deferribacterales;__Deferribacteraceae;__Flexistipes	13	12	1	7.69231
Bacteria;__Cyanobacteria;__Cyanobacteria;__SubsectionI;__FamilyI;__Gloeocalita	13	12	1	7.69231
Bacteria;__Chloroflexi;__Elev-1554;__o;__f;__g	14	13	1	7.14286
Bacteria;__Chloroflexi;__Dehalococcoidia;__vadinBA26;__f;__g	423	391	32	7.56501
Bacteria;__Chloroflexi;__Anaerolineae;__Anaerolineales;__Anaerolineaceae;__Anaerolinea	140	129	11	7.85714
Bacteria;__Bacteroidetes;__Flavobacteriia;__Flavobacteriales;__Flavobacteriaceae;__Mesonia	52	48	4	7.69231
Bacteria;__Bacteroidetes;__Bacteroidia;__Bacteroidales;__Prolixibacteraceae;__Meniscus	26	24	2	7.69231
Bacteria;__Bacteroidetes;__Bacteroidia;__Bacteroidales;__Marinilabiaceae;__Mangroviflexus	13	12	1	7.69231
Bacteria;__Actinobacteria;__Nitriliruptoria;__Euzebyales;__Euzebyaceae;__uncultured	156	144	12	7.69231
Bacteria;__Actinobacteria;__Actinobacteria;__Streptosporangiales;__Streptosporangiaceae;__Planomonospora	13	12	1	7.69231
Bacteria;__Actinobacteria;__Actinobacteria;__Propionibacteriales;__Propionibacteriaceae;__Microlunatus	128	118	10	7.8125
Bacteria;__Actinobacteria;__Actinobacteria;__Micrococcales;__Intrasporangiaceae;__Aquipuribacter	13	12	1	7.69231
Archaea;__Euryarchaeota;__Halobacteria;__Halobacteriales;__Halobacteriaceae;__Natrinema	98	91	7	7.14286
Archaea;__Crenarchaeota;__Thermoprotei;__Fervidicoccales;__Fervidicoccaceae;__uncultured	41	38	3	7.31707
Bacteria;__Thermotogae;__Thermotogae;__Petrotogales;__Petrotogaceae;__AUTHM297	16	15	1	6.25
Bacteria;__Synergistetes;__Synergistia;__Synergistales;__Synergistaceae;__Aminiphilus	15	14	1	6.66667
Bacteria;__Spirochaetae;__Spirochaetes;__Spirochaetales;__Spirochaetaceae;__Sphaerochaeta	336	314	22	6.54762
Bacteria;__Proteobacteria;__Gammaproteobacteria;__Xanthomonadales;__Nevskiaceae;__Alkanibacter	15	14	1	6.66667
Bacteria;__Proteobacteria;__Gammaproteobacteria;__Vibrionales;__Vibrionaceae;__Salinivibrio	156	146	10	6.41026
Bacteria;__Proteobacteria;__Gammaproteobacteria;__Chromatiales;__Chromatiaceae;__uncultured	29	27	2	6.89655
Bacteria;__Proteobacteria;__Gammaproteobacteria;__Chromatiales;__Chromatiaceae;__Chromatium	33	31	2	6.06061
Bacteria;__Proteobacteria;__Gammaproteobacteria;__Cellvibrionales;__Cellvibrionaceae;__Marinimicrobium	58	54	4	6.89655
Bacteria;__Proteobacteria;__Deltaproteobacteria;__Myxococcales;__uncultured;__g	49	46	3	6.12245
Bacteria;__Proteobacteria;__Deltaproteobacteria;__Desulfuromonadales;__Geobacteraceae;__Geoalkalibacter	29	27	2	6.89655
Bacteria;__Proteobacteria;__ARKICE-90;__o;__f;__g	47	44	3	6.38298
Bacteria;__Proteobacteria;__Alphaproteobacteria;__Sphingomonadales;__SD04E11;__g	16	15	1	6.25
Bacteria;__Proteobacteria;__Alphaproteobacteria;__Rickettsiales;__Rickettsiales_Incertae_Sedis;__Constrictibacter	29	27	2	6.89655
Bacteria;__Proteobacteria;__Alphaproteobacteria;__Rickettsiales;__Rickettsiales_Incertae_Sedis;__Candidatus_Finniella	16	15	1	6.25
Bacteria;__Proteobacteria;__Alphaproteobacteria;__Rhodospirillales;__Rhodospirillaceae;__Tistrella	61	57	4	6.55738
Bacteria;__Proteobacteria;__Alphaproteobacteria;__Rhodobacterales;__Rhodobacteraceae;__Donghicola	47	44	3	6.38298
Bacteria;__Proteobacteria;__Alphaproteobacteria;__Rhizobiales;__Brucellaceae;__Falsochrobactrum	32	30	2	6.25
Bacteria;__Planctomycetes;__Phycisphaerae;__Phycisphaerales;__SBYZ-984;__g	15	14	1	6.66667
Bacteria;__Planctomycetes;__MBMPE71;__o;__f;__g	16	15	1	6.25
Bacteria;__Lentisphaerae;__Lentisphaeria;__Lentisphaerales;__Lentisphaeraceae;__Lentisphaera	47	44	3	6.38298
Bacteria;__Firmicutes;__Clostridia;__Thermoanaerobacterales;__Thermoanaerobacteraceae;__Thermanaeromonas	15	14	1	6.66667
Bacteria;__Firmicutes;__Clostridia;__Clostridiales;__uncultured;__g	15	14	1	6.66667
Bacteria;__Firmicutes;__Clostridia;__Clostridiales;__Peptostreptococcaceae;__Proteocatella	47	44	3	6.38298
Bacteria;__Firmicutes;__Clostridia;__Clostridiales;__Lachnospiraceae;__Lachnospiraceae_UCG-007	16	15	1	6.25
Bacteria;__Firmicutes;__Clostridia;__Clostridiales;__Lachnospiraceae;__Lachnospiraceae_FE2018_group	15	14	1	6.66667
Bacteria;__Firmicutes;__Clostridia;__Clostridiales;__Family_XIII;__[Eubacterium]_saphenum_group	16	15	1	6.25
Bacteria;__Firmicutes;__Clostridia;__Clostridiales;__Clostridiaceae_1;__Candidatus_Arthromitus	127	119	8	6.29921
Bacteria;__Firmicutes;__Bacilli;__Bacillales;__Thermoactinomycetaceae;__Laceyella	29	27	2	6.89655
Bacteria;__Fibrobacteres;__Fibrobacteria;__Fibrobacterales;__Fibrobacteraceae;__uncultured	120	112	8	6.66667
Bacteria;__Cloacimonetes;__GZKB75;__o;__f;__g	16	15	1	6.25
Bacteria;__Chloroflexi;__TK10;__o;__f;__g	304	285	19	6.25
Bacteria;__Bacteroidetes;__Bacteroidetes_Incertae_Sedis;__Order_II;__Rhodothermaceae;__Rhodothermus	58	54	4	6.89655
Bacteria;__Actinobacteria;__Thermoleophilia;__Solirubrobacterales;__p35j06ok;__g	15	14	1	6.66667
Bacteria;__Actinobacteria;__Thermoleophilia;__Solirubrobacterales;__0319-6M6;__g	144	134	10	6.94444
Bacteria;__Actinobacteria;__Actinobacteria;__Propionibacteriales;__Propionibacteriaceae;__Tessaracoccus	213	200	13	6.10329
Bacteria;__Actinobacteria;__Actinobacteria;__Frankiales;__Sporichthyaceae;__Sporichthya	15	14	1	6.66667
Archaea;__Thaumarchaeota;__AK59;__o;__f;__g	83	78	5	6.0241
Archaea;__Nanohaloarchaeota;__c;__o;__f;__g	82	77	5	6.09756
Archaea;__Euryarchaeota;__Methanomicrobia;__Methanomicrobiales;__MHLsu47-B8A;__g	16	15	1	6.25
Archaea;__Euryarchaeota;__Methanomicrobia;__Methanomicrobiales;__Methanoregulaceae;__Methanosphaerula	16	15	1	6.25
Archaea;__Euryarchaeota;__Methanomicrobia;__ANME-1;__ANME-1a;__g	106	99	7	6.60377
Archaea;__Euryarchaeota;__Halobacteria;__Halobacteriales;__Halobacteriaceae;__Halohasta	32	30	2	6.25
Archaea;__Crenarchaeota;__Thermoprotei;__Desulfurococcales;__Desulfurococcaceae;__Staphylothermus	31	29	2	6.45161
Bacteria;__Verrucomicrobia;__c;__o;__f;__g	20	19	1	5
Bacteria;__Thermotogae;__Thermotogae;__Thermotogales;__Thermotogaceae;__Pseudothermotoga	54	51	3	5.55556
Bacteria;__Thermotogae;__Thermotogae;__Petrotogales;__Petrotogaceae;__Marinitoga	20	19	1	5
Bacteria;__Spirochaetae;__Spirochaetes;__Spirochaetales;__Spirochaetaceae;__Salinispira	17	16	1	5.88235
Bacteria;__Proteobacteria;__Gammaproteobacteria;__Thiotrichales;__EV818SWSAP88;__g	20	19	1	5
Bacteria;__Proteobacteria;__Gammaproteobacteria;__Oceanospirillales;__Saccharospirillaceae;__Saccharospirillum	20	19	1	5
Bacteria;__Proteobacteria;__Gammaproteobacteria;__Oceanospirillales;__Halomonadaceae;__uncultured	38	36	2	5.26316
Bacteria;__Proteobacteria;__Deltaproteobacteria;__Myxococcales;__Nannocystaceae;__uncultured	38	36	2	5.26316
Bacteria;__Proteobacteria;__Betaproteobacteria;__Rhodocyclales;__Rhodocyclaceae;__Azovibrio	37	35	2	5.40541
Bacteria;__Proteobacteria;__Betaproteobacteria;__Hydrogenophilales;__Hydrogenophilaceae;__Ferritrophicum	255	241	14	5.4902
Bacteria;__Proteobacteria;__Betaproteobacteria;__Burkholderiales;__Comamonadaceae;__Azohydromonas	39	37	2	5.12821
Bacteria;__Proteobacteria;__Alphaproteobacteria;__Sphingomonadales;__uncultured;__g	39	37	2	5.12821
Bacteria;__Proteobacteria;__Alphaproteobacteria;__Sphingomonadales;__7B-8;__g	37	35	2	5.40541
Bacteria;__Proteobacteria;__Alphaproteobacteria;__Rhodospirillales;__Rhodospirillaceae;__Rhodovibrio	55	52	3	5.45455
Bacteria;__Proteobacteria;__Alphaproteobacteria;__Rhodospirillales;__Rhodospirillaceae;__Fodinicurvata	18	17	1	5.55556
Bacteria;__Proteobacteria;__Alphaproteobacteria;__Rhodospirillales;__MSB-1E8;__g	34	32	2	5.88235
Bacteria;__Proteobacteria;__Alphaproteobacteria;__Rhodospirillales;__KCM-B-60;__g	20	19	1	5
Bacteria;__Proteobacteria;__Alphaproteobacteria;__Rhodobacterales;__Rhodobacteraceae;__Sediminimonas	36	34	2	5.55556
Bacteria;__Proteobacteria;__Alphaproteobacteria;__Rhodobacterales;__Rhodobacteraceae;__Dinoroseobacter	39	37	2	5.12821
Bacteria;__Proteobacteria;__Alphaproteobacteria;__Rhizobiales;__Xanthobacteraceae;__Labrys	59	56	3	5.08475
Bacteria;__Proteobacteria;__Alphaproteobacteria;__Rhizobiales;__Phyllobacteriaceae;__Nitratireductor	233	220	13	5.5794
Bacteria;__Proteobacteria;__Alphaproteobacteria;__Rhizobiales;__C2U;__g	20	19	1	5
Bacteria;__Proteobacteria;__Alphaproteobacteria;__Rhizobiales;__Beijerinckiaceae;__Beijerinckia	35	33	2	5.71429
Bacteria;__Planctomycetes;__Planctomycetacia;__Planctomycetales;__Planctomycetaceae;__Termite_planctomycete_cluster	78	74	4	5.12821
Bacteria;__Planctomycetes;__Phycisphaerae;__Phycisphaerales;__Phycisphaeraceae;__AKYG587	60	57	3	5
Bacteria;__Parcubacteria;__Candidatus_Falkowbacteria;__o;__f;__g	116	110	6	5.17241
Bacteria;__Lentisphaerae;__Lentisphaeria;__Victivallales;__Victivallaceae;__Victivallis	37	35	2	5.40541
Bacteria;__Lentisphaerae;__Lentisphaeria;__Victivallales;__pLW-89;__g	19	18	1	5.26316
Bacteria;__Firmicutes;__Negativicutes;__Selenomonadales;__Veillonellaceae;__Veillonellaceae_UCG-001	74	70	4	5.40541
Bacteria;__Firmicutes;__Clostridia;__Clostridiales;__Ruminococcaceae;__Ruminococcaceae_V9D2013_group	36	34	2	5.55556
Bacteria;__Firmicutes;__Clostridia;__Clostridiales;__Ruminococcaceae;__Acetanaerobacterium	19	18	1	5.26316
Bacteria;__Firmicutes;__Clostridia;__Clostridiales;__Lachnospiraceae;__Johnsonella	134	126	8	5.97015
Bacteria;__Firmicutes;__Clostridia;__Clostridiales;__Lachnospiraceae;__[Eubacterium]_cellulosolvens_group	17	16	1	5.88235
Bacteria;__Firmicutes;__Clostridia;__Clostridiales;__Clostridiaceae_4;__Salimesophilobacter	17	16	1	5.88235
Bacteria;__Firmicutes;__Clostridia;__Clostridiales;__Clostridiaceae_2;__Clostridium_sensu_stricto	18	17	1	5.55556
Bacteria;__Firmicutes;__Clostridia;__Clostridia_Incertae_Sedis;__Unknown_Family;__Candidatus_Desulforudis	68	64	4	5.88235
Bacteria;__Firmicutes;__Bacilli;__Lactobacillales;__Rs-D42;__g	39	37	2	5.12821
Bacteria;__Firmicutes;__Bacilli;__Lactobacillales;__P5D1-392;__g	39	37	2	5.12821
Bacteria;__Firmicutes;__Bacilli;__Bacillales;__Staphylococcaceae;__Nosocomiicoccus	111	105	6	5.40541
Bacteria;__Fibrobacteres;__Fibrobacteria;__Fibrobacterales;__possible_family_01;__g	35	33	2	5.71429
Bacteria;__FBP;__c;__o;__f;__g	218	205	13	5.9633
Bacteria;__Dictyoglomi;__Dictyoglomia;__Dictyoglomales;__Dictyoglomaceae;__Dictyoglomus	20	19	1	5
Bacteria;__Cyanobacteria;__Cyanobacteria;__SubsectionIII;__FamilyI;__Euhalothece	197	186	11	5.58376
Bacteria;__Cyanobacteria;__Cyanobacteria;__SubsectionI;__FamilyI;__Cyanobacterium	87	82	5	5.74713
Bacteria;__Cloacimonetes;__PBS-18;__o;__f;__g	20	19	1	5
Bacteria;__Chloroflexi;__Thermomicrobia;__AKYG1722;__f;__g	67	63	4	5.97015
Bacteria;__Chloroflexi;__Anaerolineae;__Anaerolineales;__Anaerolineaceae;__Pelolinea	71	67	4	5.6338
Bacteria;__Bacteroidetes;__Flavobacteriia;__Flavobacteriales;__Flavobacteriaceae;__Salinimicrobium	162	153	9	5.55556
Bacteria;__Bacteroidetes;__Flavobacteriia;__Flavobacteriales;__Flavobacteriaceae;__Pricia	18	17	1	5.55556
Bacteria;__Bacteroidetes;__Flavobacteriia;__Flavobacteriales;__Flavobacteriaceae;__Leeuwenhoekiella	76	72	4	5.26316
Bacteria;__Actinobacteria;__Thermoleophilia;__Solirubrobacterales;__FFCH11085;__g	20	19	1	5
Bacteria;__Actinobacteria;__Thermoleophilia;__Solirubrobacterales;__288-2;__g	69	65	4	5.7971
Bacteria;__Actinobacteria;__Actinobacteria;__Propionibacteriales;__Propionibacteriaceae;__Propionibacterium	60697	57402	3295	5.4286
Bacteria;__Actinobacteria;__Actinobacteria;__Propionibacteriales;__Propionibacteriaceae;__Marinilutecoccus	19	18	1	5.26316
Bacteria;__Actinobacteria;__Actinobacteria;__Propionibacteriales;__Propionibacteriaceae;__Aestuariimicrobium	40	38	2	5
Bacteria;__Actinobacteria;__Actinobacteria;__Micrococcales;__Micrococcaceae;__uncultured	74	70	4	5.40541
Bacteria;__Actinobacteria;__Actinobacteria;__Micrococcales;__Microbacteriaceae;__Mycetocola	76	72	4	5.26316
Bacteria;__Actinobacteria;__Actinobacteria;__Micrococcales;__Microbacteriaceae;__Galbitalea	18	17	1	5.55556
Bacteria;__Actinobacteria;__Acidimicrobiia;__Acidimicrobiales;__Acidimicrobiaceae;__uncultured	298	282	16	5.36913
Bacteria;__Acidobacteria;__Holophagae;__Subgroup_10;__NS72;__g	35	33	2	5.71429
Bacteria;__Acidobacteria;__d142;__o;__f;__g	19	18	1	5.26316
Archaea;__WSA2;__19c-33;__o;__f;__g	20	19	1	5
Archaea;__Thaumarchaeota;__South_African_Gold_Mine_Gp_1(SAGMCG-1);__o;__f;__g	239	227	12	5.02092
Archaea;__Thaumarchaeota;__Marine_Group_I;__Unknown_Order;__Unknown_Family;__Candidatus_Nitrosopelagicus	88	83	5	5.68182
Archaea;__Marine_Hydrothermal_Vent_Group(MHVG);__c;__o;__f;__g	285	269	16	5.61404
Archaea;__Euryarchaeota;__Thermoplasmata;__Thermoplasmatales;__MKCST-A3;__g	70	66	4	5.71429
Archaea;__Euryarchaeota;__Thermoplasmata;__Thermoplasmatales;__ANT06-05;__g	34	32	2	5.88235
Archaea;__Euryarchaeota;__Methanobacteria;__Methanobacteriales;__Methanobacteriaceae;__Methanothermobacter	178	168	10	5.61798
Archaea;__Euryarchaeota;__Halobacteria;__Halobacteriales;__Halobacteriaceae;__Halorubellus	18	17	1	5.55556
Archaea;__Crenarchaeota;__Thermoprotei;__Desulfurococcales;__Desulfurococcaceae;__Aeropyrum	34	32	2	5.88235
Bacteria;__Verrucomicrobia;__Opitutae;__Puniceicoccales;__Puniceicoccaceae;__Lentimonas	112	107	5	4.46429
Bacteria;__Tenericutes;__Mollicutes;__NB1-n;__f;__g	165	157	8	4.84848
Bacteria;__Proteobacteria;__Gammaproteobacteria;__Xanthomonadales;__Xanthomonadaceae;__Panacagrimonas	22	21	1	4.54545
Bacteria;__Proteobacteria;__Gammaproteobacteria;__WN-HWB-116;__f;__g	41	39	2	4.87805
Bacteria;__Proteobacteria;__Gammaproteobacteria;__Thiotrichales;__Piscirickettsiaceae;__Cycloclasticus	155	148	7	4.51613
Bacteria;__Proteobacteria;__Gammaproteobacteria;__SS1-B-09-64;__f;__g	22	21	1	4.54545
Bacteria;__Proteobacteria;__Gammaproteobacteria;__Methylococcales;__pLW-20;__g	22	21	1	4.54545
Bacteria;__Proteobacteria;__Gammaproteobacteria;__HOC36;__f;__g	218	209	9	4.12844
Bacteria;__Proteobacteria;__Gammaproteobacteria;__Enterobacteriales;__Enterobacteriaceae;__Rosenbergiella	163	156	7	4.29448
Bacteria;__Proteobacteria;__Gammaproteobacteria;__Enterobacteriales;__Enterobacteriaceae;__Buttiauxella	124	118	6	4.83871
Bacteria;__Proteobacteria;__Gammaproteobacteria;__Cellvibrionales;__Spongiibacteraceae;__Sinobacterium	21	20	1	4.7619
Bacteria;__Proteobacteria;__Gammaproteobacteria;__Cellvibrionales;__Halieaceae;__Parahaliea	24	23	1	4.16667
Bacteria;__Proteobacteria;__Gammaproteobacteria;__Alteromonadales;__Pseudoalteromonadaceae;__Algicola	25	24	1	4
Bacteria;__Proteobacteria;__Gammaproteobacteria;__Aeromonadales;__Succinivibrionaceae;__Ruminobacter	131	125	6	4.58015
Bacteria;__Proteobacteria;__Gammaproteobacteria;__Aeromonadales;__Aeromonadaceae;__Zobellella	22	21	1	4.54545
Bacteria;__Proteobacteria;__Epsilonproteobacteria;__Campylobacterales;__Hydrogenimonaceae;__Hydrogenimonas	22	21	1	4.54545
Bacteria;__Proteobacteria;__Deltaproteobacteria;__Oligoflexales;__053A03-B-DI-P58;__g	24	23	1	4.16667
Bacteria;__Proteobacteria;__Deltaproteobacteria;__Myxococcales;__Sandaracinaceae;__Sandaracinus	46	44	2	4.34783
Bacteria;__Proteobacteria;__Deltaproteobacteria;__Myxococcales;__Nannocystaceae;__Enhygromyxa	24	23	1	4.16667
Bacteria;__Proteobacteria;__Deltaproteobacteria;__Desulfuromonadales;__Desulfuromonadaceae;__Desulfuromusa	69	66	3	4.34783
Bacteria;__Proteobacteria;__Deltaproteobacteria;__Desulfobacterales;__Desulfobulbaceae;__Dissulfurimicrobium	22	21	1	4.54545
Bacteria;__Proteobacteria;__Deltaproteobacteria;__Desulfobacterales;__Desulfobacteraceae;__Desulfofrigus	21	20	1	4.7619
Bacteria;__Proteobacteria;__Deltaproteobacteria;__Bdellovibrionales;__Bacteriovoracaceae;__Deferrisoma	44	42	2	4.54545
Bacteria;__Proteobacteria;__Betaproteobacteria;__Rhodocyclales;__Rhodocyclaceae;__Uliginosibacterium	47	45	2	4.25532
Bacteria;__Proteobacteria;__Betaproteobacteria;__Neisseriales;__Neisseriaceae;__Leeia	62	59	3	4.83871
Bacteria;__Proteobacteria;__Betaproteobacteria;__Neisseriales;__Neisseriaceae;__Iodobacter	47	45	2	4.25532
Bacteria;__Proteobacteria;__Betaproteobacteria;__Methylophilales;__Methylophilaceae;__Methylophilus	393	376	17	4.3257
Bacteria;__Proteobacteria;__Betaproteobacteria;__Burkholderiales;__Oxalobacteraceae;__Herminiimonas	161	154	7	4.34783
Bacteria;__Proteobacteria;__Betaproteobacteria;__Burkholderiales;__Alcaligenaceae;__Pigmentiphaga	62	59	3	4.83871
Bacteria;__Proteobacteria;__ARKDMS-49;__o;__f;__g	23	22	1	4.34783
Bacteria;__Proteobacteria;__Alphaproteobacteria;__Sphingomonadales;__Sphingomonadaceae;__Sphingobium	1868	1789	79	4.22912
Bacteria;__Proteobacteria;__Alphaproteobacteria;__Sphingomonadales;__Erythrobacteraceae;__uncultured	65	62	3	4.61538
Bacteria;__Proteobacteria;__Alphaproteobacteria;__Rickettsiales;__[Caedibacter]_caryophilus_group;__g	48	46	2	4.16667
Bacteria;__Proteobacteria;__Alphaproteobacteria;__Rhodospirillales;__Rhodospirillaceae;__Niveispirillum	44	42	2	4.54545
Bacteria;__Proteobacteria;__Alphaproteobacteria;__Rhodospirillales;__Acetobacteraceae;__Roseococcus	25	24	1	4
Bacteria;__Proteobacteria;__Alphaproteobacteria;__Rhodobacterales;__Rhodobacteraceae;__Oceanibulbus	50	48	2	4
Bacteria;__Proteobacteria;__Alphaproteobacteria;__Rhizobiales;__Phyllobacteriaceae;__Oricola	25	24	1	4
Bacteria;__Proteobacteria;__Alphaproteobacteria;__Rhizobiales;__DUNssu044;__g	89	85	4	4.49438
Bacteria;__Poribacteria;__c;__o;__f;__g	105	100	5	4.7619
Bacteria;__Planctomycetes;__Planctomycetacia;__Planctomycetales;__Planctomycetaceae;__g	22	21	1	4.54545
Bacteria;__Planctomycetes;__Phycisphaerae;__Pla1_lineage;__f;__g	292	280	12	4.10959
Bacteria;__Parcubacteria;__Candidatus_Uhrbacteria;__o;__f;__g	95	91	4	4.21053
Bacteria;__Ignavibacteriae;__Ignavibacteria;__Ignavibacteriales;__SM1H02;__g	21	20	1	4.7619
Bacteria;__Firmicutes;__Clostridia;__Halanaerobiales;__Halobacteroidaceae;__uncultured	22	21	1	4.54545
Bacteria;__Firmicutes;__Clostridia;__Clostridiales;__TSAC18;__g	45	43	2	4.44444
Bacteria;__Firmicutes;__Clostridia;__Clostridiales;__Lachnospiraceae;__Lachnoclostridium_12	24	23	1	4.16667
Bacteria;__Firmicutes;__Clostridia;__Clostridiales;__Gracilibacteraceae;__uncultured	47	45	2	4.25532
Bacteria;__Firmicutes;__Clostridia;__Clostridiales;__Family_XIV;__Anaerobranca	24	23	1	4.16667
Bacteria;__Firmicutes;__Clostridia;__Clostridiales;__Family_XI;__Soehngenia	48	46	2	4.16667
Bacteria;__Firmicutes;__Clostridia;__Clostridiales;__Clostridiaceae_3;__Brassicibacter	24	23	1	4.16667
Bacteria;__Firmicutes;__Clostridia;__Clostridiales;__Clostridiaceae_2;__Anoxynatronum	21	20	1	4.7619
Bacteria;__Firmicutes;__Bacilli;__Lactobacillales;__Aerococcaceae;__uncultured	22	21	1	4.54545
Bacteria;__Firmicutes;__Bacilli;__Bacillales;__Bacillaceae;__Geomicrobium	25	24	1	4
Bacteria;__Firmicutes;__Bacilli;__Bacillales;__Bacillaceae;__Caldibacillus	25	24	1	4
Bacteria;__Cyanobacteria;__Cyanobacteria;__SubsectionIV;__FamilyII;__Rivularia	71	68	3	4.22535
Bacteria;__Cyanobacteria;__Cyanobacteria;__SubsectionIII;__FamilyI;__Geitlerinema	23	22	1	4.34783
Bacteria;__Chloroflexi;__Caldilineae;__Caldilineales;__Caldilineaceae;__Litorilinea	49	47	2	4.08163
Bacteria;__Chloroflexi;__Anaerolineae;__Anaerolineales;__Anaerolineaceae;__Thermomarinilinea	24	23	1	4.16667
Bacteria;__Chloroflexi;__Anaerolineae;__Anaerolineales;__Anaerolineaceae;__Bellilinea	24	23	1	4.16667
Bacteria;__Chlamydiae;__Chlamydiae;__Chlamydiales;__Parachlamydiaceae;__Parachlamydia	23	22	1	4.34783
Bacteria;__Caldiserica;__Caldisericia;__Caldisericales;__LF045;__g	192	184	8	4.16667
Bacteria;__Caldiserica;__Caldisericia;__Caldisericales;__Caldisericaceae;__Caldisericum	41	39	2	4.87805
Bacteria;__Bacteroidetes;__Sphingobacteriia;__Sphingobacteriales;__Sphingobacteriaceae;__Pseudopedobacter	71	68	3	4.22535
Bacteria;__Bacteroidetes;__Sphingobacteriia;__Sphingobacteriales;__S15A-MN91;__g	41	39	2	4.87805
Bacteria;__Bacteroidetes;__Sphingobacteriia;__Sphingobacteriales;__Lentimicrobiaceae;__Lentimicrobium	111	106	5	4.5045
Bacteria;__Bacteroidetes;__Cytophagia;__Cytophagales;__Flammeovirgaceae;__Persicobacter	23	22	1	4.34783
Bacteria;__Bacteroidetes;__Cytophagia;__Cytophagales;__Flammeovirgaceae;__Marivirga	41	39	2	4.87805
Bacteria;__Bacteroidetes;__Cytophagia;__Cytophagales;__Flammeovirgaceae;__Flexithrix	100	96	4	4
Bacteria;__Bacteroidetes;__Cytophagia;__Cytophagales;__Cytophagaceae;__Sporocytophaga	43	41	2	4.65116
Bacteria;__Bacteroidetes;__Cytophagia;__Cytophagales;__Cytophagaceae;__Runella	47	45	2	4.25532
Bacteria;__Bacteroidetes;__Cytophagia;__Cytophagales;__Cytophagaceae;__Microscilla	21	20	1	4.7619
Bacteria;__Bacteroidetes;__Cytophagia;__Cytophagales;__Cyclobacteriaceae;__Cyclobacterium	49	47	2	4.08163
Bacteria;__Bacteroidetes;__Bacteroidia;__Bacteroidia_Incertae_Sedis;__Draconibacteriaceae;__Tangfeifania	147	141	6	4.08163
Bacteria;__Bacteroidetes;__Bacteroidia;__Bacteroidales;__Rikenellaceae;__Acetobacteroides	22	21	1	4.54545
Bacteria;__Bacteroidetes;__Bacteroidia;__Bacteroidales;__Prevotellaceae;__Prevotellaceae_YAB2003_group	23	22	1	4.34783
Bacteria;__Bacteroidetes;__Bacteroidia;__Bacteroidales;__Marinilabiaceae;__Saccharicrinis	50	48	2	4
Bacteria;__Actinobacteria;__Thermoleophilia;__Solirubrobacterales;__Solirubrobacteraceae;__Solirubrobacter	260	249	11	4.23077
Bacteria;__Actinobacteria;__Thermoleophilia;__Solirubrobacterales;__Conexibacteraceae;__Conexibacter	25	24	1	4
Bacteria;__Actinobacteria;__TakashiAC-B11;__o;__f;__g	45	43	2	4.44444
Bacteria;__Actinobacteria;__Actinobacteria;__Micrococcales;__Intrasporangiaceae;__Humibacillus	22	21	1	4.54545
Bacteria;__Actinobacteria;__Actinobacteria;__Micrococcales;__Cellulomonadaceae;__Oerskovia	62	59	3	4.83871
Bacteria;__Acidobacteria;__Holophagae;__TPD-58;__f;__g	25	24	1	4
Bacteria;__Acidobacteria;__Blastocatellia;__Blastocatellales;__Blastocatellaceae_(Subgroup_4);__RB41	1216	1163	53	4.35855
Archaea;__Thaumarchaeota;__South_African_Gold_Mine_Gp_1(SAGMCG-1);__Unknown_Order;__Unknown_Family;__Candidatus_Nitrosotalea	116	111	5	4.31034
Archaea;__Marine_Benthic_Group_E;__c;__o;__f;__g	556	533	23	4.13669
Archaea;__Korarchaeota;__Korarchaeota_Incertae_Sedis;__Unknown_Order;__Unknown_Family;__Candidatus_Korarchaeum	232	222	10	4.31034
Archaea;__Euryarchaeota;__Thermoplasmata;__Thermoplasmatales;__Thermoplasmataceae;__Thermoplasma	284	272	12	4.22535
Archaea;__Euryarchaeota;__Methanomicrobia;__Methanosarcinales;__Methanosarcinaceae;__Methanococcoides	114	109	5	4.38596
Archaea;__Euryarchaeota;__Methanobacteria;__Methanobacteriales;__Methanobacteriaceae;__Methanosphaera	442	422	20	4.52489
Archaea;__Euryarchaeota;__Halobacteria;__Halobacteriales;__Halobacteriaceae;__Halorientalis	23	22	1	4.34783
Archaea;__Euryarchaeota;__Halobacteria;__Halobacteriales;__Halobacteriaceae;__Halopiger	45	43	2	4.44444
Archaea;__Euryarchaeota;__Halobacteria;__Halobacteriales;__Halobacteriaceae;__Halomicrobium	71	68	3	4.22535
Archaea;__Crenarchaeota;__Thermoprotei;__Thermoproteales;__Thermoproteaceae;__Pyrobaculum	41	39	2	4.87805
Archaea;__Bathyarchaeota;__c;__o;__f;__g	5733	5501	232	4.04675
Archaea;__Ancient_Archaeal_Group(AAG);__c;__o;__f;__g	196	187	9	4.59184
Bacteria;__WS2;__c;__o;__f;__g	128	124	4	3.125
Bacteria;__Verrucomicrobia;__Spartobacteria;__Chthoniobacterales;__Chthoniobacterales_Incertae_Sedis;__Terrimicrobium	61	59	2	3.27869
Bacteria;__Tectomicrobia;__Tectomicrobia_Incertae_Sedis;__Unknown_Order;__Unknown_Family;__Candidatus_Entotheonella	89	86	3	3.37079
Bacteria;__Synergistetes;__Synergistia;__Synergistales;__Synergistaceae;__Thermovirga	146	141	5	3.42466
Bacteria;__Saccharibacteria;__Unknown_Class;__Unknown_Order;__Unknown_Family;__Candidatus_Saccharimonas	230	221	9	3.91304
Bacteria;__Saccharibacteria;__c;__o;__f;__g	2642	2557	85	3.21726
Bacteria;__Proteobacteria;__Milano-WF1B-44;__o;__f;__g	26	25	1	3.84615
Bacteria;__Proteobacteria;__Gammaproteobacteria;__Xanthomonadales;__Xanthomonadaceae;__Aquimonas	54	52	2	3.7037
Bacteria;__Proteobacteria;__Gammaproteobacteria;__Thiotrichales;__Thiotrichaceae;__Methylohalomonas	127	122	5	3.93701
Bacteria;__Proteobacteria;__Gammaproteobacteria;__Thiotrichales;__Thiotrichaceae;__Cocleimonas	99	96	3	3.0303
Bacteria;__Proteobacteria;__Gammaproteobacteria;__Pseudomonadales;__Pseudomonadaceae;__Thiopseudomonas	82	79	3	3.65854
Bacteria;__Proteobacteria;__Gammaproteobacteria;__Oceanospirillales;__SS1-B-06-26;__g	95	92	3	3.15789
Bacteria;__Proteobacteria;__Gammaproteobacteria;__Oceanospirillales;__Oceanospirillaceae;__Oleispira	52	50	2	3.84615
Bacteria;__Proteobacteria;__Gammaproteobacteria;__Oceanospirillales;__Oceanospirillaceae;__Oceanobacter	31	30	1	3.22581
Bacteria;__Proteobacteria;__Gammaproteobacteria;__Gammaproteobacteria_Incertae_Sedis;__Unknown_Family;__Candidatus_Carsonella	52	50	2	3.84615
Bacteria;__Proteobacteria;__Gammaproteobacteria;__Enterobacteriales;__Enterobacteriaceae;__Gibbsiella	32	31	1	3.125
Bacteria;__Proteobacteria;__Gammaproteobacteria;__Cardiobacteriales;__Cardiobacteriaceae;__g	31	30	1	3.22581
Bacteria;__Proteobacteria;__Gammaproteobacteria;__Alteromonadales;__Alteromonadaceae;__Salinimonas	27	26	1	3.7037
Bacteria;__Proteobacteria;__Gammaproteobacteria;__Alteromonadales;__Alteromonadaceae;__Alishewanella	95	92	3	3.15789
Bacteria;__Proteobacteria;__Gammaproteobacteria;__Aeromonadales;__Aeromonadaceae;__Oceanisphaera	55	53	2	3.63636
Bacteria;__Proteobacteria;__Gammaproteobacteria;__aaa34a10;__f;__g	57	55	2	3.50877
Bacteria;__Proteobacteria;__Deltaproteobacteria;__Myxococcales;__Nannocystaceae;__Nannocystis	66	64	2	3.0303
Bacteria;__Proteobacteria;__Deltaproteobacteria;__Myxococcales;__Archangiaceae;__Cystobacter	32	31	1	3.125
Bacteria;__Proteobacteria;__Deltaproteobacteria;__Desulfobacterales;__Desulfobacteraceae;__SEEP-SRB1	745	720	25	3.3557
Bacteria;__Proteobacteria;__Deltaproteobacteria;__Desulfobacterales;__Desulfobacteraceae;__Desulfotignum	98	95	3	3.06122
Bacteria;__Proteobacteria;__Deltaproteobacteria;__Bdellovibrionales;__Bacteriovoracaceae;__HotSeep-1	31	30	1	3.22581
Bacteria;__Proteobacteria;__Betaproteobacteria;__Rhodocyclales;__Rhodocyclaceae;__Sulfuritalea	499	484	15	3.00601
Bacteria;__Proteobacteria;__Betaproteobacteria;__Neisseriales;__Neisseriaceae;__Vitreoscilla	27	26	1	3.7037
Bacteria;__Proteobacteria;__Betaproteobacteria;__Neisseriales;__Neisseriaceae;__Deefgea	27	26	1	3.7037
Bacteria;__Proteobacteria;__Betaproteobacteria;__Hydrogenophilales;__Hydrogenophilaceae;__Hydrogenophilus	61	59	2	3.27869
Bacteria;__Proteobacteria;__Betaproteobacteria;__Ferrovales;__Ferrovaceae;__Ferrovum	112	108	4	3.57143
Bacteria;__Proteobacteria;__Betaproteobacteria;__Burkholderiales;__Oxalobacteraceae;__[Aquaspirillum]_arcticum_group	28	27	1	3.57143
Bacteria;__Proteobacteria;__Betaproteobacteria;__Burkholderiales;__Comamonadaceae;__Xenophilus	62	60	2	3.22581
Bacteria;__Proteobacteria;__Betaproteobacteria;__Burkholderiales;__Alcaligenaceae;__Oligella	51	49	2	3.92157
Bacteria;__Proteobacteria;__Alphaproteobacteria;__Sphingomonadales;__WW2-159;__g	26	25	1	3.84615
Bacteria;__Proteobacteria;__Alphaproteobacteria;__Sphingomonadales;__Erythrobacteraceae;__Croceicoccus	31	30	1	3.22581
Bacteria;__Proteobacteria;__Alphaproteobacteria;__Rickettsiales;__LWSR-14;__g	138	133	5	3.62319
Bacteria;__Proteobacteria;__Alphaproteobacteria;__Rhodospirillales;__Rhodospirillaceae;__Limimonas	33	32	1	3.0303
Bacteria;__Proteobacteria;__Alphaproteobacteria;__Rhodospirillales;__Rhodospirillaceae;__Defluviicoccus	110	106	4	3.63636
Bacteria;__Proteobacteria;__Alphaproteobacteria;__Rhodospirillales;__Acetobacteraceae;__Rhodovarius	28	27	1	3.57143
Bacteria;__Proteobacteria;__Alphaproteobacteria;__Rhodospirillales;__Acetobacteraceae;__Gluconacetobacter	154	148	6	3.8961
Bacteria;__Proteobacteria;__Alphaproteobacteria;__Rhodobacterales;__Rhodobacteraceae;__Roseinatronobacter	26	25	1	3.84615
Bacteria;__Proteobacteria;__Alphaproteobacteria;__Rhodobacterales;__Rhodobacteraceae;__Pelagibaca	29	28	1	3.44828
Bacteria;__Proteobacteria;__Alphaproteobacteria;__Rhodobacterales;__Rhodobacteraceae;__Litorimicrobium	27	26	1	3.7037
Bacteria;__Proteobacteria;__Alphaproteobacteria;__Rhodobacterales;__Rhodobacteraceae;__Epibacterium	27	26	1	3.7037
Bacteria;__Proteobacteria;__Alphaproteobacteria;__Rhodobacterales;__Rhodobacteraceae;__Albidovulum	29	28	1	3.44828
Bacteria;__Proteobacteria;__Alphaproteobacteria;__Rhizobiales;__Rhodobiaceae;__Afifella	57	55	2	3.50877
Bacteria;__Proteobacteria;__Alphaproteobacteria;__Rhizobiales;__OCS116_clade;__g	195	189	6	3.07692
Bacteria;__Proteobacteria;__Alphaproteobacteria;__Rhizobiales;__Hyphomicrobiaceae;__Pelagibacterium	95	92	3	3.15789
Bacteria;__Proteobacteria;__Alphaproteobacteria;__Parvularculales;__Parvularculaceae;__Amphiplicatus	61	59	2	3.27869
Bacteria;__Planctomycetes;__Planctomycetacia;__Planctomycetales;__Planctomycetaceae;__Planctomyces	1355	1307	48	3.54244
Bacteria;__Planctomycetes;__Planctomycetacia;__Planctomycetales;__Planctomycetaceae;__Blastopirellula	554	536	18	3.2491
Bacteria;__Planctomycetes;__Phycisphaerae;__Tepidisphaerales;__Tepidisphaeraceae;__Tepidisphaera	32	31	1	3.125
Bacteria;__Planctomycetes;__Phycisphaerae;__Tepidisphaerales;__Tepidisphaeraceae;__g	361	350	11	3.04709
Bacteria;__Nitrospirae;__Nitrospira;__Nitrospirales;__Sh765B-TzT-35;__g	29	28	1	3.44828
Bacteria;__Ignavibacteriae;__Ignavibacteria;__Ignavibacteriales;__SR-FBR-L83;__g	32	31	1	3.125
Bacteria;__Gemmatimonadetes;__Gemmatimonadetes;__Gemmatimonadales;__Gemmatimonadaceae;__Gemmatirosa	85	82	3	3.52941
Bacteria;__Firmicutes;__Negativicutes;__Selenomonadales;__Veillonellaceae;__Pectinatus	31	30	1	3.22581
Bacteria;__Firmicutes;__Negativicutes;__Selenomonadales;__Veillonellaceae;__Negativicoccus	90	87	3	3.33333
Bacteria;__Firmicutes;__Negativicutes;__Selenomonadales;__Veillonellaceae;__Centipeda	27	26	1	3.7037
Bacteria;__Firmicutes;__Negativicutes;__Selenomonadales;__Acidaminococcaceae;__Acidaminococcus	198	192	6	3.0303
Bacteria;__Firmicutes;__Erysipelotrichia;__Erysipelotrichales;__Erysipelotrichaceae;__uncultured	812	786	26	3.20197
Bacteria;__Firmicutes;__Erysipelotrichia;__Erysipelotrichales;__Erysipelotrichaceae;__Holdemania	29	28	1	3.44828
Bacteria;__Firmicutes;__Erysipelotrichia;__Erysipelotrichales;__Erysipelotrichaceae;__Erysipelotrichaceae_UCG-002	118	114	4	3.38983
Bacteria;__Firmicutes;__Erysipelotrichia;__Erysipelotrichales;__Erysipelotrichaceae;__[Clostridium]_innocuum_group	315	304	11	3.49206
Bacteria;__Firmicutes;__Clostridia;__Halanaerobiales;__Halanaerobiaceae;__Halarsenatibacter	28	27	1	3.57143
Bacteria;__Firmicutes;__Clostridia;__Clostridiales;__Syntrophomonadaceae;__uncultured	234	226	8	3.4188
Bacteria;__Firmicutes;__Clostridia;__Clostridiales;__Syntrophomonadaceae;__Pelospora	26	25	1	3.84615
Bacteria;__Firmicutes;__Clostridia;__Clostridiales;__Ruminococcaceae;__Butyricicoccus	514	498	16	3.11284
Bacteria;__Firmicutes;__Clostridia;__Clostridiales;__Heliobacteriaceae;__Heliobacterium	32	31	1	3.125
Bacteria;__Firmicutes;__Clostridia;__Clostridiales;__Gracilibacteraceae;__Gracilibacter	94	91	3	3.19149
Bacteria;__Firmicutes;__Clostridia;__Clostridiales;__Family_XI;__Sedimentibacter	283	272	11	3.88693
Bacteria;__Firmicutes;__Clostridia;__Clostridiales;__Clostridiales_Incertae_Sedis;__Proteiniborus	31	30	1	3.22581
Bacteria;__Firmicutes;__Clostridia;__Clostridiales;__Clostridiaceae_3;__uncultured	33	32	1	3.0303
Bacteria;__Firmicutes;__Clostridia;__Clostridiales;__Clostridiaceae_1;__Clostridium_sensu_stricto_3	90	87	3	3.33333
Bacteria;__Firmicutes;__BSA1B-03;__o;__f;__g	30	29	1	3.33333
Bacteria;__Firmicutes;__Bacilli;__Bacillales;__Planococcaceae;__Chryseomicrobium	84	81	3	3.57143
Bacteria;__Firmicutes;__Bacilli;__Bacillales;__Bacillaceae;__Anoxybacillus	5150	4992	158	3.06796
Bacteria;__Firmicutes;__Bacilli;__Bacillales;__Alicyclobacillaceae;__Tumebacillus	300	289	11	3.66667
Bacteria;__Fibrobacteres;__Fibrobacteria;__Fibrobacterales;__09D2Z48;__g	344	333	11	3.19767
Bacteria;__FCPU426;__c;__o;__f;__g	53	51	2	3.77358
Bacteria;__Elusimicrobia;__Elusimicrobia;__Lineage_IIb;__f;__g	32	31	1	3.125
Bacteria;__Elusimicrobia;__Elusimicrobia;__Lineage_IIa;__f;__g	51	49	2	3.92157
Bacteria;__Cyanobacteria;__Cyanobacteria;__SubsectionV;__FamilyI;__g	61	59	2	3.27869
Bacteria;__Cyanobacteria;__Cyanobacteria;__SubsectionI;__FamilyI;__Prochloron	54	52	2	3.7037
Bacteria;__Cyanobacteria;__Cyanobacteria;__SubsectionI;__FamilyI;__Acaryochloris	29	28	1	3.44828
Bacteria;__Cloacimonetes;__MSBL8;__o;__f;__g	32	31	1	3.125
Bacteria;__Chloroflexi;__Thermomicrobia;__Sphaerobacterales;__Sphaerobacteraceae;__Nitrolancea	31	30	1	3.22581
Bacteria;__Chloroflexi;__Thermoflexia;__Thermoflexales;__Thermoflexaceae;__Thermoflexus	86	83	3	3.48837
Bacteria;__Chloroflexi;__Ktedonobacteria;__MVP-21;__f;__g	93	90	3	3.22581
Bacteria;__Chloroflexi;__KD4-96;__o;__f;__g	198	192	6	3.0303
Bacteria;__Chloroflexi;__Gitt-GS-136;__o;__f;__g	66	64	2	3.0303
Bacteria;__Chloroflexi;__Dehalococcoidia;__GIF9;__f;__g	189	183	6	3.1746
Bacteria;__Chloroflexi;__Dehalococcoidia;__FW22;__f;__g	62	60	2	3.22581
Bacteria;__Chloroflexi;__Dehalococcoidia;__Dehalococcoidales;__uncultured;__g	29	28	1	3.44828
Bacteria;__Chloroflexi;__Chloroflexia;__Chloroflexales;__Chloroflexaceae;__Chloroflexus	110	106	4	3.63636
Bacteria;__Chloroflexi;__Ardenticatenia;__uncultured;__f;__g	1660	1595	65	3.91566
Bacteria;__Chlorobi;__Chlorobia;__Chlorobiales;__Chlorobiaceae;__uncultured	93	90	3	3.22581
Bacteria;__Chlorobi;__Chlorobia;__Chlorobiales;__Chlorobiaceae;__Chlorobaculum	90	87	3	3.33333
Bacteria;__Bacteroidetes;__Sphingobacteriia;__Sphingobacteriales;__Saprospiraceae;__Haliscomenobacter	61	59	2	3.27869
Bacteria;__Bacteroidetes;__Sphingobacteriia;__Sphingobacteriales;__env.OPS_17;__g	261	253	8	3.06513
Bacteria;__Bacteroidetes;__Cytophagia;__Cytophagales;__Cytophagaceae;__Nibribacter	28	27	1	3.57143
Bacteria;__Bacteroidetes;__Bacteroidia;__Bacteroidales;__Rikenellaceae;__U29-B03	28	27	1	3.57143
Bacteria;__Bacteroidetes;__Bacteroidia;__Bacteroidales;__Porphyromonadaceae;__Macellibacteroides	186	180	6	3.22581
Bacteria;__Armatimonadetes;__Chthonomonadetes;__Chthonomonadales;__f;__g	60	58	2	3.33333
Bacteria;__Armatimonadetes;__Armatimonadia;__Armatimonadales;__f;__g	164	159	5	3.04878
Bacteria;__Aquificae;__Aquificae;__Aquificales;__Desulfurobacteriaceae;__Desulfurobacterium	32	31	1	3.125
Bacteria;__Actinobacteria;__Thermoleophilia;__Solirubrobacterales;__Gsoil-1167;__g	28	27	1	3.57143
Bacteria;__Actinobacteria;__Rubrobacteria;__Rubrobacterales;__Rubrobacteriaceae;__Rubrobacter	456	439	17	3.72807
Bacteria;__Actinobacteria;__Actinobacteria;__Streptosporangiales;__Streptosporangiaceae;__Streptosporangium	162	157	5	3.08642
Bacteria;__Actinobacteria;__Actinobacteria;__Streptosporangiales;__Streptosporangiaceae;__Sphaerisporangium	98	95	3	3.06122
Bacteria;__Actinobacteria;__Actinobacteria;__Pseudonocardiales;__Pseudonocardiaceae;__Saccharothrix	131	127	4	3.05344
Bacteria;__Actinobacteria;__Actinobacteria;__Pseudonocardiales;__Pseudonocardiaceae;__Actinomycetospora	59	57	2	3.38983
Bacteria;__Actinobacteria;__Actinobacteria;__Propionibacteriales;__Propionibacteriaceae;__Friedmanniella	206	198	8	3.8835
Bacteria;__Actinobacteria;__Actinobacteria;__Micromonosporales;__Micromonosporaceae;__Luedemannella	33	32	1	3.0303
Bacteria;__Actinobacteria;__Actinobacteria;__Frankiales;__Geodermatophilaceae;__Geodermatophilus	127	123	4	3.14961
Bacteria;__Actinobacteria;__Actinobacteria;__Frankiales;__Geodermatophilaceae;__Blastococcus	241	233	8	3.3195
Bacteria;__Actinobacteria;__Actinobacteria;__Frankiales;__Cryptosporangiaceae;__Fodinicola	29	28	1	3.44828
Bacteria;__Actinobacteria;__Acidimicrobiia;__Acidimicrobiales;__Acidimicrobiales_Incertae_Sedis;__Aciditerrimonas	31	30	1	3.22581
Bacteria;__Actinobacteria;__Acidimicrobiia;__Acidimicrobiales;__Acidimicrobiaceae;__Ilumatobacter	265	256	9	3.39623
Bacteria;__Acidobacteria;__Solibacteres;__Solibacterales;__Solibacteraceae_(Subgroup_3);__AKIW659	32	31	1	3.125
Bacteria;__Acidobacteria;__Holophagae;__Subgroup_7;__f;__g	530	510	20	3.77358
Bacteria;__Acidobacteria;__Holophagae;__Holophagae_Incertae_Sedis;__Unknown_Family;__Thermoanaerobaculum	30	29	1	3.33333
Bacteria;__Acidobacteria;__Blastocatellia;__Blastocatellales;__Blastocatellaceae_(Subgroup_4);__Aridibacter	29	28	1	3.44828
Archaea;__Lokiarchaeota;__c;__o;__f;__g	4183	4042	141	3.37079
Archaea;__Euryarchaeota;__Thermoplasmata;__Thermoplasmatales;__Thermoplasmatales_Incertae_Sedis;__Methanomassiliicoccus	55	53	2	3.63636
Archaea;__Euryarchaeota;__Thermoplasmata;__Thermoplasmatales;__Ferroplasmaceae;__Acidiplasma	33	32	1	3.0303
Archaea;__Euryarchaeota;__Thermoplasmata;__Thermoplasmatales;__AMOS1A-4113-D04;__g	95	92	3	3.15789
Archaea;__Euryarchaeota;__Thermococci;__Thermococcales;__Thermococcaceae;__Pyrococcus	78	75	3	3.84615
Archaea;__Euryarchaeota;__Methanomicrobia;__Methanosarcinales;__Methanosarcinaceae;__Methanosarcina	938	905	33	3.51812
Archaea;__Euryarchaeota;__Methanomicrobia;__Methanomicrobiales;__Methanoregulaceae;__Methanoregula	371	358	13	3.50404
Archaea;__Euryarchaeota;__Methanomicrobia;__Methanomicrobiales;__ARC26;__g	27	26	1	3.7037
Archaea;__Euryarchaeota;__Methanomicrobia;__Methanocellales;__Methanocellaceae;__Methanocella	94	91	3	3.19149
Archaea;__Euryarchaeota;__Halobacteria;__Halobacteriales;__Halobacteriaceae;__Salinarchaeum	32	31	1	3.125
Archaea;__Euryarchaeota;__Halobacteria;__Halobacteriales;__Halobacteriaceae;__Haloferax	302	290	12	3.97351
Archaea;__Euryarchaeota;__Halobacteria;__Halobacteriales;__Halobacteriaceae;__Halococcus	204	197	7	3.43137
Archaea;__Euryarchaeota;__Archaeoglobi;__Archaeoglobales;__Archaeoglobaceae;__uncultured	54	52	2	3.7037
Bacteria;__Verrucomicrobia;__WCHB1-41;__o;__f;__g	1668	1628	40	2.39808
Bacteria;__Verrucomicrobia;__Verrucomicrobiae;__Verrucomicrobiales;__Verrucomicrobiaceae;__Luteolibacter	197	193	4	2.03046
Bacteria;__Verrucomicrobia;__Verrucomicrobiae;__Verrucomicrobiales;__Verrucomicrobiaceae;__Akkermansia	2092	2030	62	2.96367
Bacteria;__Verrucomicrobia;__Spartobacteria;__Chthoniobacterales;__LD29;__g	127	124	3	2.3622
Bacteria;__Verrucomicrobia;__Spartobacteria;__Chthoniobacterales;__Chthoniobacteraceae;__Chthoniobacter	251	244	7	2.78884
Bacteria;__Verrucomicrobia;__Opitutae;__Puniceicoccales;__Puniceicoccaceae;__Cerasicoccus	95	93	2	2.10526
Bacteria;__Verrucomicrobia;__Opitutae;__Opitutales;__Opitutaceae;__Opitutus	346	336	10	2.89017
Bacteria;__Verrucomicrobia;__OPB35_soil_group;__o;__f;__g	874	855	19	2.17391
Bacteria;__Thermotogae;__Thermotogae;__Thermotogales;__Fervidobacteriaceae;__Fervidobacterium	139	136	3	2.15827
Bacteria;__Thermotogae;__Thermotogae;__Petrotogales;__Petrotogaceae;__Defluviitoga	259	253	6	2.3166
Bacteria;__Thermotogae;__Thermotogae;__EM3;__f;__g	45	44	1	2.22222
Bacteria;__Tenericutes;__Mollicutes;__Mycoplasmatales;__Mycoplasmataceae;__Mycoplasma	1536	1505	31	2.01823
Bacteria;__Tenericutes;__Mollicutes;__Haloplasmatales;__Haloplasmataceae;__Haloplasma	45	44	1	2.22222
Bacteria;__Synergistetes;__Synergistia;__Synergistales;__Synergistaceae;__Pyramidobacter	79	77	2	2.53165
Bacteria;__Spirochaetae;__Spirochaetes;__Spirochaetales;__V2072-189E03;__g	35	34	1	2.85714
Bacteria;__Spirochaetae;__Spirochaetes;__Spirochaetales;__Spirochaetaceae;__uncultured	1557	1519	38	2.44059
Bacteria;__Proteobacteria;__Gammaproteobacteria;__Xanthomonadales;__Xanthomonadales_Incertae_Sedis;__Acidibacter	404	394	10	2.47525
Bacteria;__Proteobacteria;__Gammaproteobacteria;__Xanthomonadales;__Xanthomonadaceae;__Silanimonas	38	37	1	2.63158
Bacteria;__Proteobacteria;__Gammaproteobacteria;__Xanthomonadales;__Xanthomonadaceae;__Luteimonas	905	885	20	2.20994
Bacteria;__Proteobacteria;__Gammaproteobacteria;__Xanthomonadales;__Xanthomonadaceae;__Arenimonas	420	411	9	2.14286
Bacteria;__Proteobacteria;__Gammaproteobacteria;__Xanthomonadales;__Nevskiaceae;__Hydrocarboniphaga	35	34	1	2.85714
Bacteria;__Proteobacteria;__Gammaproteobacteria;__X35;__f;__g	115	112	3	2.6087
Bacteria;__Proteobacteria;__Gammaproteobacteria;__Thiotrichales;__Thiotrichales_Incertae_Sedis;__Caedibacter	42	41	1	2.38095
Bacteria;__Proteobacteria;__Gammaproteobacteria;__Salinisphaerales;__Salinisphaeraceae;__Salinisphaera	47	46	1	2.12766
Bacteria;__Proteobacteria;__Gammaproteobacteria;__PYR10d3;__f;__g	221	216	5	2.26244
Bacteria;__Proteobacteria;__Gammaproteobacteria;__Pseudomonadales;__Pseudomonadaceae;__Oblitimonas	47	46	1	2.12766
Bacteria;__Proteobacteria;__Gammaproteobacteria;__Oceanospirillales;__Oceanospirillaceae;__Oleibacter	41	40	1	2.43902
Bacteria;__Proteobacteria;__Gammaproteobacteria;__Oceanospirillales;__Litoricolaceae;__Litoricola	97	95	2	2.06186
Bacteria;__Proteobacteria;__Gammaproteobacteria;__Oceanospirillales;__Halomonadaceae;__Carnimonas	105	102	3	2.85714
Bacteria;__Proteobacteria;__Gammaproteobacteria;__Methylococcales;__Methylococcaceae;__Methylocaldum	44	43	1	2.27273
Bacteria;__Proteobacteria;__Gammaproteobacteria;__KI89A_clade;__f;__g	218	212	6	2.75229
Bacteria;__Proteobacteria;__Gammaproteobacteria;__Enterobacteriales;__Enterobacteriaceae;__uncultured	218	213	5	2.29358
Bacteria;__Proteobacteria;__Gammaproteobacteria;__Enterobacteriales;__Enterobacteriaceae;__Pluralibacter	98	96	2	2.04082
Bacteria;__Proteobacteria;__Gammaproteobacteria;__Enterobacteriales;__Enterobacteriaceae;__Plesiomonas	427	415	12	2.8103
Bacteria;__Proteobacteria;__Gammaproteobacteria;__E01-9C-26_marine_group;__f;__g	478	467	11	2.30126
Bacteria;__Proteobacteria;__Gammaproteobacteria;__Chromatiales;__Ectothiorhodospiraceae;__Halorhodospira	141	138	3	2.12766
Bacteria;__Proteobacteria;__Gammaproteobacteria;__Chromatiales;__Ectothiorhodospiraceae;__Ectothiorhodospira	45	44	1	2.22222
Bacteria;__Proteobacteria;__Gammaproteobacteria;__Chromatiales;__Chromatiaceae;__Thiocystis	38	37	1	2.63158
Bacteria;__Proteobacteria;__Gammaproteobacteria;__Chromatiales;__Chromatiaceae;__Marichromatium	75	73	2	2.66667
Bacteria;__Proteobacteria;__Gammaproteobacteria;__Chromatiales;__Chromatiaceae;__Halochromatium	347	339	8	2.30548
Bacteria;__Proteobacteria;__Gammaproteobacteria;__Cellvibrionales;__Halieaceae;__Haliea	135	132	3	2.22222
Bacteria;__Proteobacteria;__Gammaproteobacteria;__Alteromonadales;__Idiomarinaceae;__Aliidiomarina	107	104	3	2.80374
Bacteria;__Proteobacteria;__Gammaproteobacteria;__Alteromonadales;__Alteromonadaceae;__Alteromonas	1556	1515	41	2.63496
Bacteria;__Proteobacteria;__Gammaproteobacteria;__Aeromonadales;__Succinivibrionaceae;__Succinivibrionaceae_UCG-002	45	44	1	2.22222
Bacteria;__Proteobacteria;__Gammaproteobacteria;__Aeromonadales;__Succinivibrionaceae;__Succinivibrionaceae_UCG-001	161	157	4	2.48447
Bacteria;__Proteobacteria;__Gammaproteobacteria;__Aeromonadales;__Succinivibrionaceae;__Succinivibrio	772	755	17	2.20207
Bacteria;__Proteobacteria;__Gammaproteobacteria;__Aeromonadales;__Succinivibrionaceae;__Anaerobiospirillum	45	44	1	2.22222
Bacteria;__Proteobacteria;__Gammaproteobacteria;__Aeromonadales;__Aeromonadaceae;__Oceanimonas	48	47	1	2.08333
Bacteria;__Proteobacteria;__Epsilonproteobacteria;__Nautiliales;__Nautiliaceae;__Nitratifractor	140	137	3	2.14286
Bacteria;__Proteobacteria;__Epsilonproteobacteria;__Campylobacterales;__Helicobacteraceae;__Sulfuricurvum	414	402	12	2.89855
Bacteria;__Proteobacteria;__Deltaproteobacteria;__Syntrophobacterales;__Syntrophobacteraceae;__uncultured	157	153	4	2.54777
Bacteria;__Proteobacteria;__Deltaproteobacteria;__Syntrophobacterales;__Syntrophaceae;__uncultured	268	261	7	2.61194
Bacteria;__Proteobacteria;__Deltaproteobacteria;__Syntrophobacterales;__Syntrophaceae;__Desulfobacca	99	97	2	2.0202
Bacteria;__Proteobacteria;__Deltaproteobacteria;__Myxococcales;__PS-B29;__g	78	76	2	2.5641
Bacteria;__Proteobacteria;__Deltaproteobacteria;__Myxococcales;__Polyangiaceae;__Sorangium	301	293	8	2.65781
Bacteria;__Proteobacteria;__Deltaproteobacteria;__Myxococcales;__Myxococcaceae;__Corallococcus	113	110	3	2.65487
Bacteria;__Proteobacteria;__Deltaproteobacteria;__Myxococcales;__MidBa8;__g	356	348	8	2.24719
Bacteria;__Proteobacteria;__Deltaproteobacteria;__DTB120;__f;__g	97	95	2	2.06186
Bacteria;__Proteobacteria;__Deltaproteobacteria;__Desulfuromonadales;__Geobacteraceae;__Geothermobacter	67	65	2	2.98507
Bacteria;__Proteobacteria;__Deltaproteobacteria;__Desulfurellales;__Desulfurellaceae;__H16	995	972	23	2.31156
Bacteria;__Proteobacteria;__Deltaproteobacteria;__Desulfobacterales;__Desulfobulbaceae;__Desulfoprunum	50	49	1	2
Bacteria;__Proteobacteria;__Deltaproteobacteria;__Desulfobacterales;__Desulfobulbaceae;__Desulfopila	92	90	2	2.17391
Bacteria;__Proteobacteria;__Deltaproteobacteria;__Desulfobacterales;__Desulfobulbaceae;__Desulfofustis	149	146	3	2.01342
Bacteria;__Proteobacteria;__Deltaproteobacteria;__Desulfobacterales;__Desulfobacteraceae;__Desulfonema	1600	1567	33	2.0625
Bacteria;__Proteobacteria;__Deltaproteobacteria;__Desulfobacterales;__Desulfobacteraceae;__Desulfatirhabdium	74	72	2	2.7027
Bacteria;__Proteobacteria;__Betaproteobacteria;__SC-I-84;__f;__g	593	578	15	2.52951
Bacteria;__Proteobacteria;__Betaproteobacteria;__Rhodocyclales;__Rhodocyclaceae;__Dechloromonas	457	446	11	2.407
Bacteria;__Proteobacteria;__Betaproteobacteria;__Rhodocyclales;__Rhodocyclaceae;__Dechlorobacter	47	46	1	2.12766
Bacteria;__Proteobacteria;__Betaproteobacteria;__Nitrosomonadales;__Nitrosomonadaceae;__uncultured	1250	1219	31	2.48
Bacteria;__Proteobacteria;__Betaproteobacteria;__Nitrosomonadales;__Gallionellaceae;__Sideroxydans	286	280	6	2.0979
Bacteria;__Proteobacteria;__Betaproteobacteria;__Burkholderiales;__Oxalobacteraceae;__Paucimonas	228	223	5	2.19298
Bacteria;__Proteobacteria;__Betaproteobacteria;__Burkholderiales;__Oxalobacteraceae;__Oxalobacter	49	48	1	2.04082
Bacteria;__Proteobacteria;__Betaproteobacteria;__Burkholderiales;__Comamonadaceae;__Verminephrobacter	149	145	4	2.68456
Bacteria;__Proteobacteria;__Betaproteobacteria;__Burkholderiales;__Comamonadaceae;__Tepidicella	44	43	1	2.27273
Bacteria;__Proteobacteria;__Betaproteobacteria;__Burkholderiales;__Comamonadaceae;__Sphaerotilus	229	224	5	2.18341
Bacteria;__Proteobacteria;__Betaproteobacteria;__Burkholderiales;__Comamonadaceae;__Ramlibacter	285	277	8	2.80702
Bacteria;__Proteobacteria;__Betaproteobacteria;__Burkholderiales;__Burkholderiaceae;__Ralstonia	2859	2797	62	2.16859
Bacteria;__Proteobacteria;__Betaproteobacteria;__Burkholderiales;__Alcaligenaceae;__Kerstersia	112	109	3	2.67857
Bacteria;__Proteobacteria;__Betaproteobacteria;__Burkholderiales;__Alcaligenaceae;__Alcaligenes	1191	1163	28	2.35097
Bacteria;__Proteobacteria;__Alphaproteobacteria;__Sphingomonadales;__Sphingomonadaceae;__Sphingomonas	5936	5816	120	2.02156
Bacteria;__Proteobacteria;__Alphaproteobacteria;__Sphingomonadales;__Ellin6055;__g	139	135	4	2.8777
Bacteria;__Proteobacteria;__Alphaproteobacteria;__Rickettsiales;__TK34;__g	67	65	2	2.98507
Bacteria;__Proteobacteria;__Alphaproteobacteria;__Rickettsiales;__SAR116_clade;__Candidatus_Puniceispirillum	39	38	1	2.5641
Bacteria;__Proteobacteria;__Alphaproteobacteria;__Rickettsiales;__Rickettsiaceae;__uncultured	107	104	3	2.80374
Bacteria;__Proteobacteria;__Alphaproteobacteria;__Rickettsiales;__EF100-94H03;__g	35	34	1	2.85714
Bacteria;__Proteobacteria;__Alphaproteobacteria;__Rhodospirillales;__Rhodospirillales_Incertae_Sedis;__Candidatus_Alysiosphaera	73	71	2	2.73973
Bacteria;__Proteobacteria;__Alphaproteobacteria;__Rhodospirillales;__Rhodospirillaceae;__Skermanella	139	136	3	2.15827
Bacteria;__Proteobacteria;__Alphaproteobacteria;__Rhodospirillales;__JG37-AG-20;__g	138	135	3	2.17391
Bacteria;__Proteobacteria;__Alphaproteobacteria;__Rhodospirillales;__DA111;__g	329	322	7	2.12766
Bacteria;__Proteobacteria;__Alphaproteobacteria;__Rhodospirillales;__AT-s3-44;__g	116	113	3	2.58621
Bacteria;__Proteobacteria;__Alphaproteobacteria;__Rhodospirillales;__Acetobacteraceae;__Commensalibacter	135	132	3	2.22222
Bacteria;__Proteobacteria;__Alphaproteobacteria;__Rhodospirillales;__Acetobacteraceae;__Belnapia	34	33	1	2.94118
Bacteria;__Proteobacteria;__Alphaproteobacteria;__Rhizobiales;__Xanthobacteraceae;__Xanthobacter	89	87	2	2.24719
Bacteria;__Proteobacteria;__Alphaproteobacteria;__Rhizobiales;__uncultured;__g	162	158	4	2.46914
Bacteria;__Proteobacteria;__Alphaproteobacteria;__Rhizobiales;__Rhizobiales_Incertae_Sedis;__Nordella	118	115	3	2.54237
Bacteria;__Proteobacteria;__Alphaproteobacteria;__Rhizobiales;__Rhizobiales_Incertae_Sedis;__Bauldia	100	98	2	2
Bacteria;__Proteobacteria;__Alphaproteobacteria;__Rhizobiales;__Phyllobacteriaceae;__uncultured	213	208	5	2.34742
Bacteria;__Proteobacteria;__Alphaproteobacteria;__Rhizobiales;__Phyllobacteriaceae;__Pseudahrensia	74	72	2	2.7027
Bacteria;__Proteobacteria;__Alphaproteobacteria;__Rhizobiales;__Methylobacteriaceae;__Microvirga	284	276	8	2.8169
Bacteria;__Proteobacteria;__Alphaproteobacteria;__Rhizobiales;__JG35-K1-AG5;__g	42	41	1	2.38095
Bacteria;__Proteobacteria;__Alphaproteobacteria;__Rhizobiales;__Hyphomicrobiaceae;__Rhodomicrobium	124	121	3	2.41935
Bacteria;__Proteobacteria;__Alphaproteobacteria;__Rhizobiales;__Hyphomicrobiaceae;__Pedomicrobium	293	287	6	2.04778
Bacteria;__Proteobacteria;__Alphaproteobacteria;__Rhizobiales;__Hyphomicrobiaceae;__Filomicrobium	115	112	3	2.6087
Bacteria;__Proteobacteria;__Alphaproteobacteria;__Rhizobiales;__f;__g	42	41	1	2.38095
Bacteria;__Proteobacteria;__Alphaproteobacteria;__Rhizobiales;__Bradyrhizobiaceae;__uncultured	103	100	3	2.91262
Bacteria;__Proteobacteria;__Alphaproteobacteria;__Rhizobiales;__Aurantimonadaceae;__Aurantimonas	90	88	2	2.22222
Bacteria;__Proteobacteria;__Alphaproteobacteria;__Caulobacterales;__Caulobacteraceae;__Brevundimonas	2780	2711	69	2.48201
Bacteria;__Planctomycetes;__Planctomycetacia;__Planctomycetales;__Planctomycetaceae;__uncultured	2169	2119	50	2.30521
Bacteria;__Planctomycetes;__Planctomycetacia;__Planctomycetales;__Planctomycetaceae;__Pirellula	592	577	15	2.53378
Bacteria;__Planctomycetes;__Planctomycetacia;__Planctomycetales;__Planctomycetaceae;__Pir4_lineage	1450	1420	30	2.06897
Bacteria;__Planctomycetes;__Planctomycetacia;__Brocadiales;__Brocadiaceae;__Candidatus_Kuenenia	40	39	1	2.5
Bacteria;__Planctomycetes;__Pla4_lineage;__o;__f;__g	216	211	5	2.31481
Bacteria;__Planctomycetes;__Pla3_lineage;__o;__f;__g	367	357	10	2.7248
Bacteria;__Planctomycetes;__Phycisphaerae;__Phycisphaerales;__Phycisphaeraceae;__Urania-1B-19_marine_sediment_group	149	146	3	2.01342
Bacteria;__Planctomycetes;__Phycisphaerae;__mle1-8;__f;__g	457	446	11	2.407
Bacteria;__Planctomycetes;__OM190;__o;__f;__g	703	688	15	2.13371
Bacteria;__Omnitrophica;__c;__o;__f;__g	481	471	10	2.079
Bacteria;__Microgenomates;__c;__o;__f;__g	36	35	1	2.77778
Bacteria;__Gemmatimonadetes;__S0134_terrestrial_group;__o;__f;__g	360	351	9	2.5
Bacteria;__Gemmatimonadetes;__Gemmatimonadetes;__Gemmatimonadales;__Gemmatimonadaceae;__uncultured	1388	1356	32	2.30548
Bacteria;__Gemmatimonadetes;__BD2-11_terrestrial_group;__o;__f;__g	655	641	14	2.1374
Bacteria;__Firmicutes;__Negativicutes;__Selenomonadales;__Veillonellaceae;__Pelosinus	243	238	5	2.05761
Bacteria;__Firmicutes;__Negativicutes;__Selenomonadales;__Veillonellaceae;__Anaerovibrio	227	222	5	2.20264
Bacteria;__Firmicutes;__Negativicutes;__Selenomonadales;__Acidaminococcaceae;__Succiniclasticum	468	456	12	2.5641
Bacteria;__Firmicutes;__Limnochordia;__Limnochordales;__uncultured;__g	35	34	1	2.85714
Bacteria;__Firmicutes;__Erysipelotrichia;__Erysipelotrichales;__Erysipelotrichaceae;__Candidatus_Stoquefichus	147	143	4	2.72109
Bacteria;__Firmicutes;__Clostridia;__Thermoanaerobacterales;__Thermoanaerobacteraceae;__Caldanaerobacter	104	101	3	2.88462
Bacteria;__Firmicutes;__Clostridia;__Thermoanaerobacterales;__Family_III;__Caldicellulosiruptor	622	609	13	2.09003
Bacteria;__Firmicutes;__Clostridia;__D8A-2;__f;__g	435	426	9	2.06897
Bacteria;__Firmicutes;__Clostridia;__Clostridiales;__Syntrophomonadaceae;__Dethiobacter	81	79	2	2.46914
Bacteria;__Firmicutes;__Clostridia;__Clostridiales;__Ruminococcaceae;__Saccharofermentans	538	527	11	2.04461
Bacteria;__Firmicutes;__Clostridia;__Clostridiales;__Ruminococcaceae;__Ruminiclostridium_6	512	501	11	2.14844
Bacteria;__Firmicutes;__Clostridia;__Clostridiales;__Ruminococcaceae;__Oscillibacter	672	656	16	2.38095
Bacteria;__Firmicutes;__Clostridia;__Clostridiales;__Ruminococcaceae;__Caproiciproducens	137	134	3	2.18978
Bacteria;__Firmicutes;__Clostridia;__Clostridiales;__Peptostreptococcaceae;__Tepidibacter	46	45	1	2.17391
Bacteria;__Firmicutes;__Clostridia;__Clostridiales;__Peptococcaceae;__Desulfotomaculum	637	621	16	2.51177
Bacteria;__Firmicutes;__Clostridia;__Clostridiales;__Peptococcaceae;__Dehalobacter	91	89	2	2.1978
Bacteria;__Firmicutes;__Clostridia;__Clostridiales;__Lachnospiraceae;__Sellimonas	139	136	3	2.15827
Bacteria;__Firmicutes;__Clostridia;__Clostridiales;__Lachnospiraceae;__Lachnospiraceae_UCG-008	753	736	17	2.25764
Bacteria;__Firmicutes;__Clostridia;__Clostridiales;__Lachnospiraceae;__Lachnospiraceae_UCG-006	444	434	10	2.25225
Bacteria;__Firmicutes;__Clostridia;__Clostridiales;__Lachnospiraceae;__Lachnospiraceae_UCG-002	35	34	1	2.85714
Bacteria;__Firmicutes;__Clostridia;__Clostridiales;__Lachnospiraceae;__Coprococcus_3	629	613	16	2.54372
Bacteria;__Firmicutes;__Clostridia;__Clostridiales;__Family_XIII;__Family_XIII_AD3011_group	410	401	9	2.19512
Bacteria;__Firmicutes;__Clostridia;__Clostridiales;__Family_XIII;__Anaerovorax	178	174	4	2.24719
Bacteria;__Firmicutes;__Clostridia;__Clostridiales;__Clostridiaceae_2;__Alkaliphilus	170	166	4	2.35294
Bacteria;__Firmicutes;__Clostridia;__Clostridiales;__Clostridiaceae_1;__Thermobrachium	280	273	7	2.5
Bacteria;__Firmicutes;__Clostridia;__Clostridiales;__Clostridiaceae_1;__Proteiniclasticum	167	162	5	2.99401
Bacteria;__Firmicutes;__Clostridia;__Clostridiales;__Clostridiaceae_1;__Caloramator	185	181	4	2.16216
Bacteria;__Firmicutes;__Clostridia;__Clostridiales;__Caldicoprobacteraceae;__Caldicoprobacter	197	193	4	2.03046
Bacteria;__Firmicutes;__Bacilli;__Bacillales;__Staphylococcaceae;__Salinicoccus	171	166	5	2.92398
Bacteria;__Firmicutes;__Bacilli;__Bacillales;__Planococcaceae;__Planococcus	483	471	12	2.48447
Bacteria;__Firmicutes;__Bacilli;__Bacillales;__Planococcaceae;__Lysinibacillus	2395	2330	65	2.71399
Bacteria;__Firmicutes;__Bacilli;__Bacillales;__Planococcaceae;__Domibacillus	131	128	3	2.29008
Bacteria;__Firmicutes;__Bacilli;__Bacillales;__Paenibacillaceae;__Cohnella	183	179	4	2.18579
Bacteria;__Firmicutes;__Bacilli;__Bacillales;__Bacillaceae;__Ornithinibacillus	48	47	1	2.08333
Bacteria;__Firmicutes;__Bacilli;__Bacillales;__Bacillaceae;__Aeribacillus	193	189	4	2.07254
Bacteria;__Deinococcus-Thermus;__Deinococci;__KD3-62;__f;__g	43	42	1	2.32558
Bacteria;__Deinococcus-Thermus;__Deinococci;__Deinococcales;__Trueperaceae;__Truepera	546	534	12	2.1978
Bacteria;__Cyanobacteria;__Melainabacteria;__Obscuribacterales;__f;__g	137	133	4	2.91971
Bacteria;__Cyanobacteria;__Cyanobacteria;__SubsectionIV;__FamilyI;__Aphanizomenon	78	76	2	2.5641
Bacteria;__Cyanobacteria;__Cyanobacteria;__SubsectionII;__uncultured;__g	47	46	1	2.12766
Bacteria;__Cyanobacteria;__Cyanobacteria;__SubsectionIII;__FamilyI;__Spirulina	200	196	4	2
Bacteria;__Cyanobacteria;__Cyanobacteria;__SubsectionII;__FamilyII;__Pleurocapsa	147	144	3	2.04082
Bacteria;__Cyanobacteria;__Cyanobacteria;__SubsectionI;__FamilyI;__Brasilonema	38	37	1	2.63158
Bacteria;__Cloacimonetes;__W27;__o;__f;__g	37	36	1	2.7027
Bacteria;__Cloacimonetes;__Cloacimonetes_Incertae_Sedis;__Unknown_Order;__Unknown_Family;__Candidatus_Cloacamonas	427	418	9	2.10773
Bacteria;__Chloroflexi;__Thermomicrobia;__JG30-KF-CM45;__f;__g	249	243	6	2.40964
Bacteria;__Chloroflexi;__SJA-15;__o;__f;__g	93	91	2	2.15054
Bacteria;__Chloroflexi;__Chloroflexia;__Chloroflexales;__Roseiflexaceae;__Roseiflexus	287	280	7	2.43902
Bacteria;__Chloroflexi;__Anaerolineae;__Anaerolineales;__Anaerolineaceae;__Levilinea	37	36	1	2.7027
Bacteria;__Chlorobi;__Chlorobia;__Chlorobiales;__SJA-28;__g	166	162	4	2.40964
Bacteria;__Chlorobi;__Chlorobia;__Chlorobiales;__Chlorobiaceae;__Prosthecochloris	69	67	2	2.89855
Bacteria;__Chlorobi;__Chlorobia;__Chlorobiales;__Chlorobiaceae;__Chlorobium	187	182	5	2.6738
Bacteria;__Chlamydiae;__Chlamydiae;__Chlamydiales;__Parachlamydiaceae;__Candidatus_Protochlamydia	46	45	1	2.17391
Bacteria;__Caldiserica;__Caldisericia;__Caldisericales;__WCHB1-02;__g	36	35	1	2.77778
Bacteria;__Bacteroidetes;__Sphingobacteriia;__Sphingobacteriales;__Saprospiraceae;__Portibacter	34	33	1	2.94118
Bacteria;__Bacteroidetes;__Sphingobacteriia;__Sphingobacteriales;__Saprospiraceae;__Aureispira	34	33	1	2.94118
Bacteria;__Bacteroidetes;__Sphingobacteriia;__Sphingobacteriales;__Chitinophagaceae;__Asinibacterium	117	114	3	2.5641
Bacteria;__Bacteroidetes;__Flavobacteriia;__Flavobacteriales;__Flavobacteriaceae;__Salegentibacter	112	109	3	2.67857
Bacteria;__Bacteroidetes;__Flavobacteriia;__Flavobacteriales;__Flavobacteriaceae;__Psychroflexus	274	266	8	2.91971
Bacteria;__Bacteroidetes;__Flavobacteriia;__Flavobacteriales;__Flavobacteriaceae;__Myroides	237	232	5	2.1097
Bacteria;__Bacteroidetes;__Flavobacteriia;__Flavobacteriales;__Flavobacteriaceae;__Mesoflavibacter	44	43	1	2.27273
Bacteria;__Bacteroidetes;__Flavobacteriia;__Flavobacteriales;__Flavobacteriaceae;__Eudoraea	43	42	1	2.32558
Bacteria;__Bacteroidetes;__Flavobacteriia;__Flavobacteriales;__Flavobacteriaceae;__Empedobacter	146	143	3	2.05479
Bacteria;__Bacteroidetes;__Flavobacteriia;__Flavobacteriales;__Flavobacteriaceae;__Dokdonia	155	151	4	2.58065
Bacteria;__Bacteroidetes;__Flavobacteriia;__Flavobacteriales;__Flavobacteriaceae;__Bergeyella	1381	1349	32	2.31716
Bacteria;__Bacteroidetes;__Flavobacteriia;__Flavobacteriales;__Flavobacteriaceae;__Aequorivita	50	49	1	2
Bacteria;__Bacteroidetes;__Flavobacteriia;__Flavobacteriales;__Cryomorphaceae;__Crocinitomix	148	145	3	2.02703
Bacteria;__Bacteroidetes;__Cytophagia;__Cytophagales;__MWH-CFBk5;__g	67	65	2	2.98507
Bacteria;__Bacteroidetes;__Cytophagia;__Cytophagales;__Cytophagaceae;__Flectobacillus	39	38	1	2.5641
Bacteria;__Bacteroidetes;__Cytophagia;__Cytophagales;__Cytophagaceae;__Cytophaga	69	67	2	2.89855
Bacteria;__Bacteroidetes;__Bacteroidia;__Bacteroidales;__Rikenellaceae;__Blvii28_wastewater-sludge_group	119	116	3	2.52101
Bacteria;__Bacteroidetes;__Bacteroidia;__Bacteroidales;__Prevotellaceae;__Paraprevotella	103	100	3	2.91262
Bacteria;__Bacteroidetes;__Bacteroidia;__Bacteroidales;__Marinilabiaceae;__Alkaliflexus	77	75	2	2.5974
Bacteria;__Bacteroidetes;__Bacteroidia;__Bacteroidales;__M2PB4-65_termite_group;__g	71	69	2	2.8169
Bacteria;__Bacteroidetes;__Bacteroidia;__Bacteroidales;__Bacteroidales_S24-7_group;__g	9043	8861	182	2.01261
Bacteria;__Bacteroidetes;__Bacteroidia;__Bacteroidales;__Bacteroidales_BS11_gut_group;__g	788	769	19	2.41117
Bacteria;__Bacteroidetes;__Bacteroidetes_vadinHA17;__o;__f;__g	594	582	12	2.0202
Bacteria;__Bacteroidetes;__Bacteroidetes_Incertae_Sedis;__Order_III;__Unknown_Family;__Balneola	114	111	3	2.63158
Bacteria;__Bacteroidetes;__Bacteroidetes_Incertae_Sedis;__Order_III;__uncultured;__g	182	178	4	2.1978
Bacteria;__Armatimonadetes;__Fimbriimonadia;__Fimbriimonadales;__f;__g	128	125	3	2.34375
Bacteria;__Aerophobetes;__c;__o;__f;__g	209	204	5	2.39234
Bacteria;__Actinobacteria;__Thermoleophilia;__Solirubrobacterales;__TM146;__g	90	88	2	2.22222
Bacteria;__Actinobacteria;__Thermoleophilia;__Solirubrobacterales;__Elev-16S-1332;__g	378	369	9	2.38095
Bacteria;__Actinobacteria;__Thermoleophilia;__Gaiellales;__uncultured;__g	1140	1111	29	2.54386
Bacteria;__Actinobacteria;__Coriobacteriia;__Coriobacteriales;__Coriobacteriaceae;__Enterorhabdus	260	254	6	2.30769
Bacteria;__Actinobacteria;__Actinobacteria;__Pseudonocardiales;__Pseudonocardiaceae;__Kibdelosporangium	36	35	1	2.77778
Bacteria;__Actinobacteria;__Actinobacteria;__Propionibacteriales;__Propionibacteriaceae;__Propionimicrobium	38	37	1	2.63158
Bacteria;__Actinobacteria;__Actinobacteria;__Propionibacteriales;__Propionibacteriaceae;__Propioniciclava	89	87	2	2.24719
Bacteria;__Actinobacteria;__Actinobacteria;__Propionibacteriales;__Propionibacteriaceae;__Jiangella	42	41	1	2.38095
Bacteria;__Actinobacteria;__Actinobacteria;__Propionibacteriales;__Nocardioidaceae;__Marmoricola	160	156	4	2.5
Bacteria;__Actinobacteria;__Actinobacteria;__Micromonosporales;__Micromonosporaceae;__Longispora	46	45	1	2.17391
Bacteria;__Actinobacteria;__Actinobacteria;__Micromonosporales;__Micromonosporaceae;__Asanoa	34	33	1	2.94118
Bacteria;__Actinobacteria;__Actinobacteria;__Micrococcales;__Promicromonosporaceae;__Isoptericola	138	135	3	2.17391
Bacteria;__Actinobacteria;__Actinobacteria;__Micrococcales;__Micrococcaceae;__Sinomonas	99	97	2	2.0202
Bacteria;__Actinobacteria;__Actinobacteria;__Micrococcales;__Microbacteriaceae;__Plantibacter	89	87	2	2.24719
Bacteria;__Actinobacteria;__Actinobacteria;__Micrococcales;__Microbacteriaceae;__Microbacterium	4698	4586	112	2.38399
Bacteria;__Actinobacteria;__Actinobacteria;__Micrococcales;__Microbacteriaceae;__Candidatus_Planktoluna	43	42	1	2.32558
Bacteria;__Actinobacteria;__Actinobacteria;__Micrococcales;__Microbacteriaceae;__Amnibacterium	42	41	1	2.38095
Bacteria;__Actinobacteria;__Actinobacteria;__Micrococcales;__Microbacteriaceae;__Agromyces	322	314	8	2.48447
Bacteria;__Actinobacteria;__Actinobacteria;__Micrococcales;__Microbacteriaceae;__Agrococcus	281	273	8	2.84698
Bacteria;__Actinobacteria;__Actinobacteria;__Micrococcales;__Intrasporangiaceae;__Oryzihumus	37	36	1	2.7027
Bacteria;__Actinobacteria;__Actinobacteria;__Micrococcales;__Intrasporangiaceae;__Intrasporangium	37	36	1	2.7027
Bacteria;__Actinobacteria;__Actinobacteria;__Micrococcales;__Dermacoccaceae;__Dermacoccus	96	94	2	2.08333
Bacteria;__Actinobacteria;__Actinobacteria;__Micrococcales;__Demequinaceae;__Lysinimicrobium	37	36	1	2.7027
Bacteria;__Actinobacteria;__Actinobacteria;__Frankiales;__Acidothermaceae;__Acidothermus	147	144	3	2.04082
Bacteria;__Actinobacteria;__Acidimicrobiia;__Acidimicrobiales;__Acidimicrobiaceae;__Ferrimicrobium	49	48	1	2.04082
Bacteria;__Acidobacteria;__Subgroup_25;__o;__f;__g	98	96	2	2.04082
Bacteria;__Acidobacteria;__Solibacteres;__Solibacterales;__Solibacteraceae_(Subgroup_3);__Bryobacter	875	851	24	2.74286
Bacteria;__Acidobacteria;__Holophagae;__Subgroup_10;__Sva0725;__g	210	205	5	2.38095
Bacteria;__Acidobacteria;__Holophagae;__Holophagales;__Holophagaceae;__Holophaga	48	47	1	2.08333
Bacteria;__Acidobacteria;__Blastocatellia;__Blastocatellales;__Blastocatellaceae_(Subgroup_4);__11-24	432	423	9	2.08333
Bacteria;__Acidobacteria;__Acidobacteria;__Acidobacteriales;__Acidobacteriaceae_(Subgroup_1);__Acidicapsa	42	41	1	2.38095
Archaea;__Thaumarchaeota;__Thaumarchaeota_Incertae_Sedis;__Unknown_Order;__Unknown_Family;__Candidatus_Nitrosocaldus	42	41	1	2.38095
Archaea;__Thaumarchaeota;__Soil_Crenarchaeotic_Group(SCG);__Unknown_Order;__Unknown_Family;__Candidatus_Nitrososphaera	899	881	18	2.00222
Archaea;__Thaumarchaeota;__Marine_Group_I;__Unknown_Order;__Unknown_Family;__Candidatus_Nitrosoarchaeum	278	270	8	2.8777
Archaea;__Thaumarchaeota;__Marine_Group_I;__Cenarchaeales;__Cenarchaeaceae;__Cenarchaeum	68	66	2	2.94118
Archaea;__Thaumarchaeota;__FHMa11_terrestrial_group;__o;__f;__g	508	494	14	2.75591
Archaea;__Thaumarchaeota;__AK31;__o;__f;__g	83	81	2	2.40964
Archaea;__Euryarchaeota;__Thermoplasmata;__Thermoplasmatales;__VC2.1_Arc6;__g	48	47	1	2.08333
Archaea;__Euryarchaeota;__Thermoplasmata;__Thermoplasmatales;__Thermoplasmatales_Incertae_Sedis;__Candidatus_Methanomethylophilus	188	184	4	2.12766
Archaea;__Euryarchaeota;__Thermoplasmata;__Thermoplasmatales;__CCA47;__g	174	170	4	2.29885
Archaea;__Euryarchaeota;__Methanomicrobia;__Methanosarcinales;__Methanosarcinaceae;__Methanolobus	162	158	4	2.46914
Archaea;__Euryarchaeota;__Methanococci;__Methanococcales;__Methanococcaceae;__Methanothermococcus	34	33	1	2.94118
Archaea;__Euryarchaeota;__Methanobacteria;__Methanobacteriales;__Methanobacteriaceae;__uncultured	107	104	3	2.80374
Archaea;__Euryarchaeota;__Methanobacteria;__Methanobacteriales;__Methanobacteriaceae;__Methanobacterium	642	629	13	2.02492
Archaea;__Euryarchaeota;__Halobacteria;__Halobacteriales;__Halobacteriaceae;__Haloterrigena	280	273	7	2.5
Archaea;__Euryarchaeota;__Halobacteria;__Halobacteriales;__Halobacteriaceae;__Halostagnicola	44	43	1	2.27273
Archaea;__Euryarchaeota;__Halobacteria;__Halobacteriales;__Halobacteriaceae;__Halorhabdus	38	37	1	2.63158
Archaea;__Euryarchaeota;__Halobacteria;__Halobacteriales;__Halobacteriaceae;__Halolamina	221	216	5	2.26244
Archaea;__Euryarchaeota;__Halobacteria;__Halobacteriales;__Halobacteriaceae;__Halogranum	48	47	1	2.08333
Archaea;__Euryarchaeota;__Halobacteria;__Halobacteriales;__Halobacteriaceae;__Halarchaeum	50	49	1	2
Archaea;__Euryarchaeota;__Halobacteria;__Halobacteriales;__Halobacteriaceae;__Haladaptatus	45	44	1	2.22222
Archaea;__Crenarchaeota;__Thermoprotei;__Sulfolobales;__Sulfolobaceae;__Stygiolobus	45	44	1	2.22222
Archaea;__Crenarchaeota;__Thermoprotei;__Sulfolobales;__Sulfolobaceae;__Acidianus	70	68	2	2.85714
Archaea;__Crenarchaeota;__Thermoprotei;__Acidilobales;__SK190;__g	34	33	1	2.94118
Archaea;__Altiarchaeales;__c;__o;__f;__g	49	48	1	2.04082
Bacteria;__WS1;__c;__o;__f;__g	237	233	4	1.68776
Bacteria;__Verrucomicrobia;__Verrucomicrobiae;__Verrucomicrobiales;__Verrucomicrobiaceae;__uncultured	273	270	3	1.0989
Bacteria;__Verrucomicrobia;__Verrucomicrobiae;__Verrucomicrobiales;__Verrucomicrobiaceae;__Roseibacillus	149	147	2	1.34228
Bacteria;__Verrucomicrobia;__Verrucomicrobiae;__Verrucomicrobiales;__Verrucomicrobiaceae;__Prosthecobacter	57	56	1	1.75439
Bacteria;__Verrucomicrobia;__Verrucomicrobiae;__Verrucomicrobiales;__Rubritaleaceae;__Rubritalea	95	94	1	1.05263
Bacteria;__Verrucomicrobia;__Spartobacteria;__Chthoniobacterales;__DA101_soil_group;__g	603	592	11	1.82421
Bacteria;__Verrucomicrobia;__R76-B128;__o;__f;__g	156	154	2	1.28205
Bacteria;__Verrucomicrobia;__Opitutae;__Puniceicoccales;__Puniceicoccaceae;__uncultured	298	295	3	1.00671
Bacteria;__Verrucomicrobia;__Opitutae;__Opitutae_vadinHA64;__f;__g	239	236	3	1.25523
Bacteria;__Verrucomicrobia;__LD1-PB3;__o;__f;__g	188	186	2	1.06383
Bacteria;__TM6_(Dependentiae);__c;__o;__f;__g	730	722	8	1.09589
Bacteria;__Thermotogae;__Thermotogae;__Thermotogales;__Thermotogaceae;__Thermotoga	63	62	1	1.5873
Bacteria;__Thermodesulfobacteria;__Thermodesulfobacteria;__Thermodesulfobacteriales;__Thermodesulfobacteriaceae;__Caldimicrobium	96	95	1	1.04167
Bacteria;__Tenericutes;__Mollicutes;__Mollicutes_Incertae_Sedis;__Unknown_Family;__Candidatus_Phytoplasma	3094	3053	41	1.32515
Bacteria;__Tenericutes;__Mollicutes;__Entomoplasmatales;__Spiroplasmataceae;__Spiroplasma	398	392	6	1.50754
Bacteria;__Tenericutes;__Mollicutes;__Acholeplasmatales;__Acholeplasmataceae;__Acholeplasma	408	401	7	1.71569
Bacteria;__Synergistetes;__Synergistia;__Synergistales;__Synergistaceae;__uncultured	1126	1114	12	1.06572
Bacteria;__Synergistetes;__Synergistia;__Synergistales;__Synergistaceae;__Fretibacterium	579	573	6	1.03627
Bacteria;__Synergistetes;__Synergistia;__Synergistales;__Synergistaceae;__Anaerobaculum	93	92	1	1.07527
Bacteria;__Synergistetes;__Synergistia;__Synergistales;__Synergistaceae;__Aminobacterium	59	58	1	1.69492
Bacteria;__SR1_(Absconditabacteria);__c;__o;__f;__g	623	615	8	1.28411
Bacteria;__Spirochaetae;__Spirochaetes;__Spirochaetales;__Spirochaetaceae;__Treponema_2	2143	2105	38	1.77322
Bacteria;__Spirochaetae;__Spirochaetes;__Spirochaetales;__Spirochaetaceae;__Termite_Treponema_cluster	579	573	6	1.03627
Bacteria;__Spirochaetae;__Spirochaetes;__Spirochaetales;__Spirochaetaceae;__Spirochaeta_2	5284	5220	64	1.2112
Bacteria;__Spirochaetae;__Spirochaetes;__Spirochaetales;__Spirochaetaceae;__Borrelia	708	695	13	1.83616
Bacteria;__Spirochaetae;__Spirochaetes;__Spirochaetales;__PL-11B10;__g	142	140	2	1.40845
Bacteria;__Spirochaetae;__Spirochaetes;__Spirochaetales;__Leptospiraceae;__uncultured	682	675	7	1.02639
Bacteria;__Spirochaetae;__Spirochaetes;__Spirochaetales;__Brachyspiraceae;__Brachyspira	494	487	7	1.417
Bacteria;__Proteobacteria;__Proteobacteria_Incertae_Sedis;__Unknown_Order;__Unknown_Family;__Candidatus_Thiobios	80	79	1	1.25
Bacteria;__Proteobacteria;__JTB23;__o;__f;__g	121	119	2	1.65289
Bacteria;__Proteobacteria;__Gammaproteobacteria;__Xanthomonadales;__Xanthomonadaceae;__Vulcaniibacterium	78	77	1	1.28205
Bacteria;__Proteobacteria;__Gammaproteobacteria;__Xanthomonadales;__Xanthomonadaceae;__uncultured	428	423	5	1.16822
Bacteria;__Proteobacteria;__Gammaproteobacteria;__Xanthomonadales;__Xanthomonadaceae;__Stenotrophomonas	5689	5599	90	1.582
Bacteria;__Proteobacteria;__Gammaproteobacteria;__Xanthomonadales;__Xanthomonadaceae;__Metallibacterium	59	58	1	1.69492
Bacteria;__Proteobacteria;__Gammaproteobacteria;__Xanthomonadales;__Xanthomonadaceae;__Lysobacter	1698	1666	32	1.88457
Bacteria;__Proteobacteria;__Gammaproteobacteria;__Xanthomonadales;__Xanthomonadaceae;__Dokdonella	247	243	4	1.61943
Bacteria;__Proteobacteria;__Gammaproteobacteria;__Xanthomonadales;__uncultured;__g	875	862	13	1.48571
Bacteria;__Proteobacteria;__Gammaproteobacteria;__Xanthomonadales;__Solimonadaceae;__Polycyclovorans	67	66	1	1.49254
Bacteria;__Proteobacteria;__Gammaproteobacteria;__Xanthomonadales;__Nevskiaceae;__Nevskia	84	83	1	1.19048
Bacteria;__Proteobacteria;__Gammaproteobacteria;__uncultured;__f;__g	874	858	16	1.83066
Bacteria;__Proteobacteria;__Gammaproteobacteria;__Thiotrichales;__Thiotrichaceae;__Beggiatoa	99	98	1	1.0101
Bacteria;__Proteobacteria;__Gammaproteobacteria;__Thiotrichales;__Piscirickettsiaceae;__Piscirickettsia	131	129	2	1.52672
Bacteria;__Proteobacteria;__Gammaproteobacteria;__Thiotrichales;__Piscirickettsiaceae;__Methylophaga	446	441	5	1.12108
Bacteria;__Proteobacteria;__Gammaproteobacteria;__Sva0071;__f;__g	144	142	2	1.38889
Bacteria;__Proteobacteria;__Gammaproteobacteria;__Pseudomonadales;__Pseudomonadaceae;__Pseudomonas	38850	38411	439	1.12999
Bacteria;__Proteobacteria;__Gammaproteobacteria;__Pseudomonadales;__Moraxellaceae;__Acinetobacter	19258	19031	227	1.17873
Bacteria;__Proteobacteria;__Gammaproteobacteria;__Pasteurellales;__Pasteurellaceae;__uncultured	125	123	2	1.6
Bacteria;__Proteobacteria;__Gammaproteobacteria;__Pasteurellales;__Pasteurellaceae;__Mannheimia	215	212	3	1.39535
Bacteria;__Proteobacteria;__Gammaproteobacteria;__Pasteurellales;__Pasteurellaceae;__Histophilus	90	89	1	1.11111
Bacteria;__Proteobacteria;__Gammaproteobacteria;__Pasteurellales;__Pasteurellaceae;__Aggregatibacter	1127	1114	13	1.1535
Bacteria;__Proteobacteria;__Gammaproteobacteria;__Oceanospirillales;__Oceanospirillaceae;__Nitrincola	53	52	1	1.88679
Bacteria;__Proteobacteria;__Gammaproteobacteria;__Oceanospirillales;__Oceanospirillaceae;__Neptunomonas	66	65	1	1.51515
Bacteria;__Proteobacteria;__Gammaproteobacteria;__Oceanospirillales;__Oceanospirillaceae;__Neptuniibacter	68	67	1	1.47059
Bacteria;__Proteobacteria;__Gammaproteobacteria;__Oceanospirillales;__Oceanospirillaceae;__Marinomonas	472	467	5	1.05932
Bacteria;__Proteobacteria;__Gammaproteobacteria;__Oceanospirillales;__Oceanospirillaceae;__Marinobacterium	266	261	5	1.8797
Bacteria;__Proteobacteria;__Gammaproteobacteria;__Oceanospirillales;__Halomonadaceae;__Salinicola	282	278	4	1.41844
Bacteria;__Proteobacteria;__Gammaproteobacteria;__Oceanospirillales;__Halomonadaceae;__Halomonas	4180	4131	49	1.17225
Bacteria;__Proteobacteria;__Gammaproteobacteria;__Oceanospirillales;__Hahellaceae;__Endozoicomonas	1393	1366	27	1.93826
Bacteria;__Proteobacteria;__Gammaproteobacteria;__Oceanospirillales;__Alcanivoracaceae;__Alcanivorax	1732	1710	22	1.27021
Bacteria;__Proteobacteria;__Gammaproteobacteria;__Methylococcales;__Milano-WF1B-03;__g	123	121	2	1.62602
Bacteria;__Proteobacteria;__Gammaproteobacteria;__Methylococcales;__Methylococcaceae;__Methyloparacoccus	56	55	1	1.78571
Bacteria;__Proteobacteria;__Gammaproteobacteria;__Methylococcales;__Methylococcaceae;__Methylobacter	143	141	2	1.3986
Bacteria;__Proteobacteria;__Gammaproteobacteria;__Methylococcales;__Marine_Methylotrophic_Group_2;__g	99	98	1	1.0101
Bacteria;__Proteobacteria;__Gammaproteobacteria;__Methylococcales;__Marine_Methylotrophic_Group_1;__g	95	94	1	1.05263
Bacteria;__Proteobacteria;__Gammaproteobacteria;__Methylococcales;__Crenotrichaceae;__Crenothrix	76	75	1	1.31579
Bacteria;__Proteobacteria;__Gammaproteobacteria;__Legionellales;__Legionellaceae;__uncultured	83	82	1	1.20482
Bacteria;__Proteobacteria;__Gammaproteobacteria;__Legionellales;__Legionellaceae;__Legionella	1348	1331	17	1.26113
Bacteria;__Proteobacteria;__Gammaproteobacteria;__Legionellales;__Coxiellaceae;__uncultured	75	74	1	1.33333
Bacteria;__Proteobacteria;__Gammaproteobacteria;__Legionellales;__Coxiellaceae;__Coxiella	522	512	10	1.91571
Bacteria;__Proteobacteria;__Gammaproteobacteria;__HTA4;__f;__g	185	182	3	1.62162
Bacteria;__Proteobacteria;__Gammaproteobacteria;__Gammaproteobacteria_Incertae_Sedis;__Unknown_Family;__uncultured	788	774	14	1.77665
Bacteria;__Proteobacteria;__Gammaproteobacteria;__Gammaproteobacteria_Incertae_Sedis;__Unknown_Family;__Marinicella	97	96	1	1.03093
Bacteria;__Proteobacteria;__Gammaproteobacteria;__Enterobacteriales;__Enterobacteriaceae;__Sodalis	192	190	2	1.04167
Bacteria;__Proteobacteria;__Gammaproteobacteria;__Enterobacteriales;__Enterobacteriaceae;__Rahnella	316	312	4	1.26582
Bacteria;__Proteobacteria;__Gammaproteobacteria;__Enterobacteriales;__Enterobacteriaceae;__Providencia	1035	1017	18	1.73913
Bacteria;__Proteobacteria;__Gammaproteobacteria;__Enterobacteriales;__Enterobacteriaceae;__Proteus	974	962	12	1.23203
Bacteria;__Proteobacteria;__Gammaproteobacteria;__Enterobacteriales;__Enterobacteriaceae;__Pantoea	3768	3715	53	1.40658
Bacteria;__Proteobacteria;__Gammaproteobacteria;__Enterobacteriales;__Enterobacteriaceae;__Morganella	651	640	11	1.68971
Bacteria;__Proteobacteria;__Gammaproteobacteria;__Enterobacteriales;__Enterobacteriaceae;__Lonsdalea	57	56	1	1.75439
Bacteria;__Proteobacteria;__Gammaproteobacteria;__Enterobacteriales;__Enterobacteriaceae;__Lelliottia	172	170	2	1.16279
Bacteria;__Proteobacteria;__Gammaproteobacteria;__Enterobacteriales;__Enterobacteriaceae;__Erwinia	762	753	9	1.1811
Bacteria;__Proteobacteria;__Gammaproteobacteria;__Enterobacteriales;__Enterobacteriaceae;__endosymbionts3	61	60	1	1.63934
Bacteria;__Proteobacteria;__Gammaproteobacteria;__Enterobacteriales;__Enterobacteriaceae;__Dickeya	407	401	6	1.4742
Bacteria;__Proteobacteria;__Gammaproteobacteria;__Enterobacteriales;__Enterobacteriaceae;__Citrobacter	2832	2803	29	1.02401
Bacteria;__Proteobacteria;__Gammaproteobacteria;__EC3;__f;__g	58	57	1	1.72414
Bacteria;__Proteobacteria;__Gammaproteobacteria;__Chromatiales;__Halothiobacillaceae;__Halothiobacillus	194	191	3	1.54639
Bacteria;__Proteobacteria;__Gammaproteobacteria;__Chromatiales;__Ectothiorhodospiraceae;__uncultured	55	54	1	1.81818
Bacteria;__Proteobacteria;__Gammaproteobacteria;__Chromatiales;__Ectothiorhodospiraceae;__Spiribacter	89	88	1	1.1236
Bacteria;__Proteobacteria;__Gammaproteobacteria;__Chromatiales;__Chromatiaceae;__Thiohalocapsa	633	623	10	1.57978
Bacteria;__Proteobacteria;__Gammaproteobacteria;__Chromatiales;__Chromatiaceae;__Rheinheimera	545	538	7	1.2844
Bacteria;__Proteobacteria;__Gammaproteobacteria;__Cellvibrionales;__Porticoccaceae;__Porticoccus	96	95	1	1.04167
Bacteria;__Proteobacteria;__Gammaproteobacteria;__Cellvibrionales;__Halieaceae;__Pseudohaliea	315	310	5	1.5873
Bacteria;__Proteobacteria;__Gammaproteobacteria;__Cellvibrionales;__Halieaceae;__Halioglobus	159	157	2	1.25786
Bacteria;__Proteobacteria;__Gammaproteobacteria;__Cellvibrionales;__Cellvibrionaceae;__uncultured	135	133	2	1.48148
Bacteria;__Proteobacteria;__Gammaproteobacteria;__Arenicellales;__Arenicellaceae;__Arenicella	82	81	1	1.21951
Bacteria;__Proteobacteria;__Gammaproteobacteria;__Alteromonadales;__Psychromonadaceae;__Psychromonas	165	162	3	1.81818
Bacteria;__Proteobacteria;__Gammaproteobacteria;__Alteromonadales;__Pseudoalteromonadaceae;__Pseudoalteromonas	4146	4093	53	1.27834
Bacteria;__Proteobacteria;__Gammaproteobacteria;__Alteromonadales;__Ferrimonadaceae;__Ferrimonas	78	77	1	1.28205
Bacteria;__Proteobacteria;__Gammaproteobacteria;__Alteromonadales;__Colwelliaceae;__Colwellia	836	823	13	1.55502
Bacteria;__Proteobacteria;__Gammaproteobacteria;__Alteromonadales;__Alteromonadaceae;__Marinobacter	2052	2029	23	1.12086
Bacteria;__Proteobacteria;__Gammaproteobacteria;__Alteromonadales;__Alteromonadaceae;__Glaciecola	169	167	2	1.18343
Bacteria;__Proteobacteria;__Gammaproteobacteria;__Alteromonadales;__Alteromonadaceae;__Agarivorans	65	64	1	1.53846
Bacteria;__Proteobacteria;__Gammaproteobacteria;__Aeromonadales;__Aeromonadaceae;__Aeromonas	5570	5498	72	1.29264
Bacteria;__Proteobacteria;__Epsilonproteobacteria;__Campylobacterales;__Helicobacteraceae;__Sulfurovum	2688	2659	29	1.07887
Bacteria;__Proteobacteria;__Epsilonproteobacteria;__Campylobacterales;__Helicobacteraceae;__Sulfurimonas	1092	1079	13	1.19048
Bacteria;__Proteobacteria;__Deltaproteobacteria;__Syntrophobacterales;__Syntrophobacteraceae;__Syntrophobacter	152	150	2	1.31579
Bacteria;__Proteobacteria;__Deltaproteobacteria;__Syntrophobacterales;__Syntrophaceae;__Syntrophus	779	770	9	1.15533
Bacteria;__Proteobacteria;__Deltaproteobacteria;__Syntrophobacterales;__Syntrophaceae;__Smithella	329	323	6	1.82371
Bacteria;__Proteobacteria;__Deltaproteobacteria;__Rs-K70_termite_group;__f;__g	68	67	1	1.47059
Bacteria;__Proteobacteria;__Deltaproteobacteria;__Oligoflexales;__0319-6G20;__g	594	584	10	1.6835
Bacteria;__Proteobacteria;__Deltaproteobacteria;__Myxococcales;__UASB-TL25;__g	128	126	2	1.5625
Bacteria;__Proteobacteria;__Deltaproteobacteria;__Myxococcales;__Sandaracinaceae;__uncultured	400	394	6	1.5
Bacteria;__Proteobacteria;__Deltaproteobacteria;__Myxococcales;__P3OB-42;__g	458	453	5	1.0917
Bacteria;__Proteobacteria;__Deltaproteobacteria;__Myxococcales;__Haliangiaceae;__Haliangium	622	615	7	1.1254
Bacteria;__Proteobacteria;__Deltaproteobacteria;__Myxococcales;__Blfdi19;__g	51	50	1	1.96078
Bacteria;__Proteobacteria;__Deltaproteobacteria;__Myxococcales;__BIrii41;__g	189	187	2	1.0582
Bacteria;__Proteobacteria;__Deltaproteobacteria;__Myxococcales;__Archangiaceae;__Archangium	55	54	1	1.81818
Bacteria;__Proteobacteria;__Deltaproteobacteria;__Myxococcales;__Archangiaceae;__Anaeromyxobacter	175	173	2	1.14286
Bacteria;__Proteobacteria;__Deltaproteobacteria;__Desulfuromonadales;__Sva1033;__g	125	123	2	1.6
Bacteria;__Proteobacteria;__Deltaproteobacteria;__Desulfuromonadales;__Desulfuromonadaceae;__Pelobacter	203	200	3	1.47783
Bacteria;__Proteobacteria;__Deltaproteobacteria;__Desulfovibrionales;__Desulfovibrionaceae;__Desulfovibrio	2008	1977	31	1.54382
Bacteria;__Proteobacteria;__Deltaproteobacteria;__Desulfobacterales;__Desulfobulbaceae;__SEEP-SRB2	76	75	1	1.31579
Bacteria;__Proteobacteria;__Deltaproteobacteria;__Desulfobacterales;__Desulfobulbaceae;__Desulfocapsa	375	369	6	1.6
Bacteria;__Proteobacteria;__Deltaproteobacteria;__Desulfobacterales;__Desulfobulbaceae;__Desulfobulbus	707	698	9	1.27298
Bacteria;__Proteobacteria;__Deltaproteobacteria;__Desulfobacterales;__Desulfobulbaceae;__[Desulfobacterium]_catecholicum_group	302	298	4	1.3245
Bacteria;__Proteobacteria;__Deltaproteobacteria;__Desulfobacterales;__Desulfobacteraceae;__Sva0081_sediment_group	456	451	5	1.09649
Bacteria;__Proteobacteria;__Deltaproteobacteria;__Desulfobacterales;__Desulfobacteraceae;__Desulfobacterium	307	301	6	1.9544
Bacteria;__Proteobacteria;__Deltaproteobacteria;__Desulfobacterales;__Desulfobacteraceae;__Desulfobacter	300	296	4	1.33333
Bacteria;__Proteobacteria;__Deltaproteobacteria;__Desulfarculales;__Desulfarculaceae;__Desulfatiglans	1487	1469	18	1.21049
Bacteria;__Proteobacteria;__Deltaproteobacteria;__Bradymonadales;__f;__g	715	706	9	1.25874
Bacteria;__Proteobacteria;__Deltaproteobacteria;__Bdellovibrionales;__Bdellovibrionaceae;__Bdellovibrio	485	480	5	1.03093
Bacteria;__Proteobacteria;__Deltaproteobacteria;__43F-1404R;__f;__g	168	165	3	1.78571
Bacteria;__Proteobacteria;__Betaproteobacteria;__TRA3-20;__f;__g	702	689	13	1.85185
Bacteria;__Proteobacteria;__Betaproteobacteria;__Rhodocyclales;__Rhodocyclaceae;__Zoogloea	703	695	8	1.13798
Bacteria;__Proteobacteria;__Betaproteobacteria;__Rhodocyclales;__Rhodocyclaceae;__uncultured	945	933	12	1.26984
Bacteria;__Proteobacteria;__Betaproteobacteria;__Rhodocyclales;__Rhodocyclaceae;__Methyloversatilis	277	273	4	1.44404
Bacteria;__Proteobacteria;__Betaproteobacteria;__Rhodocyclales;__Rhodocyclaceae;__Denitratisoma	239	236	3	1.25523
Bacteria;__Proteobacteria;__Betaproteobacteria;__Rhodocyclales;__Rhodocyclaceae;__Azonexus	339	334	5	1.47493
Bacteria;__Proteobacteria;__Betaproteobacteria;__Rhodocyclales;__Rhodocyclaceae;__Azoarcus	302	298	4	1.3245
Bacteria;__Proteobacteria;__Betaproteobacteria;__Nitrosomonadales;__Nitrosomonadaceae;__Nitrosospira	182	179	3	1.64835
Bacteria;__Proteobacteria;__Betaproteobacteria;__Nitrosomonadales;__Nitrosomonadaceae;__Nitrosomonas	656	645	11	1.67683
Bacteria;__Proteobacteria;__Betaproteobacteria;__Nitrosomonadales;__Gallionellaceae;__uncultured	197	194	3	1.52284
Bacteria;__Proteobacteria;__Betaproteobacteria;__Nitrosomonadales;__Gallionellaceae;__Gallionella	187	185	2	1.06952
Bacteria;__Proteobacteria;__Betaproteobacteria;__Neisseriales;__Neisseriaceae;__Vogesella	149	147	2	1.34228
Bacteria;__Proteobacteria;__Betaproteobacteria;__Neisseriales;__Neisseriaceae;__Neisseria	10787	10619	168	1.55743
Bacteria;__Proteobacteria;__Betaproteobacteria;__Neisseriales;__Neisseriaceae;__Eikenella	197	194	3	1.52284
Bacteria;__Proteobacteria;__Betaproteobacteria;__Neisseriales;__Neisseriaceae;__Conchiformibius	243	239	4	1.64609
Bacteria;__Proteobacteria;__Betaproteobacteria;__Neisseriales;__Neisseriaceae;__Aquitalea	99	98	1	1.0101
Bacteria;__Proteobacteria;__Betaproteobacteria;__Methylophilales;__Methylophilaceae;__Methylotenera	370	365	5	1.35135
Bacteria;__Proteobacteria;__Betaproteobacteria;__Methylophilales;__Methylophilaceae;__Methylobacillus	92	91	1	1.08696
Bacteria;__Proteobacteria;__Betaproteobacteria;__Hydrogenophilales;__Hydrogenophilaceae;__uncultured	581	575	6	1.0327
Bacteria;__Proteobacteria;__Betaproteobacteria;__Hydrogenophilales;__Hydrogenophilaceae;__Thiobacillus	660	651	9	1.36364
Bacteria;__Proteobacteria;__Betaproteobacteria;__Hydrogenophilales;__Hydrogenophilaceae;__Tepidiphilus	57	56	1	1.75439
Bacteria;__Proteobacteria;__Betaproteobacteria;__Burkholderiales;__Oxalobacteraceae;__Massilia	3626	3570	56	1.5444
Bacteria;__Proteobacteria;__Betaproteobacteria;__Burkholderiales;__Oxalobacteraceae;__Janthinobacterium	2194	2171	23	1.04831
Bacteria;__Proteobacteria;__Betaproteobacteria;__Burkholderiales;__Oxalobacteraceae;__Herbaspirillum	417	412	5	1.19904
Bacteria;__Proteobacteria;__Betaproteobacteria;__Burkholderiales;__Oxalobacteraceae;__Duganella	247	244	3	1.21457
Bacteria;__Proteobacteria;__Betaproteobacteria;__Burkholderiales;__Comamonadaceae;__uncultured	1551	1532	19	1.22502
Bacteria;__Proteobacteria;__Betaproteobacteria;__Burkholderiales;__Comamonadaceae;__Pseudorhodoferax	278	273	5	1.79856
Bacteria;__Proteobacteria;__Betaproteobacteria;__Burkholderiales;__Comamonadaceae;__Malikia	59	58	1	1.69492
Bacteria;__Proteobacteria;__Betaproteobacteria;__Burkholderiales;__Comamonadaceae;__Leptothrix	274	271	3	1.09489
Bacteria;__Proteobacteria;__Betaproteobacteria;__Burkholderiales;__Comamonadaceae;__Ideonella	117	115	2	1.7094
Bacteria;__Proteobacteria;__Betaproteobacteria;__Burkholderiales;__Comamonadaceae;__Hydrogenophaga	966	956	10	1.0352
Bacteria;__Proteobacteria;__Betaproteobacteria;__Burkholderiales;__Comamonadaceae;__Delftia	2668	2632	36	1.34933
Bacteria;__Proteobacteria;__Betaproteobacteria;__Burkholderiales;__Comamonadaceae;__Comamonas	2343	2313	30	1.28041
Bacteria;__Proteobacteria;__Betaproteobacteria;__Burkholderiales;__Comamonadaceae;__Albidiferax	181	178	3	1.65746
Bacteria;__Proteobacteria;__Betaproteobacteria;__Burkholderiales;__Comamonadaceae;__Acidovorax	8344	8252	92	1.10259
Bacteria;__Proteobacteria;__Betaproteobacteria;__Burkholderiales;__Burkholderiales_Incertae_Sedis;__Thiomonas	363	359	4	1.10193
Bacteria;__Proteobacteria;__Betaproteobacteria;__Burkholderiales;__Burkholderiaceae;__Pandoraea	215	211	4	1.86047
Bacteria;__Proteobacteria;__Betaproteobacteria;__Burkholderiales;__Burkholderiaceae;__Limnobacter	1863	1835	28	1.50295
Bacteria;__Proteobacteria;__Betaproteobacteria;__Burkholderiales;__Burkholderiaceae;__Lautropia	1279	1263	16	1.25098
Bacteria;__Proteobacteria;__Betaproteobacteria;__Burkholderiales;__Alcaligenaceae;__Verticia	78	77	1	1.28205
Bacteria;__Proteobacteria;__Betaproteobacteria;__Burkholderiales;__Alcaligenaceae;__uncultured	428	421	7	1.63551
Bacteria;__Proteobacteria;__Betaproteobacteria;__Burkholderiales;__Alcaligenaceae;__Taylorella	106	104	2	1.88679
Bacteria;__Proteobacteria;__Betaproteobacteria;__Burkholderiales;__Alcaligenaceae;__Pusillimonas	197	195	2	1.01523
Bacteria;__Proteobacteria;__Betaproteobacteria;__Burkholderiales;__Alcaligenaceae;__Parasutterella	720	710	10	1.38889
Bacteria;__Proteobacteria;__Betaproteobacteria;__Burkholderiales;__Alcaligenaceae;__MWH-UniP1_aquatic_group	209	205	4	1.91388
Bacteria;__Proteobacteria;__Betaproteobacteria;__Burkholderiales;__Alcaligenaceae;__Advenella	112	110	2	1.78571
Bacteria;__Proteobacteria;__Betaproteobacteria;__Burkholderiales;__Alcaligenaceae;__Achromobacter	2056	2026	30	1.45914
Bacteria;__Proteobacteria;__Alphaproteobacteria;__Sphingomonadales;__Sphingomonadaceae;__Zymomonas	159	157	2	1.25786
Bacteria;__Proteobacteria;__Alphaproteobacteria;__Sphingomonadales;__Sphingomonadaceae;__Sphingopyxis	935	922	13	1.39037
Bacteria;__Proteobacteria;__Alphaproteobacteria;__Sphingomonadales;__Sphingomonadaceae;__Novosphingobium	1863	1843	20	1.07354
Bacteria;__Proteobacteria;__Alphaproteobacteria;__Sphingomonadales;__Erythrobacteraceae;__Porphyrobacter	260	255	5	1.92308
Bacteria;__Proteobacteria;__Alphaproteobacteria;__Sphingomonadales;__Erythrobacteraceae;__Erythrobacter	934	920	14	1.49893
Bacteria;__Proteobacteria;__Alphaproteobacteria;__Sphingomonadales;__Erythrobacteraceae;__Altererythrobacter	480	474	6	1.25
Bacteria;__Proteobacteria;__Alphaproteobacteria;__Rickettsiales;__S25-593;__g	216	213	3	1.38889
Bacteria;__Proteobacteria;__Alphaproteobacteria;__Rickettsiales;__Rickettsiales_Incertae_Sedis;__Candidatus_Odyssella	59	58	1	1.69492
Bacteria;__Proteobacteria;__Alphaproteobacteria;__Rickettsiales;__Rickettsiales_Incertae_Sedis;__Candidatus_Hepatincola	74	73	1	1.35135
Bacteria;__Proteobacteria;__Alphaproteobacteria;__Rickettsiales;__Rickettsiaceae;__Rickettsia	385	381	4	1.03896
Bacteria;__Proteobacteria;__Alphaproteobacteria;__Rhodospirillales;__Rhodospirillales_Incertae_Sedis;__Reyranella	372	366	6	1.6129
Bacteria;__Proteobacteria;__Alphaproteobacteria;__Rhodospirillales;__Rhodospirillaceae;__uncultured	2857	2821	36	1.26006
Bacteria;__Proteobacteria;__Alphaproteobacteria;__Rhodospirillales;__Rhodospirillaceae;__Thalassospira	403	398	5	1.24069
Bacteria;__Proteobacteria;__Alphaproteobacteria;__Rhodospirillales;__Rhodospirillaceae;__OM75_clade	72	71	1	1.38889
Bacteria;__Proteobacteria;__Alphaproteobacteria;__Rhodospirillales;__Rhodospirillaceae;__Dongia	102	100	2	1.96078
Bacteria;__Proteobacteria;__Alphaproteobacteria;__Rhodospirillales;__Rhodospirillaceae;__Candidatus_Riegeria	63	62	1	1.5873
Bacteria;__Proteobacteria;__Alphaproteobacteria;__Rhodospirillales;__Rhodospirillaceae;__Azospirillum	499	492	7	1.40281
Bacteria;__Proteobacteria;__Alphaproteobacteria;__Rhodospirillales;__MNC12;__g	61	60	1	1.63934
Bacteria;__Proteobacteria;__Alphaproteobacteria;__Rhodospirillales;__Acetobacteraceae;__Roseomonas	851	842	9	1.05758
Bacteria;__Proteobacteria;__Alphaproteobacteria;__Rhodospirillales;__Acetobacteraceae;__Acidiphilium	359	354	5	1.39276
Bacteria;__Proteobacteria;__Alphaproteobacteria;__Rhodospirillales;__Acetobacteraceae;__Acidicaldus	55	54	1	1.81818
Bacteria;__Proteobacteria;__Alphaproteobacteria;__Rhodobacterales;__Rhodobacteraceae;__uncultured	3338	3297	41	1.22828
Bacteria;__Proteobacteria;__Alphaproteobacteria;__Rhodobacterales;__Rhodobacteraceae;__Sedimentitalea	121	119	2	1.65289
Bacteria;__Proteobacteria;__Alphaproteobacteria;__Rhodobacterales;__Rhodobacteraceae;__Roseobacter_clade_NAC11-7_lineage	190	188	2	1.05263
Bacteria;__Proteobacteria;__Alphaproteobacteria;__Rhodobacterales;__Rhodobacteraceae;__Roseobacter_clade_CHAB-I-5_lineage	62	61	1	1.6129
Bacteria;__Proteobacteria;__Alphaproteobacteria;__Rhodobacterales;__Rhodobacteraceae;__Roseobacter	58	57	1	1.72414
Bacteria;__Proteobacteria;__Alphaproteobacteria;__Rhodobacterales;__Rhodobacteraceae;__Roseivivax	978	968	10	1.02249
Bacteria;__Proteobacteria;__Alphaproteobacteria;__Rhodobacterales;__Rhodobacteraceae;__Roseibacterium	58	57	1	1.72414
Bacteria;__Proteobacteria;__Alphaproteobacteria;__Rhodobacterales;__Rhodobacteraceae;__Pseudovibrio	277	274	3	1.08303
Bacteria;__Proteobacteria;__Alphaproteobacteria;__Rhodobacterales;__Rhodobacteraceae;__Nautella	90	89	1	1.11111
Bacteria;__Proteobacteria;__Alphaproteobacteria;__Rhodobacterales;__Rhodobacteraceae;__Maritimibacter	81	80	1	1.23457
Bacteria;__Proteobacteria;__Alphaproteobacteria;__Rhodobacterales;__Rhodobacteraceae;__Labrenzia	210	206	4	1.90476
Bacteria;__Proteobacteria;__Alphaproteobacteria;__Rhodobacterales;__Rhodobacteraceae;__Jhaorihella	58	57	1	1.72414
Bacteria;__Proteobacteria;__Alphaproteobacteria;__Rhodobacterales;__Rhodobacteraceae;__Defluviimonas	139	137	2	1.43885
Bacteria;__Proteobacteria;__Alphaproteobacteria;__Rhodobacterales;__Rhodobacteraceae;__Amaricoccus	81	80	1	1.23457
Bacteria;__Proteobacteria;__Alphaproteobacteria;__Rhizobiales;__Xanthobacteraceae;__Variibacter	846	833	13	1.53664
Bacteria;__Proteobacteria;__Alphaproteobacteria;__Rhizobiales;__Xanthobacteraceae;__uncultured	350	345	5	1.42857
Bacteria;__Proteobacteria;__Alphaproteobacteria;__Rhizobiales;__Rhodobiaceae;__uncultured	538	528	10	1.85874
Bacteria;__Proteobacteria;__Alphaproteobacteria;__Rhizobiales;__Rhodobiaceae;__Parvibaculum	114	112	2	1.75439
Bacteria;__Proteobacteria;__Alphaproteobacteria;__Rhizobiales;__Rhizobiales_Incertae_Sedis;__Phreatobacter	187	185	2	1.06952
Bacteria;__Proteobacteria;__Alphaproteobacteria;__Rhizobiales;__Phyllobacteriaceae;__Aminobacter	188	185	3	1.59574
Bacteria;__Proteobacteria;__Alphaproteobacteria;__Rhizobiales;__MNG7;__g	267	264	3	1.1236
Bacteria;__Proteobacteria;__Alphaproteobacteria;__Rhizobiales;__Methylocystaceae;__Methylocystis	197	194	3	1.52284
Bacteria;__Proteobacteria;__Alphaproteobacteria;__Rhizobiales;__Methylobacteriaceae;__uncultured	258	254	4	1.55039
Bacteria;__Proteobacteria;__Alphaproteobacteria;__Rhizobiales;__Methylobacteriaceae;__Methylobacterium	2737	2683	54	1.97296
Bacteria;__Proteobacteria;__Alphaproteobacteria;__Rhizobiales;__Methylobacteriaceae;__Meganema	103	101	2	1.94175
Bacteria;__Proteobacteria;__Alphaproteobacteria;__Rhizobiales;__Hyphomicrobiaceae;__uncultured	339	334	5	1.47493
Bacteria;__Proteobacteria;__Alphaproteobacteria;__Rhizobiales;__Hyphomicrobiaceae;__Rhodoplanes	158	155	3	1.89873
Bacteria;__Proteobacteria;__Alphaproteobacteria;__Rhizobiales;__Hyphomicrobiaceae;__Hyphomicrobium	762	752	10	1.31234
Bacteria;__Proteobacteria;__Alphaproteobacteria;__Rhizobiales;__Hyphomicrobiaceae;__Dichotomicrobium	784	774	10	1.27551
Bacteria;__Proteobacteria;__Alphaproteobacteria;__Rhizobiales;__Hyphomicrobiaceae;__Devosia	689	682	7	1.01597
Bacteria;__Proteobacteria;__Alphaproteobacteria;__Rhizobiales;__Bradyrhizobiaceae;__Rhodopseudomonas	426	421	5	1.17371
Bacteria;__Proteobacteria;__Alphaproteobacteria;__Rhizobiales;__Bradyrhizobiaceae;__Nitrobacter	125	123	2	1.6
Bacteria;__Proteobacteria;__Alphaproteobacteria;__Rhizobiales;__Bradyrhizobiaceae;__Bradyrhizobium	4586	4521	65	1.41736
Bacteria;__Proteobacteria;__Alphaproteobacteria;__Rhizobiales;__Bradyrhizobiaceae;__Afipia	256	253	3	1.17188
Bacteria;__Proteobacteria;__Alphaproteobacteria;__Rhizobiales;__Beijerinckiaceae;__Methylorosula	79	78	1	1.26582
Bacteria;__Proteobacteria;__Alphaproteobacteria;__Rhizobiales;__alphaI_cluster;__g	90	89	1	1.11111
Bacteria;__Proteobacteria;__Alphaproteobacteria;__Rhizobiales;__1174-901-12;__g	117	115	2	1.7094
Bacteria;__Proteobacteria;__Alphaproteobacteria;__Magnetococcales;__Magnetococcaceae;__Magnetococcus	231	228	3	1.2987
Bacteria;__Proteobacteria;__Alphaproteobacteria;__Emcibacterales;__Emcibacteraceae;__Emcibacter	105	103	2	1.90476
Bacteria;__Proteobacteria;__Alphaproteobacteria;__E6aD10;__f;__g	75	74	1	1.33333
Bacteria;__Proteobacteria;__Alphaproteobacteria;__Caulobacterales;__Hyphomonadaceae;__Hirschia	92	91	1	1.08696
Bacteria;__Proteobacteria;__Alphaproteobacteria;__Caulobacterales;__Caulobacteraceae;__Phenylobacterium	414	406	8	1.93237
Bacteria;__Proteobacteria;__Alphaproteobacteria;__Caulobacterales;__Caulobacteraceae;__Caulobacter	442	437	5	1.13122
Bacteria;__Proteobacteria;__Alphaproteobacteria;__Alphaproteobacteria_Incertae_Sedis;__Unknown_Family;__uncultured	212	208	4	1.88679
Bacteria;__Proteobacteria;__AEGEAN-245;__o;__f;__g	86	85	1	1.16279
Bacteria;__Planctomycetes;__Planctomycetacia;__Planctomycetales;__Planctomycetaceae;__Schlesneria	56	55	1	1.78571
Bacteria;__Planctomycetes;__Planctomycetacia;__Brocadiales;__Brocadiaceae;__Candidatus_Jettenia	60	59	1	1.66667
Bacteria;__Planctomycetes;__Phycisphaerae;__Phycisphaerales;__Phycisphaeraceae;__SM1A02	438	430	8	1.82648
Bacteria;__Planctomycetes;__Phycisphaerae;__Phycisphaerales;__ODP1230B30.02_sediment_group;__g	99	98	1	1.0101
Bacteria;__Planctomycetes;__Phycisphaerae;__CCM11a;__f;__g	123	121	2	1.62602
Bacteria;__PAUC34f;__c;__o;__f;__g	323	318	5	1.54799
Bacteria;__Omnitrophica;__Omnitrophica_Incertae_Sedis;__Unknown_Order;__Unknown_Family;__Candidatus_Omnitrophus	73	72	1	1.36986
Bacteria;__Nitrospirae;__Nitrospira;__Nitrospirales;__Nitrospiraceae;__uncultured	593	585	8	1.34907
Bacteria;__Nitrospirae;__Nitrospira;__Nitrospirales;__Nitrospiraceae;__Nitrospira	1341	1325	16	1.19314
Bacteria;__Nitrospirae;__Nitrospira;__Nitrospirales;__Nitrospiraceae;__Leptospirillum	676	668	8	1.18343
Bacteria;__Nitrospirae;__Nitrospira;__Nitrospirales;__FW13;__g	75	74	1	1.33333
Bacteria;__Nitrospirae;__Nitrospira;__Nitrospirales;__0319-6A21;__g	464	455	9	1.93966
Bacteria;__Marinimicrobia_(SAR406_clade);__c;__o;__f;__g	1651	1632	19	1.15082
Bacteria;__Lentisphaerae;__Oligosphaeria;__Oligosphaerales;__MVP-94;__g	792	782	10	1.26263
Bacteria;__KSB3_(Modulibacteria);__c;__o;__f;__g	2142	2111	31	1.44725
Bacteria;__Ignavibacteriae;__Ignavibacteria;__Ignavibacteriales;__IheB3-7;__g	72	71	1	1.38889
Bacteria;__Ignavibacteriae;__Ignavibacteria;__Ignavibacteriales;__Ignavibacteriaceae;__Ignavibacterium	223	219	4	1.79372
Bacteria;__Ignavibacteriae;__Ignavibacteria;__Ignavibacteriales;__BSV26;__g	251	247	4	1.59363
Bacteria;__Gracilibacteria;__c;__o;__f;__g	1261	1242	19	1.50674
Bacteria;__Gemmatimonadetes;__Gemmatimonadetes;__Gemmatimonadales;__Gemmatimonadaceae;__Gemmatimonas	302	296	6	1.98675
Bacteria;__Fusobacteria;__Fusobacteriia;__Fusobacteriales;__Leptotrichiaceae;__Streptobacillus	172	169	3	1.74419
Bacteria;__Fusobacteria;__Fusobacteriia;__Fusobacteriales;__Hados.Sed.Eubac.3;__g	71	70	1	1.40845
Bacteria;__Firmicutes;__Negativicutes;__Selenomonadales;__Veillonellaceae;__uncultured	497	490	7	1.40845
Bacteria;__Firmicutes;__Negativicutes;__Selenomonadales;__Veillonellaceae;__Selenomonas_1	162	160	2	1.23457
Bacteria;__Firmicutes;__Negativicutes;__Selenomonadales;__Veillonellaceae;__Dialister	2496	2456	40	1.60256
Bacteria;__Firmicutes;__Negativicutes;__Selenomonadales;__Veillonellaceae;__Anaeroglobus	59	58	1	1.69492
Bacteria;__Firmicutes;__Negativicutes;__Selenomonadales;__Acidaminococcaceae;__uncultured	88	87	1	1.13636
Bacteria;__Firmicutes;__Negativicutes;__Selenomonadales;__Acidaminococcaceae;__Phascolarctobacterium	1160	1144	16	1.37931
Bacteria;__Firmicutes;__Limnochordia;__Limnochordales;__Limnochordaceae;__g	85	84	1	1.17647
Bacteria;__Firmicutes;__Erysipelotrichia;__Erysipelotrichales;__Erysipelotrichaceae;__Turicibacter	719	709	10	1.39082
Bacteria;__Firmicutes;__Erysipelotrichia;__Erysipelotrichales;__Erysipelotrichaceae;__Holdemanella	961	945	16	1.66493
Bacteria;__Firmicutes;__Erysipelotrichia;__Erysipelotrichales;__Erysipelotrichaceae;__Faecalibaculum	2015	1985	30	1.48883
Bacteria;__Firmicutes;__Erysipelotrichia;__Erysipelotrichales;__Erysipelotrichaceae;__Erysipelotrichaceae_UCG-004	649	639	10	1.54083
Bacteria;__Firmicutes;__Erysipelotrichia;__Erysipelotrichales;__Erysipelotrichaceae;__Erysipelothrix	352	348	4	1.13636
Bacteria;__Firmicutes;__Erysipelotrichia;__Erysipelotrichales;__Erysipelotrichaceae;__Catenibacterium	570	563	7	1.22807
Bacteria;__Firmicutes;__Erysipelotrichia;__Erysipelotrichales;__Erysipelotrichaceae;__[Anaerorhabdus]_furcosa_group	82	81	1	1.21951
Bacteria;__Firmicutes;__Clostridia;__Thermoanaerobacterales;__uncultured;__g	90	89	1	1.11111
Bacteria;__Firmicutes;__Clostridia;__Thermoanaerobacterales;__Thermodesulfobiaceae;__Coprothermobacter	377	373	4	1.06101
Bacteria;__Firmicutes;__Clostridia;__Thermoanaerobacterales;__Thermoanaerobacteraceae;__uncultured	75	74	1	1.33333
Bacteria;__Firmicutes;__Clostridia;__Thermoanaerobacterales;__Thermoanaerobacteraceae;__Thermoanaerobacter	441	434	7	1.5873
Bacteria;__Firmicutes;__Clostridia;__Thermoanaerobacterales;__Thermoanaerobacteraceae;__Moorella	65	64	1	1.53846
Bacteria;__Firmicutes;__Clostridia;__Thermoanaerobacterales;__Family_III;__Thermoanaerobacterium	154	152	2	1.2987
Bacteria;__Firmicutes;__Clostridia;__Thermoanaerobacterales;__Family_III;__Tepidanaerobacter	55	54	1	1.81818
Bacteria;__Firmicutes;__Clostridia;__Halanaerobiales;__Halanaerobiaceae;__Halanaerobium	342	336	6	1.75439
Bacteria;__Firmicutes;__Clostridia;__Clostridiales;__Syntrophomonadaceae;__Syntrophomonas	211	208	3	1.4218
Bacteria;__Firmicutes;__Clostridia;__Clostridiales;__Ruminococcaceae;__uncultured	4207	4151	56	1.33111
Bacteria;__Firmicutes;__Clostridia;__Clostridiales;__Ruminococcaceae;__Ruminococcus_2	2075	2040	35	1.68675
Bacteria;__Firmicutes;__Clostridia;__Clostridiales;__Ruminococcaceae;__Ruminococcus_1	2238	2199	39	1.74263
Bacteria;__Firmicutes;__Clostridia;__Clostridiales;__Ruminococcaceae;__Ruminococcaceae_UCG-013	641	632	9	1.40406
Bacteria;__Firmicutes;__Clostridia;__Clostridiales;__Ruminococcaceae;__Ruminococcaceae_UCG-012	731	723	8	1.09439
Bacteria;__Firmicutes;__Clostridia;__Clostridiales;__Ruminococcaceae;__Ruminococcaceae_UCG-010	1198	1182	16	1.33556
Bacteria;__Firmicutes;__Clostridia;__Clostridiales;__Ruminococcaceae;__Ruminococcaceae_UCG-009	177	174	3	1.69492
Bacteria;__Firmicutes;__Clostridia;__Clostridiales;__Ruminococcaceae;__Ruminococcaceae_UCG-005	2668	2626	42	1.57421
Bacteria;__Firmicutes;__Clostridia;__Clostridiales;__Ruminococcaceae;__Ruminococcaceae_UCG-004	194	191	3	1.54639
Bacteria;__Firmicutes;__Clostridia;__Clostridiales;__Ruminococcaceae;__Ruminiclostridium_9	911	893	18	1.97585
Bacteria;__Firmicutes;__Clostridia;__Clostridiales;__Ruminococcaceae;__Ruminiclostridium_5	926	915	11	1.1879
Bacteria;__Firmicutes;__Clostridia;__Clostridiales;__Ruminococcaceae;__Ruminiclostridium	1081	1064	17	1.57262
Bacteria;__Firmicutes;__Clostridia;__Clostridiales;__Ruminococcaceae;__Intestinimonas	51	50	1	1.96078
Bacteria;__Firmicutes;__Clostridia;__Clostridiales;__Ruminococcaceae;__Fastidiosipila	1224	1209	15	1.22549
Bacteria;__Firmicutes;__Clostridia;__Clostridiales;__Ruminococcaceae;__Faecalibacterium	11091	10950	141	1.2713
Bacteria;__Firmicutes;__Clostridia;__Clostridiales;__Ruminococcaceae;__Anaerotruncus	1104	1091	13	1.17754
Bacteria;__Firmicutes;__Clostridia;__Clostridiales;__P._palm_C-A_51;__g	54	53	1	1.85185
Bacteria;__Firmicutes;__Clostridia;__Clostridiales;__Peptostreptococcaceae;__Peptostreptococcus	471	463	8	1.69851
Bacteria;__Firmicutes;__Clostridia;__Clostridiales;__Peptostreptococcaceae;__Paraclostridium	488	480	8	1.63934
Bacteria;__Firmicutes;__Clostridia;__Clostridiales;__Peptococcaceae;__uncultured	593	584	9	1.51771
Bacteria;__Firmicutes;__Clostridia;__Clostridiales;__Peptococcaceae;__Desulfosporosinus	395	389	6	1.51899
Bacteria;__Firmicutes;__Clostridia;__Clostridiales;__Lachnospiraceae;__uncultured	11204	10990	214	1.91003
Bacteria;__Firmicutes;__Clostridia;__Clostridiales;__Lachnospiraceae;__Tyzzerella	533	524	9	1.68856
Bacteria;__Firmicutes;__Clostridia;__Clostridiales;__Lachnospiraceae;__Tyzzerella_4	854	843	11	1.28806
Bacteria;__Firmicutes;__Clostridia;__Clostridiales;__Lachnospiraceae;__Syntrophococcus	92	91	1	1.08696
Bacteria;__Firmicutes;__Clostridia;__Clostridiales;__Lachnospiraceae;__Shuttleworthia	163	160	3	1.84049
Bacteria;__Firmicutes;__Clostridia;__Clostridiales;__Lachnospiraceae;__[Ruminococcus]_torques_group	3216	3163	53	1.64801
Bacteria;__Firmicutes;__Clostridia;__Clostridiales;__Lachnospiraceae;__[Ruminococcus]_gnavus_group	1930	1907	23	1.19171
Bacteria;__Firmicutes;__Clostridia;__Clostridiales;__Lachnospiraceae;__[Ruminococcus]_gauvreauii_group	770	760	10	1.2987
Bacteria;__Firmicutes;__Clostridia;__Clostridiales;__Lachnospiraceae;__Roseburia	6613	6482	131	1.98095
Bacteria;__Firmicutes;__Clostridia;__Clostridiales;__Lachnospiraceae;__Lachnospiraceae_UCG-001	1353	1330	23	1.69993
Bacteria;__Firmicutes;__Clostridia;__Clostridiales;__Lachnospiraceae;__Lachnospiraceae_NK4A136_group	9530	9373	157	1.64743
Bacteria;__Firmicutes;__Clostridia;__Clostridiales;__Lachnospiraceae;__Lachnospiraceae_NC2004_group	259	255	4	1.5444
Bacteria;__Firmicutes;__Clostridia;__Clostridiales;__Lachnospiraceae;__Lachnospiraceae_AC2044_group	320	314	6	1.875
Bacteria;__Firmicutes;__Clostridia;__Clostridiales;__Lachnospiraceae;__Lachnospira	767	758	9	1.1734
Bacteria;__Firmicutes;__Clostridia;__Clostridiales;__Lachnospiraceae;__Lachnoclostridium	5232	5128	104	1.98777
Bacteria;__Firmicutes;__Clostridia;__Clostridiales;__Lachnospiraceae;__Lachnoclostridium_10	96	95	1	1.04167
Bacteria;__Firmicutes;__Clostridia;__Clostridiales;__Lachnospiraceae;__Hungatella	410	402	8	1.95122
Bacteria;__Firmicutes;__Clostridia;__Clostridiales;__Lachnospiraceae;__Fusicatenibacter	1428	1401	27	1.89076
Bacteria;__Firmicutes;__Clostridia;__Clostridiales;__Lachnospiraceae;__[Eubacterium]_xylanophilum_group	649	642	7	1.07858
Bacteria;__Firmicutes;__Clostridia;__Clostridiales;__Lachnospiraceae;__[Eubacterium]_ventriosum_group	455	449	6	1.31868
Bacteria;__Firmicutes;__Clostridia;__Clostridiales;__Lachnospiraceae;__[Eubacterium]_rectale_group	3736	3681	55	1.47216
Bacteria;__Firmicutes;__Clostridia;__Clostridiales;__Lachnospiraceae;__[Eubacterium]_oxidoreducens_group	189	186	3	1.5873
Bacteria;__Firmicutes;__Clostridia;__Clostridiales;__Lachnospiraceae;__[Eubacterium]_hallii_group	1187	1170	17	1.43218
Bacteria;__Firmicutes;__Clostridia;__Clostridiales;__Lachnospiraceae;__[Eubacterium]_eligens_group	494	488	6	1.21457
Bacteria;__Firmicutes;__Clostridia;__Clostridiales;__Lachnospiraceae;__Dorea	1775	1747	28	1.57746
Bacteria;__Firmicutes;__Clostridia;__Clostridiales;__Lachnospiraceae;__Coprococcus_2	382	378	4	1.04712
Bacteria;__Firmicutes;__Clostridia;__Clostridiales;__Lachnospiraceae;__Coprococcus_1	726	715	11	1.51515
Bacteria;__Firmicutes;__Clostridia;__Clostridiales;__Lachnospiraceae;__Catonella	160	158	2	1.25
Bacteria;__Firmicutes;__Clostridia;__Clostridiales;__Lachnospiraceae;__Blautia	9412	9246	166	1.76371
Bacteria;__Firmicutes;__Clostridia;__Clostridiales;__Lachnospiraceae;__Anaerostipes	2161	2121	40	1.85099
Bacteria;__Firmicutes;__Clostridia;__Clostridiales;__Lachnospiraceae;__Anaerosporobacter	126	124	2	1.5873
Bacteria;__Firmicutes;__Clostridia;__Clostridiales;__Lachnospiraceae;__Acetitomaculum	358	352	6	1.67598
Bacteria;__Firmicutes;__Clostridia;__Clostridiales;__Heliobacteriaceae;__Hydrogenispora	190	187	3	1.57895
Bacteria;__Firmicutes;__Clostridia;__Clostridiales;__Family_XVII;__Sulfobacillus	239	236	3	1.25523
Bacteria;__Firmicutes;__Clostridia;__Clostridiales;__Family_XVIII;__uncultured	1347	1328	19	1.41054
Bacteria;__Firmicutes;__Clostridia;__Clostridiales;__Family_XI;__uncultured	445	439	6	1.34831
Bacteria;__Firmicutes;__Clostridia;__Clostridiales;__Family_XI;__Tepidimicrobium	162	160	2	1.23457
Bacteria;__Firmicutes;__Clostridia;__Clostridiales;__Family_XI;__Parvimonas	625	617	8	1.28
Bacteria;__Firmicutes;__Clostridia;__Clostridiales;__Family_XIII;__Mogibacterium	498	490	8	1.60643
Bacteria;__Firmicutes;__Clostridia;__Clostridiales;__Family_XIII;__[Eubacterium]_nodatum_group	436	428	8	1.83486
Bacteria;__Firmicutes;__Clostridia;__Clostridiales;__Family_XI;__Finegoldia	1777	1749	28	1.57569
Bacteria;__Firmicutes;__Clostridia;__Clostridiales;__Family_XI;__Ezakiella	1102	1088	14	1.27042
Bacteria;__Firmicutes;__Clostridia;__Clostridiales;__Clostridiales_vadinBB60_group;__g	785	775	10	1.27389
Bacteria;__Firmicutes;__Clostridia;__Clostridiales;__Clostridiaceae_3;__Clostridiisalibacter	51	50	1	1.96078
Bacteria;__Firmicutes;__Clostridia;__Clostridiales;__Clostridiaceae_1;__Sarcina	927	915	12	1.2945
Bacteria;__Firmicutes;__Clostridia;__Clostridiales;__Clostridiaceae_1;__Clostridium_sensu_stricto_8	87	86	1	1.14943
Bacteria;__Firmicutes;__Clostridia;__Clostridiales;__Clostridiaceae_1;__Clostridium_sensu_stricto_7	199	197	2	1.00503
Bacteria;__Firmicutes;__Clostridia;__Clostridiales;__Clostridiaceae_1;__Clostridium_sensu_stricto_6	54	53	1	1.85185
Bacteria;__Firmicutes;__Clostridia;__Clostridiales;__Clostridiaceae_1;__Clostridium_sensu_stricto_5	83	82	1	1.20482
Bacteria;__Firmicutes;__Clostridia;__Clostridiales;__Clostridiaceae_1;__Clostridium_sensu_stricto_2	52	51	1	1.92308
Bacteria;__Firmicutes;__Clostridia;__Clostridiales;__Clostridiaceae_1;__Clostridium_sensu_stricto_1	8352	8236	116	1.38889
Bacteria;__Firmicutes;__Clostridia;__Clostridiales;__Clostridiaceae_1;__Clostridium_sensu_stricto_15	61	60	1	1.63934
Bacteria;__Firmicutes;__Clostridia;__Clostridiales;__Clostridiaceae_1;__Clostridium_sensu_stricto_13	357	352	5	1.40056
Bacteria;__Firmicutes;__Clostridia;__Clostridiales;__Clostridiaceae_1;__Clostridium_sensu_stricto_12	448	443	5	1.11607
Bacteria;__Firmicutes;__Clostridia;__Clostridiales;__Clostridiaceae_1;__Clostridium_sensu_stricto_10	83	82	1	1.20482
Bacteria;__Firmicutes;__Clostridia;__Clostridiales;__Christensenellaceae;__Christensenellaceae_R-7_group	4318	4260	58	1.34321
Bacteria;__Firmicutes;__Bacilli;__Lactobacillales;__Streptococcaceae;__Streptococcus	69981	69252	729	1.04171
Bacteria;__Firmicutes;__Bacilli;__Lactobacillales;__Streptococcaceae;__Lactococcus	2972	2937	35	1.17766
Bacteria;__Firmicutes;__Bacilli;__Lactobacillales;__Lactobacillaceae;__Pediococcus	755	743	12	1.5894
Bacteria;__Firmicutes;__Bacilli;__Lactobacillales;__Enterococcaceae;__Vagococcus	158	156	2	1.26582
Bacteria;__Firmicutes;__Bacilli;__Lactobacillales;__Enterococcaceae;__Tetragenococcus	162	160	2	1.23457
Bacteria;__Firmicutes;__Bacilli;__Lactobacillales;__Carnobacteriaceae;__Granulicatella	3636	3587	49	1.34763
Bacteria;__Firmicutes;__Bacilli;__Lactobacillales;__Carnobacteriaceae;__Dolosigranulum	3460	3420	40	1.15607
Bacteria;__Firmicutes;__Bacilli;__Lactobacillales;__Carnobacteriaceae;__Desemzia	115	113	2	1.73913
Bacteria;__Firmicutes;__Bacilli;__Lactobacillales;__Carnobacteriaceae;__Alloiococcus	358	354	4	1.11732
Bacteria;__Firmicutes;__Bacilli;__Lactobacillales;__Aerococcaceae;__Eremococcus	93	92	1	1.07527
Bacteria;__Firmicutes;__Bacilli;__Bacillales;__Staphylococcaceae;__Staphylococcus	135445	134084	1361	1.00484
Bacteria;__Firmicutes;__Bacilli;__Bacillales;__Staphylococcaceae;__Macrococcus	450	445	5	1.11111
Bacteria;__Firmicutes;__Bacilli;__Bacillales;__Staphylococcaceae;__Jeotgalicoccus	657	650	7	1.06545
Bacteria;__Firmicutes;__Bacilli;__Bacillales;__Sporolactobacillaceae;__Sporolactobacillus	169	166	3	1.77515
Bacteria;__Firmicutes;__Bacilli;__Bacillales;__Planococcaceae;__uncultured	145	143	2	1.37931
Bacteria;__Firmicutes;__Bacilli;__Bacillales;__Planococcaceae;__Solibacillus	440	435	5	1.13636
Bacteria;__Firmicutes;__Bacilli;__Bacillales;__Planococcaceae;__Psychrobacillus	181	178	3	1.65746
Bacteria;__Firmicutes;__Bacilli;__Bacillales;__Planococcaceae;__Bhargavaea	110	108	2	1.81818
Bacteria;__Firmicutes;__Bacilli;__Bacillales;__Paenibacillaceae;__Paenibacillus	5596	5534	62	1.10793
Bacteria;__Firmicutes;__Bacilli;__Bacillales;__Paenibacillaceae;__Brevibacillus	1306	1291	15	1.14855
Bacteria;__Firmicutes;__Bacilli;__Bacillales;__Paenibacillaceae;__Aneurinibacillus	199	196	3	1.50754
Bacteria;__Firmicutes;__Bacilli;__Bacillales;__Paenibacillaceae;__Ammoniphilus	66	65	1	1.51515
Bacteria;__Firmicutes;__Bacilli;__Bacillales;__Family_XII;__Exiguobacterium	1798	1768	30	1.66852
Bacteria;__Firmicutes;__Bacilli;__Bacillales;__Bacillaceae;__Thalassobacillus	83	82	1	1.20482
Bacteria;__Firmicutes;__Bacilli;__Bacillales;__Bacillaceae;__Oceanobacillus	593	587	6	1.0118
Bacteria;__Firmicutes;__Bacilli;__Bacillales;__Bacillaceae;__Marinococcus	97	96	1	1.03093
Bacteria;__Firmicutes;__Bacilli;__Bacillales;__Bacillaceae;__Halobacillus	522	516	6	1.14943
Bacteria;__Firmicutes;__Bacilli;__Bacillales;__Bacillaceae;__Geobacillus	3126	3074	52	1.66347
Bacteria;__Firmicutes;__Bacilli;__Bacillales;__Bacillaceae;__Fictibacillus	389	384	5	1.28535
Bacteria;__Firmicutes;__Bacilli;__Bacillales;__Bacillaceae;__Bacillus	45807	45065	742	1.61984
Bacteria;__Firmicutes;__Bacilli;__Bacillales;__Bacillaceae;__Alkalibacillus	60	59	1	1.66667
Bacteria;__Fibrobacteres;__Fibrobacteria;__Fibrobacterales;__SBYC;__g	156	153	3	1.92308
Bacteria;__Fibrobacteres;__Fibrobacteria;__Fibrobacterales;__09D2Z46;__g	170	168	2	1.17647
Bacteria;__Deinococcus-Thermus;__Deinococci;__Deinococcales;__Deinococcaceae;__Deinococcus	883	873	10	1.1325
Bacteria;__Deferribacteres;__Deferribacteres_Incertae_Sedis;__Unknown_Order;__Unknown_Family;__Caldithrix	1432	1414	18	1.25698
Bacteria;__Deferribacteres;__Deferribacteres;__Deferribacterales;__Deferribacteraceae;__Mucispirillum	214	211	3	1.40187
Bacteria;__Cyanobacteria;__Cyanobacteria;__uncultured;__f;__g	494	488	6	1.21457
Bacteria;__Cyanobacteria;__Cyanobacteria;__SubsectionIV;__FamilyI;__Scytonema	53	52	1	1.88679
Bacteria;__Cyanobacteria;__Cyanobacteria;__SubsectionIV;__FamilyII;__Calothrix	151	148	3	1.98675
Bacteria;__Cyanobacteria;__Cyanobacteria;__SubsectionIV;__FamilyI;__Cylindrospermosis	195	193	2	1.02564
Bacteria;__Cyanobacteria;__Cyanobacteria;__SubsectionIII;__FamilyI;__uncultured	817	803	14	1.71359
Bacteria;__Cyanobacteria;__Cyanobacteria;__SubsectionIII;__FamilyI;__Oscillatoria	203	200	3	1.47783
Bacteria;__Cyanobacteria;__Cyanobacteria;__SubsectionIII;__FamilyI;__Limnothrix	70	69	1	1.42857
Bacteria;__Cyanobacteria;__Cyanobacteria;__SubsectionIII;__FamilyI;__g	609	600	9	1.47783
Bacteria;__Cyanobacteria;__Cyanobacteria;__SubsectionIII;__FamilyI;__Dactylococcopsis	69	68	1	1.44928
Bacteria;__Cloacimonetes;__W5;__o;__f;__g	273	269	4	1.4652
Bacteria;__Chloroflexi;__SAR202_clade;__o;__f;__g	661	651	10	1.51286
Bacteria;__Chloroflexi;__S085;__o;__f;__g	203	200	3	1.47783
Bacteria;__Chloroflexi;__JG30-KF-CM66;__o;__f;__g	157	154	3	1.91083
Bacteria;__Chloroflexi;__Dehalococcoidia;__Sh765B-AG-111;__f;__g	173	171	2	1.15607
Bacteria;__Chloroflexi;__Dehalococcoidia;__Dehalococcoidales;__Dehalococcoidaceae;__Dehalococcoides	235	232	3	1.2766
Bacteria;__Chloroflexi;__Chloroflexia;__Chloroflexales;__Chloroflexales_Incertae_Sedis;__Candidatus_Chlorothrix	495	489	6	1.21212
Bacteria;__Chloroflexi;__Caldilineae;__Caldilineales;__Caldilineaceae;__uncultured	356	349	7	1.96629
Bacteria;__BRC1;__c;__o;__f;__g	1163	1145	18	1.54772
Bacteria;__Bacteroidetes;__Sphingobacteriia;__Sphingobacteriales;__uncultured;__g	777	769	8	1.0296
Bacteria;__Bacteroidetes;__Sphingobacteriia;__Sphingobacteriales;__Sphingobacteriaceae;__uncultured	110	108	2	1.81818
Bacteria;__Bacteroidetes;__Sphingobacteriia;__Sphingobacteriales;__Sphingobacteriaceae;__Sphingobacterium	1360	1340	20	1.47059
Bacteria;__Bacteroidetes;__Sphingobacteriia;__Sphingobacteriales;__Sphingobacteriaceae;__Solitalea	168	166	2	1.19048
Bacteria;__Bacteroidetes;__Sphingobacteriia;__Sphingobacteriales;__Lentimicrobiaceae;__g	1632	1613	19	1.16422
Bacteria;__Bacteroidetes;__Sphingobacteriia;__Sphingobacteriales;__E6aC02;__g	627	620	7	1.11643
Bacteria;__Bacteroidetes;__Sphingobacteriia;__Sphingobacteriales;__Chitinophagaceae;__uncultured	1070	1055	15	1.40187
Bacteria;__Bacteroidetes;__Sphingobacteriia;__Sphingobacteriales;__Chitinophagaceae;__Taibaiella	189	186	3	1.5873
Bacteria;__Bacteroidetes;__Sphingobacteriia;__Sphingobacteriales;__Chitinophagaceae;__Segetibacter	199	197	2	1.00503
Bacteria;__Bacteroidetes;__Sphingobacteriia;__Sphingobacteriales;__Chitinophagaceae;__Crenotalea	108	106	2	1.85185
Bacteria;__Bacteroidetes;__Sphingobacteriia;__Sphingobacteriales;__Chitinophagaceae;__Cnuella	53	52	1	1.88679
Bacteria;__Bacteroidetes;__Sphingobacteriia;__Sphingobacteriales;__Chitinophagaceae;__Chitinophaga	368	363	5	1.3587
Bacteria;__Bacteroidetes;__Sphingobacteriia;__Sphingobacteriales;__Chitinophagaceae;__Arachidicoccus	86	85	1	1.16279
Bacteria;__Bacteroidetes;__Flavobacteriia;__Flavobacteriales;__Flavobacteriaceae;__Winogradskyella	224	221	3	1.33929
Bacteria;__Bacteroidetes;__Flavobacteriia;__Flavobacteriales;__Flavobacteriaceae;__Weeksella	68	67	1	1.47059
Bacteria;__Bacteroidetes;__Flavobacteriia;__Flavobacteriales;__Flavobacteriaceae;__uncultured	1352	1336	16	1.18343
Bacteria;__Bacteroidetes;__Flavobacteriia;__Flavobacteriales;__Flavobacteriaceae;__Riemerella	187	184	3	1.60428
Bacteria;__Bacteroidetes;__Flavobacteriia;__Flavobacteriales;__Flavobacteriaceae;__Psychroserpens	67	66	1	1.49254
Bacteria;__Bacteroidetes;__Flavobacteriia;__Flavobacteriales;__Flavobacteriaceae;__Polaribacter_3	76	75	1	1.31579
Bacteria;__Bacteroidetes;__Flavobacteriia;__Flavobacteriales;__Flavobacteriaceae;__Polaribacter_2	194	192	2	1.03093
Bacteria;__Bacteroidetes;__Flavobacteriia;__Flavobacteriales;__Flavobacteriaceae;__Polaribacter_1	173	171	2	1.15607
Bacteria;__Bacteroidetes;__Flavobacteriia;__Flavobacteriales;__Flavobacteriaceae;__Moheibacter	121	119	2	1.65289
Bacteria;__Bacteroidetes;__Flavobacteriia;__Flavobacteriales;__Flavobacteriaceae;__Gramella	89	88	1	1.1236
Bacteria;__Bacteroidetes;__Flavobacteriia;__Flavobacteriales;__Flavobacteriaceae;__Gillisia	314	310	4	1.27389
Bacteria;__Bacteroidetes;__Flavobacteriia;__Flavobacteriales;__Flavobacteriaceae;__Flavobacterium	5251	5167	84	1.5997
Bacteria;__Bacteroidetes;__Flavobacteriia;__Flavobacteriales;__Flavobacteriaceae;__Elizabethkingia	245	242	3	1.22449
Bacteria;__Bacteroidetes;__Flavobacteriia;__Flavobacteriales;__Flavobacteriaceae;__Cellulophaga	181	179	2	1.10497
Bacteria;__Bacteroidetes;__Flavobacteriia;__Flavobacteriales;__Flavobacteriaceae;__Aquimarina	104	102	2	1.92308
Bacteria;__Bacteroidetes;__Flavobacteriia;__Flavobacteriales;__Flavobacteriaceae;__Algibacter	81	80	1	1.23457
Bacteria;__Bacteroidetes;__Flavobacteriia;__Flavobacteriales;__Cryomorphaceae;__Owenweeksia	66	65	1	1.51515
Bacteria;__Bacteroidetes;__Cytophagia;__Cytophagales;__Flammeovirgaceae;__uncultured	819	810	9	1.0989
Bacteria;__Bacteroidetes;__Cytophagia;__Cytophagales;__Flammeovirgaceae;__Marinoscillum	249	246	3	1.20482
Bacteria;__Bacteroidetes;__Cytophagia;__Cytophagales;__Flammeovirgaceae;__Imperialibacter	93	92	1	1.07527
Bacteria;__Bacteroidetes;__Cytophagia;__Cytophagales;__Flammeovirgaceae;__Catalinimonas	77	76	1	1.2987
Bacteria;__Bacteroidetes;__Cytophagia;__Cytophagales;__Flammeovirgaceae;__Candidatus_Amoebophilus	229	225	4	1.74672
Bacteria;__Bacteroidetes;__Cytophagia;__Cytophagales;__Cytophagaceae;__uncultured	896	883	13	1.45089
Bacteria;__Bacteroidetes;__Bacteroidia;__Bacteroidia_Incertae_Sedis;__Draconibacteriaceae;__uncultured	389	385	4	1.02828
Bacteria;__Bacteroidetes;__Bacteroidia;__Bacteroidales;__Rikenellaceae;__vadinBC27_wastewater-sludge_group	2192	2164	28	1.27737
Bacteria;__Bacteroidetes;__Bacteroidia;__Bacteroidales;__Rikenellaceae;__Rikenellaceae_RC9_gut_group	3743	3677	66	1.76329
Bacteria;__Bacteroidetes;__Bacteroidia;__Bacteroidales;__Rikenellaceae;__Alistipes	2425	2391	34	1.40206
Bacteria;__Bacteroidetes;__Bacteroidia;__Bacteroidales;__Prolixibacteraceae;__Sunxiuqinia	77	76	1	1.2987
Bacteria;__Bacteroidetes;__Bacteroidia;__Bacteroidales;__Prolixibacteraceae;__Prolixibacter	249	245	4	1.60643
Bacteria;__Bacteroidetes;__Bacteroidia;__Bacteroidales;__Prevotellaceae;__Prevotellaceae_UCG-004	135	133	2	1.48148
Bacteria;__Bacteroidetes;__Bacteroidia;__Bacteroidales;__Prevotellaceae;__Prevotellaceae_UCG-001	746	735	11	1.47453
Bacteria;__Bacteroidetes;__Bacteroidia;__Bacteroidales;__Prevotellaceae;__Prevotella_7	3628	3590	38	1.04741
Bacteria;__Bacteroidetes;__Bacteroidia;__Bacteroidales;__Prevotellaceae;__Prevotella_1	2383	2347	36	1.5107
Bacteria;__Bacteroidetes;__Bacteroidia;__Bacteroidales;__Porphyromonadaceae;__uncultured	703	692	11	1.56472
Bacteria;__Bacteroidetes;__Bacteroidia;__Bacteroidales;__Porphyromonadaceae;__Proteiniphilum	707	697	10	1.41443
Bacteria;__Bacteroidetes;__Bacteroidia;__Bacteroidales;__Porphyromonadaceae;__Paludibacter	276	273	3	1.08696
Bacteria;__Bacteroidetes;__Bacteroidia;__Bacteroidales;__Porphyromonadaceae;__Odoribacter	749	739	10	1.33511
Bacteria;__Bacteroidetes;__Bacteroidia;__Bacteroidales;__p-2534-18B5_gut_group;__g	94	93	1	1.06383
Bacteria;__Bacteroidetes;__Bacteroidia;__Bacteroidales;__ML635J-40_aquatic_group;__g	464	458	6	1.2931
Bacteria;__Bacteroidetes;__Bacteroidia;__Bacteroidales;__MgMjR-022;__g	1232	1211	21	1.70455
Bacteria;__Bacteroidetes;__Bacteroidia;__Bacteroidales;__Bacteroidales_UCG-001;__g	292	289	3	1.0274
Bacteria;__Bacteroidetes;__Bacteroidia;__Bacteroidales;__Bacteroidales_RF16_group;__g	223	220	3	1.34529
Bacteria;__Bacteroidetes;__Bacteroidetes_Incertae_Sedis;__Order_II;__Rhodothermaceae;__uncultured	215	212	3	1.39535
Bacteria;__Bacteroidetes;__Bacteroidetes_Incertae_Sedis;__Order_II;__Rhodothermaceae;__Salinibacter	4113	4035	78	1.89643
Bacteria;__Bacteroidetes;__Bacteroidetes_Incertae_Sedis;__Order_III;__Unknown_Family;__uncultured	113	111	2	1.76991
Bacteria;__Armatimonadetes;__uncultured;__o;__f;__g	661	652	9	1.36157
Bacteria;__Armatimonadetes;__Fimbriimonadia;__Fimbriimonadales;__Fimbriimonadaceae;__g	198	195	3	1.51515
Bacteria;__Aquificae;__Aquificae;__Aquificales;__Hydrogenothermaceae;__Persephonella	97	96	1	1.03093
Bacteria;__Aquificae;__Aquificae;__Aquificales;__Aquificaceae;__Thermocrinis	126	124	2	1.5873
Bacteria;__Aquificae;__Aquificae;__Aquificales;__Aquificaceae;__Hydrogenobacter	71	70	1	1.40845
Bacteria;__Actinobacteria;__Thermoleophilia;__Gaiellales;__Gaiellaceae;__Gaiella	349	345	4	1.14613
Bacteria;__Actinobacteria;__MB-A2-108;__o;__f;__g	343	339	4	1.16618
Bacteria;__Actinobacteria;__Coriobacteriia;__Coriobacteriales;__Coriobacteriaceae;__uncultured	445	440	5	1.1236
Bacteria;__Actinobacteria;__Coriobacteriia;__Coriobacteriales;__Coriobacteriaceae;__Atopobium	592	583	9	1.52027
Bacteria;__Actinobacteria;__Actinobacteria;__Streptosporangiales;__Thermomonosporaceae;__Actinomadura	660	651	9	1.36364
Bacteria;__Actinobacteria;__Actinobacteria;__Streptosporangiales;__Streptosporangiaceae;__Nonomuraea	369	365	4	1.08401
Bacteria;__Actinobacteria;__Actinobacteria;__Streptosporangiales;__Streptosporangiaceae;__Microbispora	180	178	2	1.11111
Bacteria;__Actinobacteria;__Actinobacteria;__Streptomycetales;__Streptomycetaceae;__Streptomyces	17571	17386	185	1.05287
Bacteria;__Actinobacteria;__Actinobacteria;__Pseudonocardiales;__Pseudonocardiaceae;__Saccharomonospora	264	261	3	1.13636
Bacteria;__Actinobacteria;__Actinobacteria;__Pseudonocardiales;__Pseudonocardiaceae;__Pseudonocardia	900	884	16	1.77778
Bacteria;__Actinobacteria;__Actinobacteria;__Pseudonocardiales;__Pseudonocardiaceae;__Crossiella	718	708	10	1.39276
Bacteria;__Actinobacteria;__Actinobacteria;__Pseudonocardiales;__Pseudonocardiaceae;__Actinophytocola	64	63	1	1.5625
Bacteria;__Actinobacteria;__Actinobacteria;__Propionibacteriales;__Nocardioidaceae;__Nocardioides	1638	1619	19	1.15995
Bacteria;__Actinobacteria;__Actinobacteria;__Propionibacteriales;__Nocardioidaceae;__Kribbella	154	151	3	1.94805
Bacteria;__Actinobacteria;__Actinobacteria;__Propionibacteriales;__Nocardioidaceae;__Aeromicrobium	186	184	2	1.07527
Bacteria;__Actinobacteria;__Actinobacteria;__PeM15;__f;__g	157	154	3	1.91083
Bacteria;__Actinobacteria;__Actinobacteria;__Micromonosporales;__Micromonosporaceae;__uncultured	110	108	2	1.81818
Bacteria;__Actinobacteria;__Actinobacteria;__Micromonosporales;__Micromonosporaceae;__Actinoplanes	322	316	6	1.86335
Bacteria;__Actinobacteria;__Actinobacteria;__Micrococcales;__Sanguibacteraceae;__Sanguibacter	148	146	2	1.35135
Bacteria;__Actinobacteria;__Actinobacteria;__Micrococcales;__Promicromonosporaceae;__Cellulosimicrobium	293	290	3	1.02389
Bacteria;__Actinobacteria;__Actinobacteria;__Micrococcales;__Micrococcaceae;__Pseudarthrobacter	1794	1767	27	1.50502
Bacteria;__Actinobacteria;__Actinobacteria;__Micrococcales;__Micrococcaceae;__Paenarthrobacter	653	642	11	1.68453
Bacteria;__Actinobacteria;__Actinobacteria;__Micrococcales;__Micrococcaceae;__Micrococcus	2700	2661	39	1.44444
Bacteria;__Actinobacteria;__Actinobacteria;__Micrococcales;__Micrococcaceae;__Kocuria	2893	2860	33	1.14068
Bacteria;__Actinobacteria;__Actinobacteria;__Micrococcales;__Micrococcaceae;__Glutamicibacter	826	817	9	1.08959
Bacteria;__Actinobacteria;__Actinobacteria;__Micrococcales;__Microbacteriaceae;__Zimmermannella	198	195	3	1.51515
Bacteria;__Actinobacteria;__Actinobacteria;__Micrococcales;__Microbacteriaceae;__Rathayibacter	94	93	1	1.06383
Bacteria;__Actinobacteria;__Actinobacteria;__Micrococcales;__Microbacteriaceae;__Leucobacter	533	526	7	1.31332
Bacteria;__Actinobacteria;__Actinobacteria;__Micrococcales;__Microbacteriaceae;__Frondihabitans	53	52	1	1.88679
Bacteria;__Actinobacteria;__Actinobacteria;__Micrococcales;__Microbacteriaceae;__Frigoribacterium	227	223	4	1.76211
Bacteria;__Actinobacteria;__Actinobacteria;__Micrococcales;__Microbacteriaceae;__Curtobacterium	752	743	9	1.19681
Bacteria;__Actinobacteria;__Actinobacteria;__Micrococcales;__Microbacteriaceae;__Candidatus_Rhodoluna	81	80	1	1.23457
Bacteria;__Actinobacteria;__Actinobacteria;__Micrococcales;__Intrasporangiaceae;__uncultured	74	73	1	1.35135
Bacteria;__Actinobacteria;__Actinobacteria;__Micrococcales;__Intrasporangiaceae;__Tetrasphaera	135	133	2	1.48148
Bacteria;__Actinobacteria;__Actinobacteria;__Micrococcales;__Intrasporangiaceae;__Phycicoccus	60	59	1	1.66667
Bacteria;__Actinobacteria;__Actinobacteria;__Micrococcales;__Dermatophilaceae;__uncultured	57	56	1	1.75439
Bacteria;__Actinobacteria;__Actinobacteria;__Micrococcales;__Dermabacteraceae;__Dermabacter	288	283	5	1.73611
Bacteria;__Actinobacteria;__Actinobacteria;__Micrococcales;__Dermabacteraceae;__Brachybacterium	729	721	8	1.09739
Bacteria;__Actinobacteria;__Actinobacteria;__Micrococcales;__Cellulomonadaceae;__Actinotalea	78	77	1	1.28205
Bacteria;__Actinobacteria;__Actinobacteria;__Micrococcales;__Brevibacteriaceae;__Brevibacterium	1555	1535	20	1.28617
Bacteria;__Actinobacteria;__Actinobacteria;__Glycomycetales;__Glycomycetaceae;__Glycomyces	162	159	3	1.85185
Bacteria;__Actinobacteria;__Actinobacteria;__Frankiales;__Geodermatophilaceae;__Modestobacter	169	166	3	1.77515
Bacteria;__Actinobacteria;__Actinobacteria;__Corynebacteriales;__Nocardiaceae;__Gordonia	1340	1325	15	1.1194
Bacteria;__Actinobacteria;__Actinobacteria;__Corynebacteriales;__Dietziaceae;__Dietzia	932	921	11	1.18026
Bacteria;__Actinobacteria;__Actinobacteria;__Corynebacteriales;__Corynebacteriaceae;__Turicella	419	414	5	1.19332
Bacteria;__Actinobacteria;__Actinobacteria;__Corynebacteriales;__Corynebacteriaceae;__Corynebacterium	4157	4112	45	1.08251
Bacteria;__Actinobacteria;__Actinobacteria;__Bifidobacteriales;__Bifidobacteriaceae;__Bifidobacterium	1918	1896	22	1.14703
Bacteria;__Actinobacteria;__Actinobacteria;__Actinopolysporales;__Actinopolysporaceae;__Actinopolyspora	77	76	1	1.2987
Bacteria;__Actinobacteria;__Actinobacteria;__Actinomycetales;__Actinomycetaceae;__Varibaculum	193	191	2	1.03627
Bacteria;__Actinobacteria;__Actinobacteria;__Actinomycetales;__Actinomycetaceae;__Trueperella	152	149	3	1.97368
Bacteria;__Actinobacteria;__Actinobacteria;__Actinomycetales;__Actinomycetaceae;__Flaviflexus	54	53	1	1.85185
Bacteria;__Actinobacteria;__Actinobacteria;__Actinomycetales;__Actinomycetaceae;__Actinomyces	5061	5003	58	1.14602
Bacteria;__Actinobacteria;__Acidimicrobiia;__Acidimicrobiales;__uncultured;__g	1661	1629	32	1.92655
Bacteria;__Actinobacteria;__Acidimicrobiia;__Acidimicrobiales;__OM1_clade;__g	789	777	12	1.52091
Bacteria;__Actinobacteria;__Acidimicrobiia;__Acidimicrobiales;__Iamiaceae;__Iamia	283	279	4	1.41343
Bacteria;__Actinobacteria;__Acidimicrobiia;__Acidimicrobiales;__Acidimicrobiales_Incertae_Sedis;__Candidatus_Microthrix	497	490	7	1.40845
Bacteria;__Actinobacteria;__Acidimicrobiia;__Acidimicrobiales;__Acidimicrobiaceae;__CL500-29_marine_group	596	586	10	1.67785
Bacteria;__Acidobacteria;__Subgroup_6;__o;__f;__g	4866	4796	70	1.43855
Bacteria;__Acidobacteria;__Subgroup_2;__o;__f;__g	685	678	7	1.0219
Bacteria;__Acidobacteria;__Subgroup_26;__o;__f;__g	67	66	1	1.49254
Bacteria;__Acidobacteria;__Subgroup_22;__o;__f;__g	447	441	6	1.34228
Bacteria;__Acidobacteria;__Subgroup_17;__o;__f;__g	329	325	4	1.21581
Bacteria;__Acidobacteria;__Solibacteres;__Solibacterales;__Solibacteraceae_(Subgroup_3);__PAUC26f	142	140	2	1.40845
Bacteria;__Acidobacteria;__Solibacteres;__Solibacterales;__Solibacteraceae_(Subgroup_3);__Candidatus_Solibacter	731	722	9	1.23119
Bacteria;__Acidobacteria;__Holophagae;__Subgroup_23;__f;__g	416	408	8	1.92308
Bacteria;__Acidobacteria;__Holophagae;__Subgroup_10;__TK85;__g	165	163	2	1.21212
Bacteria;__Acidobacteria;__Holophagae;__Holophagales;__Holophagaceae;__Geothrix	90	89	1	1.11111
Bacteria;__Acidobacteria;__Blastocatellia;__Blastocatellales;__Blastocatellaceae_(Subgroup_4);__Stenotrophobacter	197	194	3	1.52284
Bacteria;__Acidobacteria;__Blastocatellia;__Blastocatellales;__Blastocatellaceae_(Subgroup_4);__DS-100	53	52	1	1.88679
Bacteria;__Acidobacteria;__Acidobacteria;__Acidobacteriales;__Acidobacteriaceae_(Subgroup_1);__Candidatus_Koribacter	171	169	2	1.16959
Archaea;__WSA2;__WCHA1-57;__o;__f;__g	1003	988	15	1.49551
Archaea;__Thaumarchaeota;__Soil_Crenarchaeotic_Group(SCG);__o;__f;__g	1630	1601	29	1.77914
Archaea;__Thaumarchaeota;__Marine_Group_I;__o;__f;__g	3214	3156	58	1.8046
Archaea;__Thaumarchaeota;__Group_C3;__o;__f;__g	674	662	12	1.78042
Archaea;__MSBL1;__c;__o;__f;__g	126	124	2	1.5873
Archaea;__Hadesarchaea;__c;__o;__f;__g	1273	1249	24	1.88531
Archaea;__Euryarchaeota;__Thermoplasmata;__Thermoplasmatales;__Marine_Group_II;__g	3231	3180	51	1.57846
Archaea;__Euryarchaeota;__Thermoplasmata;__Thermoplasmatales;__BSLdp215;__g	137	135	2	1.45985
Archaea;__Euryarchaeota;__Thermoplasmata;__Thermoplasmatales;__A10;__g	82	81	1	1.21951
Archaea;__Euryarchaeota;__Methanomicrobia;__Methanosarcinales;__Methermicoccaceae;__Methermicoccus	53	52	1	1.88679
Archaea;__Euryarchaeota;__Methanomicrobia;__Methanosarcinales;__Methanosarcinaceae;__Methanohalophilus	156	154	2	1.28205
Archaea;__Euryarchaeota;__Methanomicrobia;__Methanosarcinales;__Methanosaetaceae;__Methanosaeta	2528	2487	41	1.62184
Archaea;__Euryarchaeota;__Methanomicrobia;__Methanosarcinales;__ANME-2c;__g	317	311	6	1.89274
Archaea;__Euryarchaeota;__Methanomicrobia;__Methanomicrobiales;__Methanospirillaceae;__Methanospirillum	427	422	5	1.17096
Archaea;__Euryarchaeota;__Methanomicrobia;__Methanomicrobiales;__Methanoregulaceae;__Methanolinea	241	238	3	1.24481
Archaea;__Euryarchaeota;__Methanomicrobia;__Methanomicrobiales;__Methanomicrobiaceae;__Methanogenium	73	72	1	1.36986
Archaea;__Euryarchaeota;__Methanomicrobia;__Methanomicrobiales;__Methanomicrobiaceae;__Methanoculleus	759	751	8	1.05402
Archaea;__Euryarchaeota;__Methanomicrobia;__ANME-1;__ANME-1b;__g	369	365	4	1.08401
Archaea;__Euryarchaeota;__Halobacteria;__Halobacteriales;__Halobacteriaceae;__Natronomonas	132	130	2	1.51515
Archaea;__Euryarchaeota;__Halobacteria;__Halobacteriales;__Halobacteriaceae;__Natrialba	101	99	2	1.9802
Archaea;__Euryarchaeota;__Halobacteria;__Halobacteriales;__Halobacteriaceae;__Halosimplex	61	60	1	1.63934
Archaea;__Euryarchaeota;__Halobacteria;__Halobacteriales;__Halobacteriaceae;__Halorubrum	968	950	18	1.8595
Archaea;__Euryarchaeota;__Halobacteria;__Halobacteriales;__Halobacteriaceae;__Halobacterium	234	231	3	1.28205
Archaea;__Euryarchaeota;__Halobacteria;__Halobacteriales;__Halobacteriaceae;__Haloarcula	529	523	6	1.13422
Archaea;__Euryarchaeota;__Archaeoglobi;__Archaeoglobales;__Archaeoglobaceae;__Archaeoglobus	61	60	1	1.63934
Archaea;__Crenarchaeota;__Thermoprotei;__Thermoproteales;__Thermofilaceae;__Thermofilum	90	89	1	1.11111
Archaea;__Aigarchaeota;__Aigarchaeota_Incertae_Sedis;__Unknown_Order;__Unknown_Family;__Candidatus_Caldiarchaeum	155	152	3	1.93548
Bacteria;__WA-aaa01f12;__c;__o;__f;__g	22	22	0	0
Bacteria;__Verrucomicrobia;__Verrucomicrobia_Incertae_Sedis;__Unknown_Order;__Unknown_Family;__Candidatus_Methylacidiphilum	206	204	2	0.970874
Bacteria;__Verrucomicrobia;__Verrucomicrobiae;__Verrucomicrobiales;__Verrucomicrobiaceae;__Verrucomicrobium	24	24	0	0
Bacteria;__Verrucomicrobia;__Verrucomicrobiae;__Verrucomicrobiales;__Verrucomicrobiaceae;__Roseimicrobium	18	18	0	0
Bacteria;__Verrucomicrobia;__Verrucomicrobiae;__Verrucomicrobiales;__Verrucomicrobiaceae;__Persicirhabdus	66	66	0	0
Bacteria;__Verrucomicrobia;__Verrucomicrobiae;__Verrucomicrobiales;__Verrucomicrobiaceae;__Haloferula	127	126	1	0.787402
Bacteria;__Verrucomicrobia;__Verrucomicrobiae;__Verrucomicrobiales;__Verrucomicrobiaceae;__g	11	11	0	0
Bacteria;__Verrucomicrobia;__Verrucomicrobiae;__Verrucomicrobiales;__Verrucomicrobiaceae;__Brevifollis	8	8	0	0
Bacteria;__Verrucomicrobia;__Verrucomicrobiae;__Verrucomicrobiales;__uncultured;__g	3	3	0	0
Bacteria;__Verrucomicrobia;__Verrucomicrobiae;__Verrucomicrobiales;__f;__g	1	1	0	0
Bacteria;__Verrucomicrobia;__Verrucomicrobiae;__Verrucomicrobiales;__DEV007;__g	268	266	2	0.746269
Bacteria;__Verrucomicrobia;__Verrucomicrobiae;__Verrucomicrobiales;__DBS1;__g	28	28	0	0
Bacteria;__Verrucomicrobia;__UA11;__o;__f;__g	2	2	0	0
Bacteria;__Verrucomicrobia;__Spartobacteria;__Chthoniobacterales;__Xiphinematobacteraceae;__Candidatus_Xiphinematobacter	92	92	0	0
Bacteria;__Verrucomicrobia;__Spartobacteria;__Chthoniobacterales;__uncultured;__g	5	5	0	0
Bacteria;__Verrucomicrobia;__Spartobacteria;__Chthoniobacterales;__FukuN18_freshwater_group;__g	43	43	0	0
Bacteria;__Verrucomicrobia;__Spartobacteria;__Chthoniobacterales;__f;__g	2	2	0	0
Bacteria;__Verrucomicrobia;__Spartobacteria;__Chthoniobacterales;__01D2Z36;__g	1868	1855	13	0.695931
Bacteria;__Verrucomicrobia;__S-BQ2-57_soil_group;__o;__f;__g	38	38	0	0
Bacteria;__Verrucomicrobia;__Opitutae;__TV001-27;__f;__g	22	22	0	0
Bacteria;__Verrucomicrobia;__Opitutae;__RS-B22;__f;__g	5	5	0	0
Bacteria;__Verrucomicrobia;__Opitutae;__Puniceicoccales;__Puniceicoccaceae;__Puniceicoccus	846	841	5	0.591017
Bacteria;__Verrucomicrobia;__Opitutae;__Puniceicoccales;__Puniceicoccaceae;__Pelagicoccus	24	24	0	0
Bacteria;__Verrucomicrobia;__Opitutae;__Puniceicoccales;__Puniceicoccaceae;__marine_group	101	100	1	0.990099
Bacteria;__Verrucomicrobia;__Opitutae;__Puniceicoccales;__Puniceicoccaceae;__g	5	5	0	0
Bacteria;__Verrucomicrobia;__Opitutae;__Opitutales;__Opitutaceae;__Diplosphaera	12	12	0	0
Bacteria;__Verrucomicrobia;__Opitutae;__Opitutales;__Opitutaceae;__Alterococcus	20	20	0	0
Bacteria;__Verrucomicrobia;__Opitutae;__o;__f;__g	1	1	0	0
Bacteria;__Verrucomicrobia;__Opitutae;__MB11C04_marine_group;__f;__g	179	179	0	0
Bacteria;__Verrucomicrobia;__Opitutae;__A714019;__f;__g	4	4	0	0
Bacteria;__Verrucomicrobia;__OPB35_soil_group;__Unknown_Order;__Unknown_Family;__Limisphaera	3	3	0	0
Bacteria;__Verrucomicrobia;__MSBL3;__o;__f;__g	151	150	1	0.662252
Bacteria;__Verrucomicrobia;__B29;__o;__f;__g	2	2	0	0
Bacteria;__Verrucomicrobia;__Arctic97B-4_marine_group;__o;__f;__g	162	162	0	0
Bacteria;__Thermotogae;__Thermotogae;__uncultured;__f;__g	2	2	0	0
Bacteria;__Thermotogae;__Thermotogae;__Thermotogales;__Fervidobacteriaceae;__Thermosipho	41	41	0	0
Bacteria;__Thermotogae;__Thermotogae;__Petrotogales;__Petrotogaceae;__SC103	60	60	0	0
Bacteria;__Thermotogae;__Thermotogae;__Petrotogales;__Petrotogaceae;__Petrotoga	32	32	0	0
Bacteria;__Thermotogae;__Thermotogae;__Petrotogales;__Petrotogaceae;__Oceanotoga	5	5	0	0
Bacteria;__Thermotogae;__Thermotogae;__Petrotogales;__Petrotogaceae;__Geotoga	4	4	0	0
Bacteria;__Thermotogae;__Thermotogae;__Petrotogales;__Petrotogaceae;__g	4	4	0	0
Bacteria;__Thermotogae;__Thermotogae;__o;__f;__g	1	1	0	0
Bacteria;__Thermotogae;__Thermotogae;__Mesoaciditogales;__Mesoaciditogaceae;__uncultured	2	2	0	0
Bacteria;__Thermotogae;__Thermotogae;__Mesoaciditogales;__Mesoaciditogaceae;__Mesoaciditoga	28	28	0	0
Bacteria;__Thermotogae;__Thermotogae;__Kosmotogales;__Kosmotogaceae;__Mesotoga	133	132	1	0.75188
Bacteria;__Thermotogae;__Thermotogae;__Kosmotogales;__Kosmotogaceae;__Kosmotoga	20	20	0	0
Bacteria;__Thermodesulfobacteria;__Thermodesulfobacteria;__Thermodesulfobacteriales;__Thermodesulfobacteriaceae;__Thermosulfurimonas	1	1	0	0
Bacteria;__Thermodesulfobacteria;__Thermodesulfobacteria;__Thermodesulfobacteriales;__Thermodesulfobacteriaceae;__Thermodesulfobacterium	31	31	0	0
Bacteria;__Thermodesulfobacteria;__Thermodesulfobacteria;__Thermodesulfobacteriales;__Thermodesulfobacteriaceae;__Thermodesulfatator	10	10	0	0
Bacteria;__Thermodesulfobacteria;__Thermodesulfobacteria;__Thermodesulfobacteriales;__Thermodesulfobacteriaceae;__PS-B30	3	3	0	0
Bacteria;__Thermodesulfobacteria;__Thermodesulfobacteria;__Thermodesulfobacteriales;__Thermodesulfobacteriaceae;__g	4	4	0	0
Bacteria;__Tenericutes;__Mollicutes;__T2WK15B57;__f;__g	2	2	0	0
Bacteria;__Tenericutes;__Mollicutes;__NED5E9;__f;__g	3	3	0	0
Bacteria;__Tenericutes;__Mollicutes;__Mycoplasmatales;__Mycoplasmataceae;__Ureaplasma	1262	1261	1	0.0792393
Bacteria;__Tenericutes;__Mollicutes;__Mycoplasmatales;__Mycoplasmataceae;__uncultured	109	109	0	0
Bacteria;__Tenericutes;__Mollicutes;__Mycoplasmatales;__Mycoplasmataceae;__g	1	1	0	0
Bacteria;__Tenericutes;__Mollicutes;__Mycoplasmatales;__Mycoplasmataceae;__Candidatus_Lumbricincola	7	7	0	0
Bacteria;__Tenericutes;__Mollicutes;__Mycoplasmatales;__Mycoplasmataceae;__Candidatus_Bacilloplasma	13	13	0	0
Bacteria;__Tenericutes;__Mollicutes;__Mollicutes_RF9;__f;__g	1875	1866	9	0.48
Bacteria;__Tenericutes;__Mollicutes;__EUB33-2;__f;__g	5	5	0	0
Bacteria;__Tenericutes;__Mollicutes;__Entomoplasmatales;__type_III;__g	5	5	0	0
Bacteria;__Tenericutes;__Mollicutes;__Entomoplasmatales;__Entomoplasmatales_Incertae_Sedis;__Candidatus_Hepatoplasma	202	202	0	0
Bacteria;__Tenericutes;__Mollicutes;__Entomoplasmatales;__Entomoplasmataceae;__[Mycoplasma]_group	158	158	0	0
Bacteria;__Tenericutes;__Mollicutes;__Entomoplasmatales;__Entomoplasmataceae;__Mesoplasma	43	43	0	0
Bacteria;__Tenericutes;__Mollicutes;__Entomoplasmatales;__Entomoplasmataceae;__Entomoplasma	12	12	0	0
Bacteria;__Tenericutes;__Mollicutes;__EMP-G18;__f;__g	5	5	0	0
Bacteria;__Tenericutes;__Mollicutes;__DMI;__f;__g	4	4	0	0
Bacteria;__Tenericutes;__Mollicutes;__Anaeroplasmatales;__Anaeroplasmataceae;__Anaeroplasma	123	123	0	0
Bacteria;__Tectomicrobia;__c;__o;__f;__g	157	156	1	0.636943
Bacteria;__TA06;__c;__o;__f;__g	4	4	0	0
Bacteria;__Synergistetes;__Synergistia;__Synergistales;__Synergistaceae;__Thermanaerovibrio	13	13	0	0
Bacteria;__Synergistetes;__Synergistia;__Synergistales;__Synergistaceae;__Synergistes	10	10	0	0
Bacteria;__Synergistetes;__Synergistia;__Synergistales;__Synergistaceae;__Lactivibrio	27	27	0	0
Bacteria;__Synergistetes;__Synergistia;__Synergistales;__Synergistaceae;__Jonquetella	31	31	0	0
Bacteria;__Synergistetes;__Synergistia;__Synergistales;__Synergistaceae;__g	1	1	0	0
Bacteria;__Synergistetes;__Synergistia;__Synergistales;__Synergistaceae;__Dethiosulfovibrio	36	36	0	0
Bacteria;__Synergistetes;__Synergistia;__Synergistales;__Synergistaceae;__Cloacibacillus	78	78	0	0
Bacteria;__Synergistetes;__Synergistia;__Synergistales;__Synergistaceae;__Candidatus_Tammella	31	31	0	0
Bacteria;__Synergistetes;__Synergistia;__Synergistales;__Synergistaceae;__Aminomonas	4	4	0	0
Bacteria;__Synergistetes;__Synergistia;__Synergistales;__Synergistaceae;__Aminivibrio	19	19	0	0
Bacteria;__Spirochaetae;__Spirochaetes;__Spirochaetales;__uncultured;__g	8	8	0	0
Bacteria;__Spirochaetae;__Spirochaetes;__Spirochaetales;__Spirochaetales_Incertae_Sedis;__Exilispira	41	41	0	0
Bacteria;__Spirochaetae;__Spirochaetes;__Spirochaetales;__Spirochaetaceae;__Treponema	845	837	8	0.946746
Bacteria;__Spirochaetae;__Spirochaetes;__Spirochaetales;__Spirochaetaceae;__M2PT2-76_termite_group	17	17	0	0
Bacteria;__Spirochaetae;__Spirochaetes;__Spirochaetales;__Spirochaetaceae;__g	2	2	0	0
Bacteria;__Spirochaetae;__Spirochaetes;__Spirochaetales;__Spirochaetaceae;__Alkalispirochaeta	222	221	1	0.45045
Bacteria;__Spirochaetae;__Spirochaetes;__Spirochaetales;__LH041;__g	103	102	1	0.970874
Bacteria;__Spirochaetae;__Spirochaetes;__Spirochaetales;__Leptospiraceae;__Turneriella	22	22	0	0
Bacteria;__Spirochaetae;__Spirochaetes;__Spirochaetales;__Leptospiraceae;__Rs-H88_termite_group	7	7	0	0
Bacteria;__Spirochaetae;__Spirochaetes;__Spirochaetales;__Leptospiraceae;__Leptospira	1032	1022	10	0.968992
Bacteria;__Spirochaetae;__Spirochaetes;__Spirochaetales;__Leptospiraceae;__Leptonema	16	16	0	0
Bacteria;__Spirochaetae;__Spirochaetes;__Spirochaetales;__Leptospiraceae;__g	1	1	0	0
Bacteria;__Spirochaetae;__Spirochaetes;__Spirochaetales;__Brevinemataceae;__Brevinema	32	32	0	0
Bacteria;__SBR1093;__c;__o;__f;__g	461	458	3	0.650759
Bacteria;__RBG-1_(Zixibacteria);__c;__o;__f;__g	523	519	4	0.764818
Bacteria;__Proteobacteria;__Zetaproteobacteria;__Mariprofundales;__Mariprofundaceae;__Mariprofundus	152	152	0	0
Bacteria;__Proteobacteria;__SPOTSOCT00m83;__o;__f;__g	129	129	0	0
Bacteria;__Proteobacteria;__Skagenf62;__o;__f;__g	16	16	0	0
Bacteria;__Proteobacteria;__Proteobacteria_Incertae_Sedis;__Unknown_Order;__Unknown_Family;__Candidatus_Tenderia	70	70	0	0
Bacteria;__Proteobacteria;__Proteobacteria_Incertae_Sedis;__Unknown_Order;__Unknown_Family;__Candidatus_Allobeggiatoa	48	48	0	0
Bacteria;__Proteobacteria;__pItb-vmat-80;__o;__f;__g	14	14	0	0
Bacteria;__Proteobacteria;__MACA-EFT26;__o;__f;__g	29	29	0	0
Bacteria;__Proteobacteria;__JdFBHP3;__o;__f;__g	2	2	0	0
Bacteria;__Proteobacteria;__Gammaproteobacteria;__Xanthomonadales;__Xanthomonadales_Incertae_Sedis;__uncultured	302	299	3	0.993377
Bacteria;__Proteobacteria;__Gammaproteobacteria;__Xanthomonadales;__Xanthomonadales_Incertae_Sedis;__Steroidobacter	464	461	3	0.646552
Bacteria;__Proteobacteria;__Gammaproteobacteria;__Xanthomonadales;__Xanthomonadales_Incertae_Sedis;__Plasticicumulans	9	9	0	0
Bacteria;__Proteobacteria;__Gammaproteobacteria;__Xanthomonadales;__Xanthomonadales_Incertae_Sedis;__g	1	1	0	0
Bacteria;__Proteobacteria;__Gammaproteobacteria;__Xanthomonadales;__Xanthomonadales_Incertae_Sedis;__Candidatus_Competibacter	247	246	1	0.404858
Bacteria;__Proteobacteria;__Gammaproteobacteria;__Xanthomonadales;__Xanthomonadaceae;__Xylella	261	261	0	0
Bacteria;__Proteobacteria;__Gammaproteobacteria;__Xanthomonadales;__Xanthomonadaceae;__Xanthomonas	1139	1135	4	0.351185
Bacteria;__Proteobacteria;__Gammaproteobacteria;__Xanthomonadales;__Xanthomonadaceae;__Wohlfahrtiimonas	30	30	0	0
Bacteria;__Proteobacteria;__Gammaproteobacteria;__Xanthomonadales;__Xanthomonadaceae;__Thermomonas	520	518	2	0.384615
Bacteria;__Proteobacteria;__Gammaproteobacteria;__Xanthomonadales;__Xanthomonadaceae;__Tahibacter	46	46	0	0
Bacteria;__Proteobacteria;__Gammaproteobacteria;__Xanthomonadales;__Xanthomonadaceae;__Rudaea	17	17	0	0
Bacteria;__Proteobacteria;__Gammaproteobacteria;__Xanthomonadales;__Xanthomonadaceae;__Rhodanobacter	572	568	4	0.699301
Bacteria;__Proteobacteria;__Gammaproteobacteria;__Xanthomonadales;__Xanthomonadaceae;__Rehaibacterium	19	19	0	0
Bacteria;__Proteobacteria;__Gammaproteobacteria;__Xanthomonadales;__Xanthomonadaceae;__Pseudoxanthomonas	703	697	6	0.853485
Bacteria;__Proteobacteria;__Gammaproteobacteria;__Xanthomonadales;__Xanthomonadaceae;__Oleiagrimonas	8	8	0	0
Bacteria;__Proteobacteria;__Gammaproteobacteria;__Xanthomonadales;__Xanthomonadaceae;__Mizugakiibacter	151	150	1	0.662252
Bacteria;__Proteobacteria;__Gammaproteobacteria;__Xanthomonadales;__Xanthomonadaceae;__Luteibacter	250	248	2	0.8
Bacteria;__Proteobacteria;__Gammaproteobacteria;__Xanthomonadales;__Xanthomonadaceae;__Koukoulia	5	5	0	0
Bacteria;__Proteobacteria;__Gammaproteobacteria;__Xanthomonadales;__Xanthomonadaceae;__Ignatzschineria	64	64	0	0
Bacteria;__Proteobacteria;__Gammaproteobacteria;__Xanthomonadales;__Xanthomonadaceae;__g	14	14	0	0
Bacteria;__Proteobacteria;__Gammaproteobacteria;__Xanthomonadales;__Xanthomonadaceae;__Fulvimonas	12	12	0	0
Bacteria;__Proteobacteria;__Gammaproteobacteria;__Xanthomonadales;__Xanthomonadaceae;__Frateuria	37	37	0	0
Bacteria;__Proteobacteria;__Gammaproteobacteria;__Xanthomonadales;__Xanthomonadaceae;__Dyella	226	225	1	0.442478
Bacteria;__Proteobacteria;__Gammaproteobacteria;__Xanthomonadales;__Xanthomonadaceae;__Chiayiivirga	7	7	0	0
Bacteria;__Proteobacteria;__Gammaproteobacteria;__Xanthomonadales;__Solimonadaceae;__uncultured	25	25	0	0
Bacteria;__Proteobacteria;__Gammaproteobacteria;__Xanthomonadales;__Solimonadaceae;__Solimonas	35	35	0	0
Bacteria;__Proteobacteria;__Gammaproteobacteria;__Xanthomonadales;__Solimonadaceae;__Fontimonas	44	44	0	0
Bacteria;__Proteobacteria;__Gammaproteobacteria;__Xanthomonadales;__Nevskiaceae;__uncultured	4	4	0	0
Bacteria;__Proteobacteria;__Gammaproteobacteria;__Xanthomonadales;__Nevskiaceae;__g	2	2	0	0
Bacteria;__Proteobacteria;__Gammaproteobacteria;__Xanthomonadales;__JTB255_marine_benthic_group;__g	1124	1115	9	0.800712
Bacteria;__Proteobacteria;__Gammaproteobacteria;__Xanthomonadales;__f;__g	1	1	0	0
Bacteria;__Proteobacteria;__Gammaproteobacteria;__Xanthomonadales;__Algiphilaceae;__Algiphilus	10	10	0	0
Bacteria;__Proteobacteria;__Gammaproteobacteria;__Vibrionales;__Vibrionaceae;__Vibrio	9405	9314	91	0.96757
Bacteria;__Proteobacteria;__Gammaproteobacteria;__Vibrionales;__Vibrionaceae;__uncultured	32	32	0	0
Bacteria;__Proteobacteria;__Gammaproteobacteria;__Vibrionales;__Vibrionaceae;__Photobacterium	1459	1453	6	0.411241
Bacteria;__Proteobacteria;__Gammaproteobacteria;__Vibrionales;__Vibrionaceae;__Grimontia	52	52	0	0
Bacteria;__Proteobacteria;__Gammaproteobacteria;__Vibrionales;__Vibrionaceae;__g	4	4	0	0
Bacteria;__Proteobacteria;__Gammaproteobacteria;__Vibrionales;__Vibrionaceae;__Enterovibrio	47	47	0	0
Bacteria;__Proteobacteria;__Gammaproteobacteria;__Vibrionales;__Vibrionaceae;__Catenococcus	18	18	0	0
Bacteria;__Proteobacteria;__Gammaproteobacteria;__Vibrionales;__Vibrionaceae;__Candidatus_Photodesmus	12	12	0	0
Bacteria;__Proteobacteria;__Gammaproteobacteria;__Vibrionales;__Vibrionaceae;__Aliivibrio	419	418	1	0.238663
Bacteria;__Proteobacteria;__Gammaproteobacteria;__Thiotrichales;__Thiotrichales_Incertae_Sedis;__Fangia	2	2	0	0
Bacteria;__Proteobacteria;__Gammaproteobacteria;__Thiotrichales;__Thiotrichales_Incertae_Sedis;__Candidatus_Endoecteinascidia	25	25	0	0
Bacteria;__Proteobacteria;__Gammaproteobacteria;__Thiotrichales;__Thiotrichaceae;__uncultured	500	496	4	0.8
Bacteria;__Proteobacteria;__Gammaproteobacteria;__Thiotrichales;__Thiotrichaceae;__Thiothrix	1135	1129	6	0.528634
Bacteria;__Proteobacteria;__Gammaproteobacteria;__Thiotrichales;__Thiotrichaceae;__Thioploca	23	23	0	0
Bacteria;__Proteobacteria;__Gammaproteobacteria;__Thiotrichales;__Thiotrichaceae;__Thiomargarita	85	85	0	0
Bacteria;__Proteobacteria;__Gammaproteobacteria;__Thiotrichales;__Thiotrichaceae;__Leucothrix	31	31	0	0
Bacteria;__Proteobacteria;__Gammaproteobacteria;__Thiotrichales;__Thiotrichaceae;__g	2	2	0	0
Bacteria;__Proteobacteria;__Gammaproteobacteria;__Thiotrichales;__Thiotrichaceae;__Candidatus_Thiopilula	14	14	0	0
Bacteria;__Proteobacteria;__Gammaproteobacteria;__Thiotrichales;__Thiotrichaceae;__Candidatus_Thiophysa	5	5	0	0
Bacteria;__Proteobacteria;__Gammaproteobacteria;__Thiotrichales;__Thiotrichaceae;__Candidatus_Parabeggiatoa	11	11	0	0
Bacteria;__Proteobacteria;__Gammaproteobacteria;__Thiotrichales;__Thiotrichaceae;__Candidatus_Marithrix	16	16	0	0
Bacteria;__Proteobacteria;__Gammaproteobacteria;__Thiotrichales;__Thiotrichaceae;__Candidatus_Marithioploca	15	15	0	0
Bacteria;__Proteobacteria;__Gammaproteobacteria;__Thiotrichales;__Thiotrichaceae;__Candidatus_Maribeggiatoa	4	4	0	0
Bacteria;__Proteobacteria;__Gammaproteobacteria;__Thiotrichales;__Thiotrichaceae;__Candidatus_Isobeggiatoa	8	8	0	0
Bacteria;__Proteobacteria;__Gammaproteobacteria;__Thiotrichales;__Thiotrichaceae;__Achromatium	29	29	0	0
Bacteria;__Proteobacteria;__Gammaproteobacteria;__Thiotrichales;__Piscirickettsiaceae;__uncultured	189	189	0	0
Bacteria;__Proteobacteria;__Gammaproteobacteria;__Thiotrichales;__Piscirickettsiaceae;__Thiomicrospira	431	430	1	0.232019
Bacteria;__Proteobacteria;__Gammaproteobacteria;__Thiotrichales;__Piscirickettsiaceae;__Thioalkalimicrobium	22	22	0	0
Bacteria;__Proteobacteria;__Gammaproteobacteria;__Thiotrichales;__Piscirickettsiaceae;__Sulfurivirga	13	13	0	0
Bacteria;__Proteobacteria;__Gammaproteobacteria;__Thiotrichales;__Piscirickettsiaceae;__Marine_Methylotrophic_Group_3	48	48	0	0
Bacteria;__Proteobacteria;__Gammaproteobacteria;__Thiotrichales;__Piscirickettsiaceae;__Hydrogenovibrio	12	12	0	0
Bacteria;__Proteobacteria;__Gammaproteobacteria;__Thiotrichales;__Piscirickettsiaceae;__Galenea	3	3	0	0
Bacteria;__Proteobacteria;__Gammaproteobacteria;__Thiotrichales;__Piscirickettsiaceae;__g	11	11	0	0
Bacteria;__Proteobacteria;__Gammaproteobacteria;__Thiotrichales;__Piscirickettsiaceae;__endosymbionts	107	106	1	0.934579
Bacteria;__Proteobacteria;__Gammaproteobacteria;__Thiotrichales;__H2-104-2;__g	7	7	0	0
Bacteria;__Proteobacteria;__Gammaproteobacteria;__Thiotrichales;__Gven-D09;__g	3	3	0	0
Bacteria;__Proteobacteria;__Gammaproteobacteria;__Thiotrichales;__Francisellaceae;__Francisella	519	517	2	0.385356
Bacteria;__Proteobacteria;__Gammaproteobacteria;__Thiotrichales;__f;__g	3	3	0	0
Bacteria;__Proteobacteria;__Gammaproteobacteria;__Thiotrichales;__CHAB-XI-27;__g	12	12	0	0
Bacteria;__Proteobacteria;__Gammaproteobacteria;__Thiotrichales;__1G93;__g	4	4	0	0
Bacteria;__Proteobacteria;__Gammaproteobacteria;__SZB30;__f;__g	11	11	0	0
Bacteria;__Proteobacteria;__Gammaproteobacteria;__SS1-B-04-55;__f;__g	5	5	0	0
Bacteria;__Proteobacteria;__Gammaproteobacteria;__sediment-surface35;__f;__g	2	2	0	0
Bacteria;__Proteobacteria;__Gammaproteobacteria;__Salinisphaerales;__Salinisphaeraceae;__ZD0417_marine_group	197	196	1	0.507614
Bacteria;__Proteobacteria;__Gammaproteobacteria;__Salinisphaerales;__Salinisphaeraceae;__Oceanococcus	18	18	0	0
Bacteria;__Proteobacteria;__Gammaproteobacteria;__Run-SP154;__f;__g	49	49	0	0
Bacteria;__Proteobacteria;__Gammaproteobacteria;__Pseudomonadales;__Pseudomonadaceae;__Ventosimonas	8	8	0	0
Bacteria;__Proteobacteria;__Gammaproteobacteria;__Pseudomonadales;__Pseudomonadaceae;__g	2	2	0	0
Bacteria;__Proteobacteria;__Gammaproteobacteria;__Pseudomonadales;__Pseudomonadaceae;__Azorhizophilus	6	6	0	0
Bacteria;__Proteobacteria;__Gammaproteobacteria;__Pseudomonadales;__Pseudomonadaceae;__Azomonas	17	17	0	0
Bacteria;__Proteobacteria;__Gammaproteobacteria;__Pseudomonadales;__Moraxellaceae;__uncultured	150	149	1	0.666667
Bacteria;__Proteobacteria;__Gammaproteobacteria;__Pseudomonadales;__Moraxellaceae;__Psychrobacter	3858	3826	32	0.829445
Bacteria;__Proteobacteria;__Gammaproteobacteria;__Pseudomonadales;__Moraxellaceae;__Perlucidibaca	101	100	1	0.990099
Bacteria;__Proteobacteria;__Gammaproteobacteria;__Pseudomonadales;__Moraxellaceae;__Moraxella	7020	6951	69	0.982906
Bacteria;__Proteobacteria;__Gammaproteobacteria;__Pseudomonadales;__Moraxellaceae;__g	5	5	0	0
Bacteria;__Proteobacteria;__Gammaproteobacteria;__Pseudomonadales;__Moraxellaceae;__Fluviicoccus	4	4	0	0
Bacteria;__Proteobacteria;__Gammaproteobacteria;__Pseudomonadales;__Moraxellaceae;__Faucicola	2	2	0	0
Bacteria;__Proteobacteria;__Gammaproteobacteria;__Pseudomonadales;__Moraxellaceae;__Enhydrobacter	2329	2314	15	0.644053
Bacteria;__Proteobacteria;__Gammaproteobacteria;__Pseudomonadales;__Moraxellaceae;__Alkanindiges	165	164	1	0.606061
Bacteria;__Proteobacteria;__Gammaproteobacteria;__Pseudomonadales;__Moraxellaceae;__[Agitococcus]_lubricus_group	24	24	0	0
Bacteria;__Proteobacteria;__Gammaproteobacteria;__Pasteurellales;__Pasteurellaceae;__Volucribacter	9	9	0	0
Bacteria;__Proteobacteria;__Gammaproteobacteria;__Pasteurellales;__Pasteurellaceae;__Vespertiliibacter	5	5	0	0
Bacteria;__Proteobacteria;__Gammaproteobacteria;__Pasteurellales;__Pasteurellaceae;__Testudinibacter	5	5	0	0
Bacteria;__Proteobacteria;__Gammaproteobacteria;__Pasteurellales;__Pasteurellaceae;__Seminibacterium	1	1	0	0
Bacteria;__Proteobacteria;__Gammaproteobacteria;__Pasteurellales;__Pasteurellaceae;__Phocoenobacter	911	911	0	0
Bacteria;__Proteobacteria;__Gammaproteobacteria;__Pasteurellales;__Pasteurellaceae;__Pasteurella	444	443	1	0.225225
Bacteria;__Proteobacteria;__Gammaproteobacteria;__Pasteurellales;__Pasteurellaceae;__Otariodibacter	925	925	0	0
Bacteria;__Proteobacteria;__Gammaproteobacteria;__Pasteurellales;__Pasteurellaceae;__Nicoletella	74	74	0	0
Bacteria;__Proteobacteria;__Gammaproteobacteria;__Pasteurellales;__Pasteurellaceae;__Necropsobacter	32	32	0	0
Bacteria;__Proteobacteria;__Gammaproteobacteria;__Pasteurellales;__Pasteurellaceae;__Muribacter	110	109	1	0.909091
Bacteria;__Proteobacteria;__Gammaproteobacteria;__Pasteurellales;__Pasteurellaceae;__Mesocricetibacter	5	5	0	0
Bacteria;__Proteobacteria;__Gammaproteobacteria;__Pasteurellales;__Pasteurellaceae;__Lonepinella	3	3	0	0
Bacteria;__Proteobacteria;__Gammaproteobacteria;__Pasteurellales;__Pasteurellaceae;__Haemophilus	9168	9081	87	0.948953
Bacteria;__Proteobacteria;__Gammaproteobacteria;__Pasteurellales;__Pasteurellaceae;__Gallibacterium	137	137	0	0
Bacteria;__Proteobacteria;__Gammaproteobacteria;__Pasteurellales;__Pasteurellaceae;__g	23	23	0	0
Bacteria;__Proteobacteria;__Gammaproteobacteria;__Pasteurellales;__Pasteurellaceae;__Frederiksenia	58	58	0	0
Bacteria;__Proteobacteria;__Gammaproteobacteria;__Pasteurellales;__Pasteurellaceae;__Cricetibacter	2	2	0	0
Bacteria;__Proteobacteria;__Gammaproteobacteria;__Pasteurellales;__Pasteurellaceae;__Chelonobacter	6	6	0	0
Bacteria;__Proteobacteria;__Gammaproteobacteria;__Pasteurellales;__Pasteurellaceae;__Bisgaardia	27	27	0	0
Bacteria;__Proteobacteria;__Gammaproteobacteria;__Pasteurellales;__Pasteurellaceae;__Bibersteinia	47	47	0	0
Bacteria;__Proteobacteria;__Gammaproteobacteria;__Pasteurellales;__Pasteurellaceae;__Basfia	37	37	0	0
Bacteria;__Proteobacteria;__Gammaproteobacteria;__Pasteurellales;__Pasteurellaceae;__Avibacterium	84	84	0	0
Bacteria;__Proteobacteria;__Gammaproteobacteria;__Pasteurellales;__Pasteurellaceae;__Actinobacillus	3401	3388	13	0.382241
Bacteria;__Proteobacteria;__Gammaproteobacteria;__P0X4b2H11;__f;__g	3	3	0	0
Bacteria;__Proteobacteria;__Gammaproteobacteria;__OXIC-003;__f;__g	2	2	0	0
Bacteria;__Proteobacteria;__Gammaproteobacteria;__Orbales;__Orbaceae;__uncultured	14	14	0	0
Bacteria;__Proteobacteria;__Gammaproteobacteria;__Orbales;__Orbaceae;__Orbus	13	13	0	0
Bacteria;__Proteobacteria;__Gammaproteobacteria;__Orbales;__Orbaceae;__Gilliamella	421	420	1	0.23753
Bacteria;__Proteobacteria;__Gammaproteobacteria;__Orbales;__Orbaceae;__g	1	1	0	0
Bacteria;__Proteobacteria;__Gammaproteobacteria;__Orbales;__Orbaceae;__Frischella	35	35	0	0
Bacteria;__Proteobacteria;__Gammaproteobacteria;__Orbales;__Orbaceae;__Candidatus_Schmidhempelia	21	21	0	0
Bacteria;__Proteobacteria;__Gammaproteobacteria;__o;__f;__g	26	26	0	0
Bacteria;__Proteobacteria;__Gammaproteobacteria;__Oceanospirillales;__ZD0405;__g	907	899	8	0.882029
Bacteria;__Proteobacteria;__Gammaproteobacteria;__Oceanospirillales;__ZA2525c;__g	10	10	0	0
Bacteria;__Proteobacteria;__Gammaproteobacteria;__Oceanospirillales;__vesicomya;__g	42	42	0	0
Bacteria;__Proteobacteria;__Gammaproteobacteria;__Oceanospirillales;__V1F82b;__g	2	2	0	0
Bacteria;__Proteobacteria;__Gammaproteobacteria;__Oceanospirillales;__uncultured;__g	32	32	0	0
Bacteria;__Proteobacteria;__Gammaproteobacteria;__Oceanospirillales;__TBZ33;__g	3	3	0	0
Bacteria;__Proteobacteria;__Gammaproteobacteria;__Oceanospirillales;__SUP05_cluster;__g	1749	1738	11	0.628931
Bacteria;__Proteobacteria;__Gammaproteobacteria;__Oceanospirillales;__SUP05_cluster;__Candidatus_Thioglobus	4	4	0	0
Bacteria;__Proteobacteria;__Gammaproteobacteria;__Oceanospirillales;__SPOTSMAY03-890m3;__g	3	3	0	0
Bacteria;__Proteobacteria;__Gammaproteobacteria;__Oceanospirillales;__SAR86_clade;__g	2538	2525	13	0.512214
Bacteria;__Proteobacteria;__Gammaproteobacteria;__Oceanospirillales;__Saccharospirillaceae;__Salinispirillum	15	15	0	0
Bacteria;__Proteobacteria;__Gammaproteobacteria;__Oceanospirillales;__OM182_clade;__g	222	221	1	0.45045
Bacteria;__Proteobacteria;__Gammaproteobacteria;__Oceanospirillales;__Oleiphilaceae;__Oleiphilus	100	100	0	0
Bacteria;__Proteobacteria;__Gammaproteobacteria;__Oceanospirillales;__Oceanospirillales_Incertae_Sedis;__Gynuella	7	7	0	0
Bacteria;__Proteobacteria;__Gammaproteobacteria;__Oceanospirillales;__Oceanospirillales_Incertae_Sedis;__Candidatus_Vesicomyosocius	18	18	0	0
Bacteria;__Proteobacteria;__Gammaproteobacteria;__Oceanospirillales;__Oceanospirillales_Incertae_Sedis;__Candidatus_Ruthia	8	8	0	0
Bacteria;__Proteobacteria;__Gammaproteobacteria;__Oceanospirillales;__Oceanospirillaceae;__uncultured	189	189	0	0
Bacteria;__Proteobacteria;__Gammaproteobacteria;__Oceanospirillales;__Oceanospirillaceae;__Thalassolituus	59	59	0	0
Bacteria;__Proteobacteria;__Gammaproteobacteria;__Oceanospirillales;__Oceanospirillaceae;__Spongiispira	1	1	0	0
Bacteria;__Proteobacteria;__Gammaproteobacteria;__Oceanospirillales;__Oceanospirillaceae;__Reinekea	106	106	0	0
Bacteria;__Proteobacteria;__Gammaproteobacteria;__Oceanospirillales;__Oceanospirillaceae;__Pseudohongiella	596	592	4	0.671141
Bacteria;__Proteobacteria;__Gammaproteobacteria;__Oceanospirillales;__Oceanospirillaceae;__Profundimonas	95	95	0	0
Bacteria;__Proteobacteria;__Gammaproteobacteria;__Oceanospirillales;__Oceanospirillaceae;__Oceanospirillum	30	30	0	0
Bacteria;__Proteobacteria;__Gammaproteobacteria;__Oceanospirillales;__Oceanospirillaceae;__Oceaniserpentilla	10	10	0	0
Bacteria;__Proteobacteria;__Gammaproteobacteria;__Oceanospirillales;__Oceanospirillaceae;__Motiliproteus	13	13	0	0
Bacteria;__Proteobacteria;__Gammaproteobacteria;__Oceanospirillales;__Oceanospirillaceae;__Marinospirillum	42	42	0	0
Bacteria;__Proteobacteria;__Gammaproteobacteria;__Oceanospirillales;__Oceanospirillaceae;__Litoribacillus	7	7	0	0
Bacteria;__Proteobacteria;__Gammaproteobacteria;__Oceanospirillales;__Oceanospirillaceae;__g	7	7	0	0
Bacteria;__Proteobacteria;__Gammaproteobacteria;__Oceanospirillales;__Oceanospirillaceae;__Corallomonas	2	2	0	0
Bacteria;__Proteobacteria;__Gammaproteobacteria;__Oceanospirillales;__Oceanospirillaceae;__Balneatrix	397	394	3	0.755668
Bacteria;__Proteobacteria;__Gammaproteobacteria;__Oceanospirillales;__Oceanospirillaceae;__Amphritea	119	118	1	0.840336
Bacteria;__Proteobacteria;__Gammaproteobacteria;__Oceanospirillales;__ME2;__g	17	17	0	0
Bacteria;__Proteobacteria;__Gammaproteobacteria;__Oceanospirillales;__MBAE14;__g	87	87	0	0
Bacteria;__Proteobacteria;__Gammaproteobacteria;__Oceanospirillales;__JL-ETNP-Y6;__g	237	237	0	0
Bacteria;__Proteobacteria;__Gammaproteobacteria;__Oceanospirillales;__J8P41000-1F04;__g	18	18	0	0
Bacteria;__Proteobacteria;__Gammaproteobacteria;__Oceanospirillales;__Halomonadaceae;__Zymobacter	12	12	0	0
Bacteria;__Proteobacteria;__Gammaproteobacteria;__Oceanospirillales;__Halomonadaceae;__Salicola	83	83	0	0
Bacteria;__Proteobacteria;__Gammaproteobacteria;__Oceanospirillales;__Halomonadaceae;__Modicisalibacter	4	4	0	0
Bacteria;__Proteobacteria;__Gammaproteobacteria;__Oceanospirillales;__Halomonadaceae;__Larsenimonas	10	10	0	0
Bacteria;__Proteobacteria;__Gammaproteobacteria;__Oceanospirillales;__Halomonadaceae;__Kushneria	49	49	0	0
Bacteria;__Proteobacteria;__Gammaproteobacteria;__Oceanospirillales;__Halomonadaceae;__Halovibrio	10	10	0	0
Bacteria;__Proteobacteria;__Gammaproteobacteria;__Oceanospirillales;__Halomonadaceae;__Halotalea	8	8	0	0
Bacteria;__Proteobacteria;__Gammaproteobacteria;__Oceanospirillales;__Halomonadaceae;__g	7	7	0	0
Bacteria;__Proteobacteria;__Gammaproteobacteria;__Oceanospirillales;__Halomonadaceae;__Cobetia	300	298	2	0.666667
Bacteria;__Proteobacteria;__Gammaproteobacteria;__Oceanospirillales;__Halomonadaceae;__Chromohalobacter	237	236	1	0.421941
Bacteria;__Proteobacteria;__Gammaproteobacteria;__Oceanospirillales;__Halomonadaceae;__Candidatus_Portiera	110	110	0	0
Bacteria;__Proteobacteria;__Gammaproteobacteria;__Oceanospirillales;__Halomonadaceae;__Candidatus_Evansia	16	16	0	0
Bacteria;__Proteobacteria;__Gammaproteobacteria;__Oceanospirillales;__Halomonadaceae;__Aidingimonas	3	3	0	0
Bacteria;__Proteobacteria;__Gammaproteobacteria;__Oceanospirillales;__Hahellaceae;__Zooshikella	9	9	0	0
Bacteria;__Proteobacteria;__Gammaproteobacteria;__Oceanospirillales;__Hahellaceae;__Kistimonas	21	21	0	0
Bacteria;__Proteobacteria;__Gammaproteobacteria;__Oceanospirillales;__Hahellaceae;__Halospina	2	2	0	0
Bacteria;__Proteobacteria;__Gammaproteobacteria;__Oceanospirillales;__Hahellaceae;__Hahella	44	44	0	0
Bacteria;__Proteobacteria;__Gammaproteobacteria;__Oceanospirillales;__GSP65;__g	10	10	0	0
Bacteria;__Proteobacteria;__Gammaproteobacteria;__Oceanospirillales;__G02-CR02-full;__g	2	2	0	0
Bacteria;__Proteobacteria;__Gammaproteobacteria;__Oceanospirillales;__f;__g	38	38	0	0
Bacteria;__Proteobacteria;__Gammaproteobacteria;__Oceanospirillales;__E12-CR02-full;__g	4	4	0	0
Bacteria;__Proteobacteria;__Gammaproteobacteria;__Oceanospirillales;__CrystalBog021C3;__g	14	14	0	0
Bacteria;__Proteobacteria;__Gammaproteobacteria;__Oceanospirillales;__BPS-CK174;__g	58	58	0	0
Bacteria;__Proteobacteria;__Gammaproteobacteria;__Oceanospirillales;__Alcanivoracaceae;__Pleionea	7	7	0	0
Bacteria;__Proteobacteria;__Gammaproteobacteria;__Oceanospirillales;__Alcanivoracaceae;__Kangiella	123	123	0	0
Bacteria;__Proteobacteria;__Gammaproteobacteria;__Oceanospirillales;__Alcanivoracaceae;__g	1	1	0	0
Bacteria;__Proteobacteria;__Gammaproteobacteria;__Oceanospirillales;__2B4;__g	13	13	0	0
Bacteria;__Proteobacteria;__Gammaproteobacteria;__NKB5;__f;__g	2	2	0	0
Bacteria;__Proteobacteria;__Gammaproteobacteria;__Methylococcales;__pItb-vmat-59;__g	12	12	0	0
Bacteria;__Proteobacteria;__Gammaproteobacteria;__Methylococcales;__Milano-WF1B-42;__g	3	3	0	0
Bacteria;__Proteobacteria;__Gammaproteobacteria;__Methylococcales;__Methylococcaceae;__uncultured	66	66	0	0
Bacteria;__Proteobacteria;__Gammaproteobacteria;__Methylococcales;__Methylococcaceae;__Methylovulum	24	24	0	0
Bacteria;__Proteobacteria;__Gammaproteobacteria;__Methylococcales;__Methylococcaceae;__Methylosphaera	2	2	0	0
Bacteria;__Proteobacteria;__Gammaproteobacteria;__Methylococcales;__Methylococcaceae;__Methylosoma	1	1	0	0
Bacteria;__Proteobacteria;__Gammaproteobacteria;__Methylococcales;__Methylococcaceae;__Methylosarcina	13	13	0	0
Bacteria;__Proteobacteria;__Gammaproteobacteria;__Methylococcales;__Methylococcaceae;__Methylomonas	179	178	1	0.558659
Bacteria;__Proteobacteria;__Gammaproteobacteria;__Methylococcales;__Methylococcaceae;__Methylomicrobium	51	51	0	0
Bacteria;__Proteobacteria;__Gammaproteobacteria;__Methylococcales;__Methylococcaceae;__Methylohalobius	7	7	0	0
Bacteria;__Proteobacteria;__Gammaproteobacteria;__Methylococcales;__Methylococcaceae;__Methyloglobulus	10	10	0	0
Bacteria;__Proteobacteria;__Gammaproteobacteria;__Methylococcales;__Methylococcaceae;__Methylogaea	4	4	0	0
Bacteria;__Proteobacteria;__Gammaproteobacteria;__Methylococcales;__Methylococcaceae;__Methylococcus	52	52	0	0
Bacteria;__Proteobacteria;__Gammaproteobacteria;__Methylococcales;__Methylococcaceae;__g	6	6	0	0
Bacteria;__Proteobacteria;__Gammaproteobacteria;__Methylococcales;__Methylococcaceae;__Candidatus_Methylospira	11	11	0	0
Bacteria;__Proteobacteria;__Gammaproteobacteria;__Methylococcales;__Marine_Methylotrophic_Group_1;__Methyloprofundus	3	3	0	0
Bacteria;__Proteobacteria;__Gammaproteobacteria;__Methylococcales;__f;__g	15	15	0	0
Bacteria;__Proteobacteria;__Gammaproteobacteria;__Methylococcales;__ET-SHO;__g	27	27	0	0
Bacteria;__Proteobacteria;__Gammaproteobacteria;__Methylococcales;__CABC2E06;__g	34	34	0	0
Bacteria;__Proteobacteria;__Gammaproteobacteria;__MD2904-B13;__f;__g	13	13	0	0
Bacteria;__Proteobacteria;__Gammaproteobacteria;__Legionellales;__Legionellaceae;__g	2	2	0	0
Bacteria;__Proteobacteria;__Gammaproteobacteria;__Legionellales;__Coxiellaceae;__Rickettsiella	97	97	0	0
Bacteria;__Proteobacteria;__Gammaproteobacteria;__Legionellales;__Coxiellaceae;__g	1	1	0	0
Bacteria;__Proteobacteria;__Gammaproteobacteria;__Legionellales;__Coxiellaceae;__Diplorickettsia	11	11	0	0
Bacteria;__Proteobacteria;__Gammaproteobacteria;__Legionellales;__Coxiellaceae;__Aquicella	369	366	3	0.813008
Bacteria;__Proteobacteria;__Gammaproteobacteria;__I3A;__f;__g	3	3	0	0
Bacteria;__Proteobacteria;__Gammaproteobacteria;__GB102;__f;__g	2	2	0	0
Bacteria;__Proteobacteria;__Gammaproteobacteria;__Gammaproteobacteria_Incertae_Sedis;__Unknown_Family;__Wenzhouxiangella	43	43	0	0
Bacteria;__Proteobacteria;__Gammaproteobacteria;__Gammaproteobacteria_Incertae_Sedis;__Unknown_Family;__Thioprofundum	10	10	0	0
Bacteria;__Proteobacteria;__Gammaproteobacteria;__Gammaproteobacteria_Incertae_Sedis;__Unknown_Family;__Thiolapillus	21	21	0	0
Bacteria;__Proteobacteria;__Gammaproteobacteria;__Gammaproteobacteria_Incertae_Sedis;__Unknown_Family;__Thiohalorhabdus	66	66	0	0
Bacteria;__Proteobacteria;__Gammaproteobacteria;__Gammaproteobacteria_Incertae_Sedis;__Unknown_Family;__Thiohalophilus	105	105	0	0
Bacteria;__Proteobacteria;__Gammaproteobacteria;__Gammaproteobacteria_Incertae_Sedis;__Unknown_Family;__Thiohalomonas	14	14	0	0
Bacteria;__Proteobacteria;__Gammaproteobacteria;__Gammaproteobacteria_Incertae_Sedis;__Unknown_Family;__Thioalbus	4	4	0	0
Bacteria;__Proteobacteria;__Gammaproteobacteria;__Gammaproteobacteria_Incertae_Sedis;__Unknown_Family;__Sedimenticola	436	435	1	0.229358
Bacteria;__Proteobacteria;__Gammaproteobacteria;__Gammaproteobacteria_Incertae_Sedis;__Unknown_Family;__Methylonatrum	21	21	0	0
Bacteria;__Proteobacteria;__Gammaproteobacteria;__Gammaproteobacteria_Incertae_Sedis;__Unknown_Family;__Gallaecimonas	17	17	0	0
Bacteria;__Proteobacteria;__Gammaproteobacteria;__Gammaproteobacteria_Incertae_Sedis;__Unknown_Family;__g	1	1	0	0
Bacteria;__Proteobacteria;__Gammaproteobacteria;__Gammaproteobacteria_Incertae_Sedis;__Unknown_Family;__Alkalimonas	27	27	0	0
Bacteria;__Proteobacteria;__Gammaproteobacteria;__F9P41300-M23;__f;__g	3	3	0	0
Bacteria;__Proteobacteria;__Gammaproteobacteria;__eub62A3;__f;__g	16	16	0	0
Bacteria;__Proteobacteria;__Gammaproteobacteria;__Enterobacteriales;__Enterobacteriaceae;__Yokenella	46	46	0	0
Bacteria;__Proteobacteria;__Gammaproteobacteria;__Enterobacteriales;__Enterobacteriaceae;__Yersinia	1489	1484	5	0.335796
Bacteria;__Proteobacteria;__Gammaproteobacteria;__Enterobacteriales;__Enterobacteriaceae;__Xenorhabdus	328	326	2	0.609756
Bacteria;__Proteobacteria;__Gammaproteobacteria;__Enterobacteriales;__Enterobacteriaceae;__Wigglesworthia	4	4	0	0
Bacteria;__Proteobacteria;__Gammaproteobacteria;__Enterobacteriales;__Enterobacteriaceae;__Trabulsiella	70	70	0	0
Bacteria;__Proteobacteria;__Gammaproteobacteria;__Enterobacteriales;__Enterobacteriaceae;__Thorsellia	4	4	0	0
Bacteria;__Proteobacteria;__Gammaproteobacteria;__Enterobacteriales;__Enterobacteriaceae;__Tatumella	239	238	1	0.41841
Bacteria;__Proteobacteria;__Gammaproteobacteria;__Enterobacteriales;__Enterobacteriaceae;__Shimwellia	72	72	0	0
Bacteria;__Proteobacteria;__Gammaproteobacteria;__Enterobacteriales;__Enterobacteriaceae;__[Serratia]_fonticola_RB-25_group	13	13	0	0
Bacteria;__Proteobacteria;__Gammaproteobacteria;__Enterobacteriales;__Enterobacteriaceae;__Serratia	9557	9490	67	0.701057
Bacteria;__Proteobacteria;__Gammaproteobacteria;__Enterobacteriales;__Enterobacteriaceae;__Samsonia	7	7	0	0
Bacteria;__Proteobacteria;__Gammaproteobacteria;__Enterobacteriales;__Enterobacteriaceae;__Salmonella	8077	8056	21	0.259998
Bacteria;__Proteobacteria;__Gammaproteobacteria;__Enterobacteriales;__Enterobacteriaceae;__Raoultella	602	596	6	0.996678
Bacteria;__Proteobacteria;__Gammaproteobacteria;__Enterobacteriales;__Enterobacteriaceae;__Pseudocitrobacter	53	53	0	0
Bacteria;__Proteobacteria;__Gammaproteobacteria;__Enterobacteriales;__Enterobacteriaceae;__Pragia	11	11	0	0
Bacteria;__Proteobacteria;__Gammaproteobacteria;__Enterobacteriales;__Enterobacteriaceae;__Photorhabdus	226	226	0	0
Bacteria;__Proteobacteria;__Gammaproteobacteria;__Enterobacteriales;__Enterobacteriaceae;__Phaseolibacter	21	21	0	0
Bacteria;__Proteobacteria;__Gammaproteobacteria;__Enterobacteriales;__Enterobacteriaceae;__Pectobacterium	665	663	2	0.300752
Bacteria;__Proteobacteria;__Gammaproteobacteria;__Enterobacteriales;__Enterobacteriaceae;__Moellerella	13	13	0	0
Bacteria;__Proteobacteria;__Gammaproteobacteria;__Enterobacteriales;__Enterobacteriaceae;__Mangrovibacter	37	37	0	0
Bacteria;__Proteobacteria;__Gammaproteobacteria;__Enterobacteriales;__Enterobacteriaceae;__Leminorella	13	13	0	0
Bacteria;__Proteobacteria;__Gammaproteobacteria;__Enterobacteriales;__Enterobacteriaceae;__Kosakonia	480	476	4	0.833333
Bacteria;__Proteobacteria;__Gammaproteobacteria;__Enterobacteriales;__Enterobacteriaceae;__Kluyvera	299	298	1	0.334448
Bacteria;__Proteobacteria;__Gammaproteobacteria;__Enterobacteriales;__Enterobacteriaceae;__Klebsiella	9856	9777	79	0.801542
Bacteria;__Proteobacteria;__Gammaproteobacteria;__Enterobacteriales;__Enterobacteriaceae;__Hafnia-Obesumbacterium	476	474	2	0.420168
Bacteria;__Proteobacteria;__Gammaproteobacteria;__Enterobacteriales;__Enterobacteriaceae;__g	28	28	0	0
Bacteria;__Proteobacteria;__Gammaproteobacteria;__Enterobacteriales;__Enterobacteriaceae;__Escherichia-Shigella	24233	24050	183	0.755169
Bacteria;__Proteobacteria;__Gammaproteobacteria;__Enterobacteriales;__Enterobacteriaceae;__Enterobacter	10390	10297	93	0.895091
Bacteria;__Proteobacteria;__Gammaproteobacteria;__Enterobacteriales;__Enterobacteriaceae;__endosymbionts8	12	12	0	0
Bacteria;__Proteobacteria;__Gammaproteobacteria;__Enterobacteriales;__Enterobacteriaceae;__endosymbionts7	4	4	0	0
Bacteria;__Proteobacteria;__Gammaproteobacteria;__Enterobacteriales;__Enterobacteriaceae;__endosymbionts6	8	8	0	0
Bacteria;__Proteobacteria;__Gammaproteobacteria;__Enterobacteriales;__Enterobacteriaceae;__endosymbionts5	4	4	0	0
Bacteria;__Proteobacteria;__Gammaproteobacteria;__Enterobacteriales;__Enterobacteriaceae;__endosymbionts4	7	7	0	0
Bacteria;__Proteobacteria;__Gammaproteobacteria;__Enterobacteriales;__Enterobacteriaceae;__endosymbionts2	40	40	0	0
Bacteria;__Proteobacteria;__Gammaproteobacteria;__Enterobacteriales;__Enterobacteriaceae;__endosymbionts1	19	19	0	0
Bacteria;__Proteobacteria;__Gammaproteobacteria;__Enterobacteriales;__Enterobacteriaceae;__Edwardsiella	383	380	3	0.78329
Bacteria;__Proteobacteria;__Gammaproteobacteria;__Enterobacteriales;__Enterobacteriaceae;__Cronobacter	1292	1286	6	0.464396
Bacteria;__Proteobacteria;__Gammaproteobacteria;__Enterobacteriales;__Enterobacteriaceae;__Cosenzaea	8	8	0	0
Bacteria;__Proteobacteria;__Gammaproteobacteria;__Enterobacteriales;__Enterobacteriaceae;__Chania	9	9	0	0
Bacteria;__Proteobacteria;__Gammaproteobacteria;__Enterobacteriales;__Enterobacteriaceae;__Cedecea	108	108	0	0
Bacteria;__Proteobacteria;__Gammaproteobacteria;__Enterobacteriales;__Enterobacteriaceae;__Candidatus_Westeberhardia	2	2	0	0
Bacteria;__Proteobacteria;__Gammaproteobacteria;__Enterobacteriales;__Enterobacteriaceae;__Candidatus_Stammerula	42	42	0	0
Bacteria;__Proteobacteria;__Gammaproteobacteria;__Enterobacteriales;__Enterobacteriaceae;__Candidatus_Schneideria	19	19	0	0
Bacteria;__Proteobacteria;__Gammaproteobacteria;__Enterobacteriales;__Enterobacteriaceae;__Candidatus_Rosenkranzia	18	18	0	0
Bacteria;__Proteobacteria;__Gammaproteobacteria;__Enterobacteriales;__Enterobacteriaceae;__Candidatus_Regiella	52	52	0	0
Bacteria;__Proteobacteria;__Gammaproteobacteria;__Enterobacteriales;__Enterobacteriaceae;__Candidatus_Purcelliella	10	10	0	0
Bacteria;__Proteobacteria;__Gammaproteobacteria;__Enterobacteriales;__Enterobacteriaceae;__Candidatus_Puchtella	3	3	0	0
Bacteria;__Proteobacteria;__Gammaproteobacteria;__Enterobacteriales;__Enterobacteriaceae;__Candidatus_Moranella	6	6	0	0
Bacteria;__Proteobacteria;__Gammaproteobacteria;__Enterobacteriales;__Enterobacteriaceae;__Candidatus_Kleidoceria	6	6	0	0
Bacteria;__Proteobacteria;__Gammaproteobacteria;__Enterobacteriales;__Enterobacteriaceae;__Candidatus_Ishikawaella	17	17	0	0
Bacteria;__Proteobacteria;__Gammaproteobacteria;__Enterobacteriales;__Enterobacteriaceae;__Candidatus_Hartigia	2	2	0	0
Bacteria;__Proteobacteria;__Gammaproteobacteria;__Enterobacteriales;__Enterobacteriaceae;__Candidatus_Hamiltonella	94	94	0	0
Bacteria;__Proteobacteria;__Gammaproteobacteria;__Enterobacteriales;__Enterobacteriaceae;__Candidatus_Ecksteinia	14	14	0	0
Bacteria;__Proteobacteria;__Gammaproteobacteria;__Enterobacteriales;__Enterobacteriaceae;__Candidatus_Curculioniphilus	79	79	0	0
Bacteria;__Proteobacteria;__Gammaproteobacteria;__Enterobacteriales;__Enterobacteriaceae;__Candidatus_Blochmannia	124	124	0	0
Bacteria;__Proteobacteria;__Gammaproteobacteria;__Enterobacteriales;__Enterobacteriaceae;__Candidatus_Benitsuchiphilus	18	18	0	0
Bacteria;__Proteobacteria;__Gammaproteobacteria;__Enterobacteriales;__Enterobacteriaceae;__Candidatus_Baumannia	32	32	0	0
Bacteria;__Proteobacteria;__Gammaproteobacteria;__Enterobacteriales;__Enterobacteriaceae;__Candidatus_Annandia	1	1	0	0
Bacteria;__Proteobacteria;__Gammaproteobacteria;__Enterobacteriales;__Enterobacteriaceae;__Budvicia	8	8	0	0
Bacteria;__Proteobacteria;__Gammaproteobacteria;__Enterobacteriales;__Enterobacteriaceae;__Buchnera	451	449	2	0.443459
Bacteria;__Proteobacteria;__Gammaproteobacteria;__Enterobacteriales;__Enterobacteriaceae;__Brenneria	198	198	0	0
Bacteria;__Proteobacteria;__Gammaproteobacteria;__Enterobacteriales;__Enterobacteriaceae;__Biostraticola	1	1	0	0
Bacteria;__Proteobacteria;__Gammaproteobacteria;__Enterobacteriales;__Enterobacteriaceae;__Arsenophonus	336	336	0	0
Bacteria;__Proteobacteria;__Gammaproteobacteria;__CS-B046;__f;__g	24	24	0	0
Bacteria;__Proteobacteria;__Gammaproteobacteria;__CK-1C4-49;__f;__g	4	4	0	0
Bacteria;__Proteobacteria;__Gammaproteobacteria;__CK-1C2-67;__f;__g	5	5	0	0
Bacteria;__Proteobacteria;__Gammaproteobacteria;__Chromatiales;__Halothiobacillaceae;__uncultured	226	226	0	0
Bacteria;__Proteobacteria;__Gammaproteobacteria;__Chromatiales;__Halothiobacillaceae;__Thiofaba	45	45	0	0
Bacteria;__Proteobacteria;__Gammaproteobacteria;__Chromatiales;__Halothiobacillaceae;__Thioalkalibacter	15	15	0	0
Bacteria;__Proteobacteria;__Gammaproteobacteria;__Chromatiales;__Granulosicoccaceae;__Granulosicoccus	242	241	1	0.413223
Bacteria;__Proteobacteria;__Gammaproteobacteria;__Chromatiales;__Ectothiorhodospiraceae;__Thiorhodospira	379	378	1	0.263852
Bacteria;__Proteobacteria;__Gammaproteobacteria;__Chromatiales;__Ectothiorhodospiraceae;__Thiohalospira	9	9	0	0
Bacteria;__Proteobacteria;__Gammaproteobacteria;__Chromatiales;__Ectothiorhodospiraceae;__Thiogranum	103	102	1	0.970874
Bacteria;__Proteobacteria;__Gammaproteobacteria;__Chromatiales;__Ectothiorhodospiraceae;__Thioalkalivibrio	136	135	1	0.735294
Bacteria;__Proteobacteria;__Gammaproteobacteria;__Chromatiales;__Ectothiorhodospiraceae;__Thioalkalispira	119	118	1	0.840336
Bacteria;__Proteobacteria;__Gammaproteobacteria;__Chromatiales;__Ectothiorhodospiraceae;__Nitrococcus	14	14	0	0
Bacteria;__Proteobacteria;__Gammaproteobacteria;__Chromatiales;__Ectothiorhodospiraceae;__Natronocella	2	2	0	0
Bacteria;__Proteobacteria;__Gammaproteobacteria;__Chromatiales;__Ectothiorhodospiraceae;__Inmirania	1	1	0	0
Bacteria;__Proteobacteria;__Gammaproteobacteria;__Chromatiales;__Ectothiorhodospiraceae;__g	6	6	0	0
Bacteria;__Proteobacteria;__Gammaproteobacteria;__Chromatiales;__Ectothiorhodospiraceae;__Ectothiorhodosinus	1	1	0	0
Bacteria;__Proteobacteria;__Gammaproteobacteria;__Chromatiales;__Ectothiorhodospiraceae;__Arhodomonas	39	39	0	0
Bacteria;__Proteobacteria;__Gammaproteobacteria;__Chromatiales;__Ectothiorhodospiraceae;__Aquisalimonas	22	22	0	0
Bacteria;__Proteobacteria;__Gammaproteobacteria;__Chromatiales;__Ectothiorhodospiraceae;__Alkalispirillum	10	10	0	0
Bacteria;__Proteobacteria;__Gammaproteobacteria;__Chromatiales;__Ectothiorhodospiraceae;__Alkalilimnicola	4	4	0	0
Bacteria;__Proteobacteria;__Gammaproteobacteria;__Chromatiales;__Ectothiorhodospiraceae;__Acidihalobacter	15	15	0	0
Bacteria;__Proteobacteria;__Gammaproteobacteria;__Chromatiales;__Chromatiaceae;__Thiorhodovibrio	6	6	0	0
Bacteria;__Proteobacteria;__Gammaproteobacteria;__Chromatiales;__Chromatiaceae;__Thiorhodococcus	19	19	0	0
Bacteria;__Proteobacteria;__Gammaproteobacteria;__Chromatiales;__Chromatiaceae;__Thiophaeococcus	5	5	0	0
Bacteria;__Proteobacteria;__Gammaproteobacteria;__Chromatiales;__Chromatiaceae;__Thiolamprovum	5	5	0	0
Bacteria;__Proteobacteria;__Gammaproteobacteria;__Chromatiales;__Chromatiaceae;__Thiohalobacter	2	2	0	0
Bacteria;__Proteobacteria;__Gammaproteobacteria;__Chromatiales;__Chromatiaceae;__Thioflavicoccus	6	6	0	0
Bacteria;__Proteobacteria;__Gammaproteobacteria;__Chromatiales;__Chromatiaceae;__Thiodictyon	8	8	0	0
Bacteria;__Proteobacteria;__Gammaproteobacteria;__Chromatiales;__Chromatiaceae;__Thiococcus	3	3	0	0
Bacteria;__Proteobacteria;__Gammaproteobacteria;__Chromatiales;__Chromatiaceae;__Thiocapsa	45	45	0	0
Bacteria;__Proteobacteria;__Gammaproteobacteria;__Chromatiales;__Chromatiaceae;__Thiobaca	5	5	0	0
Bacteria;__Proteobacteria;__Gammaproteobacteria;__Chromatiales;__Chromatiaceae;__Thioalkalicoccus	4	4	0	0
Bacteria;__Proteobacteria;__Gammaproteobacteria;__Chromatiales;__Chromatiaceae;__Rhabdochromatium	2	2	0	0
Bacteria;__Proteobacteria;__Gammaproteobacteria;__Chromatiales;__Chromatiaceae;__Phaeochromatium	7	7	0	0
Bacteria;__Proteobacteria;__Gammaproteobacteria;__Chromatiales;__Chromatiaceae;__Nitrosococcus	35	35	0	0
Bacteria;__Proteobacteria;__Gammaproteobacteria;__Chromatiales;__Chromatiaceae;__Lamprocystis	17	17	0	0
Bacteria;__Proteobacteria;__Gammaproteobacteria;__Chromatiales;__Chromatiaceae;__Isochromatium	1	1	0	0
Bacteria;__Proteobacteria;__Gammaproteobacteria;__Chromatiales;__Chromatiaceae;__g	10	10	0	0
Bacteria;__Proteobacteria;__Gammaproteobacteria;__Chromatiales;__Chromatiaceae;__Allochromatium	48	48	0	0
Bacteria;__Proteobacteria;__Gammaproteobacteria;__Cellvibrionales;__Spongiibacteraceae;__Zhongshania	23	23	0	0
Bacteria;__Proteobacteria;__Gammaproteobacteria;__Cellvibrionales;__Spongiibacteraceae;__uncultured	17	17	0	0
Bacteria;__Proteobacteria;__Gammaproteobacteria;__Cellvibrionales;__Spongiibacteraceae;__Spongiibacter	35	35	0	0
Bacteria;__Proteobacteria;__Gammaproteobacteria;__Cellvibrionales;__Spongiibacteraceae;__Oceanicoccus	2	2	0	0
Bacteria;__Proteobacteria;__Gammaproteobacteria;__Cellvibrionales;__Spongiibacteraceae;__Litorivivens	7	7	0	0
Bacteria;__Proteobacteria;__Gammaproteobacteria;__Cellvibrionales;__Spongiibacteraceae;__g	4	4	0	0
Bacteria;__Proteobacteria;__Gammaproteobacteria;__Cellvibrionales;__Spongiibacteraceae;__Dasania	10	10	0	0
Bacteria;__Proteobacteria;__Gammaproteobacteria;__Cellvibrionales;__Spongiibacteraceae;__BD1-7_clade	244	242	2	0.819672
Bacteria;__Proteobacteria;__Gammaproteobacteria;__Cellvibrionales;__Porticoccaceae;__SAR92_clade	358	355	3	0.837989
Bacteria;__Proteobacteria;__Gammaproteobacteria;__Cellvibrionales;__Porticoccaceae;__C1-B045	364	362	2	0.549451
Bacteria;__Proteobacteria;__Gammaproteobacteria;__Cellvibrionales;__Microbulbiferaceae;__Microbulbifer	222	221	1	0.45045
Bacteria;__Proteobacteria;__Gammaproteobacteria;__Cellvibrionales;__Halieaceae;__OM60(NOR5)_clade	661	655	6	0.907716
Bacteria;__Proteobacteria;__Gammaproteobacteria;__Cellvibrionales;__Halieaceae;__Marimicrobium	6	6	0	0
Bacteria;__Proteobacteria;__Gammaproteobacteria;__Cellvibrionales;__Halieaceae;__Luminiphilus	106	106	0	0
Bacteria;__Proteobacteria;__Gammaproteobacteria;__Cellvibrionales;__Halieaceae;__g	6	6	0	0
Bacteria;__Proteobacteria;__Gammaproteobacteria;__Cellvibrionales;__Halieaceae;__Congregibacter	35	35	0	0
Bacteria;__Proteobacteria;__Gammaproteobacteria;__Cellvibrionales;__Halieaceae;__Chromatocurvus	3	3	0	0
Bacteria;__Proteobacteria;__Gammaproteobacteria;__Cellvibrionales;__f;__g	2	2	0	0
Bacteria;__Proteobacteria;__Gammaproteobacteria;__Cellvibrionales;__Cellvibrionaceae;__Umboniibacter	26	26	0	0
Bacteria;__Proteobacteria;__Gammaproteobacteria;__Cellvibrionales;__Cellvibrionaceae;__Teredinibacter	18	18	0	0
Bacteria;__Proteobacteria;__Gammaproteobacteria;__Cellvibrionales;__Cellvibrionaceae;__Simiduia	80	80	0	0
Bacteria;__Proteobacteria;__Gammaproteobacteria;__Cellvibrionales;__Cellvibrionaceae;__Saccharophagus	10	10	0	0
Bacteria;__Proteobacteria;__Gammaproteobacteria;__Cellvibrionales;__Cellvibrionaceae;__Pseudoteredinibacter	6	6	0	0
Bacteria;__Proteobacteria;__Gammaproteobacteria;__Cellvibrionales;__Cellvibrionaceae;__Maricurvus	3	3	0	0
Bacteria;__Proteobacteria;__Gammaproteobacteria;__Cellvibrionales;__Cellvibrionaceae;__Gilvimarinus	28	28	0	0
Bacteria;__Proteobacteria;__Gammaproteobacteria;__Cellvibrionales;__Cellvibrionaceae;__g	6	6	0	0
Bacteria;__Proteobacteria;__Gammaproteobacteria;__Cellvibrionales;__Cellvibrionaceae;__Eionea	2	2	0	0
Bacteria;__Proteobacteria;__Gammaproteobacteria;__Cellvibrionales;__Cellvibrionaceae;__Cellvibrio	228	226	2	0.877193
Bacteria;__Proteobacteria;__Gammaproteobacteria;__Cellvibrionales;__Cellvibrionaceae;__Candidatus_Endobugula	12	12	0	0
Bacteria;__Proteobacteria;__Gammaproteobacteria;__Cellvibrionales;__Cellvibrionaceae;__Aestuariicella	25	25	0	0
Bacteria;__Proteobacteria;__Gammaproteobacteria;__Cellvibrionales;__BD2-7;__g	25	25	0	0
Bacteria;__Proteobacteria;__Gammaproteobacteria;__Cardiobacteriales;__Cardiobacteriaceae;__uncultured	1431	1427	4	0.279525
Bacteria;__Proteobacteria;__Gammaproteobacteria;__Cardiobacteriales;__Cardiobacteriaceae;__Suttonella	17	17	0	0
Bacteria;__Proteobacteria;__Gammaproteobacteria;__Cardiobacteriales;__Cardiobacteriaceae;__Dichelobacter	9	9	0	0
Bacteria;__Proteobacteria;__Gammaproteobacteria;__Cardiobacteriales;__Cardiobacteriaceae;__Cardiobacterium	402	401	1	0.248756
Bacteria;__Proteobacteria;__Gammaproteobacteria;__BD7-8_marine_group;__f;__g	246	244	2	0.813008
Bacteria;__Proteobacteria;__Gammaproteobacteria;__BD72BR169;__f;__g	10	10	0	0
Bacteria;__Proteobacteria;__Gammaproteobacteria;__BD3-1;__f;__g	6	6	0	0
Bacteria;__Proteobacteria;__Gammaproteobacteria;__Arenicellales;__Arenicellaceae;__uncultured	205	203	2	0.97561
Bacteria;__Proteobacteria;__Gammaproteobacteria;__Arenicellales;__Arenicellaceae;__Perspicuibacter	4	4	0	0
Bacteria;__Proteobacteria;__Gammaproteobacteria;__Arenicellales;__Arenicellaceae;__g	2	2	0	0
Bacteria;__Proteobacteria;__Gammaproteobacteria;__Alteromonadales;__uncultured;__g	6	6	0	0
Bacteria;__Proteobacteria;__Gammaproteobacteria;__Alteromonadales;__Shewanellaceae;__Shewanella	2401	2381	20	0.832986
Bacteria;__Proteobacteria;__Gammaproteobacteria;__Alteromonadales;__Shewanellaceae;__Psychrobium	7	7	0	0
Bacteria;__Proteobacteria;__Gammaproteobacteria;__Alteromonadales;__Pseudoalteromonadaceae;__uncultured	14	14	0	0
Bacteria;__Proteobacteria;__Gammaproteobacteria;__Alteromonadales;__Pseudoalteromonadaceae;__Psychrosphaera	15	15	0	0
Bacteria;__Proteobacteria;__Gammaproteobacteria;__Alteromonadales;__Pseudoalteromonadaceae;__g	2	2	0	0
Bacteria;__Proteobacteria;__Gammaproteobacteria;__Alteromonadales;__Moritellaceae;__Paramoritella	14	14	0	0
Bacteria;__Proteobacteria;__Gammaproteobacteria;__Alteromonadales;__Moritellaceae;__Moritella	154	153	1	0.649351
Bacteria;__Proteobacteria;__Gammaproteobacteria;__Alteromonadales;__Idiomarinaceae;__Idiomarina	686	681	5	0.728863
Bacteria;__Proteobacteria;__Gammaproteobacteria;__Alteromonadales;__Ferrimonadaceae;__Paraferrimonas	7	7	0	0
Bacteria;__Proteobacteria;__Gammaproteobacteria;__Alteromonadales;__Colwelliaceae;__uncultured	27	27	0	0
Bacteria;__Proteobacteria;__Gammaproteobacteria;__Alteromonadales;__Colwelliaceae;__Thalassotalea	156	155	1	0.641026
Bacteria;__Proteobacteria;__Gammaproteobacteria;__Alteromonadales;__Colwelliaceae;__Thalassomonas	9	9	0	0
Bacteria;__Proteobacteria;__Gammaproteobacteria;__Alteromonadales;__Colwelliaceae;__g	2	2	0	0
Bacteria;__Proteobacteria;__Gammaproteobacteria;__Alteromonadales;__Celerinatantimonadaceae;__Celerinatantimonas	7	7	0	0
Bacteria;__Proteobacteria;__Gammaproteobacteria;__Alteromonadales;__Alteromonadaceae;__uncultured	130	130	0	0
Bacteria;__Proteobacteria;__Gammaproteobacteria;__Alteromonadales;__Alteromonadaceae;__Paraglaciecola	231	229	2	0.865801
Bacteria;__Proteobacteria;__Gammaproteobacteria;__Alteromonadales;__Alteromonadaceae;__Neiella	5	5	0	0
Bacteria;__Proteobacteria;__Gammaproteobacteria;__Alteromonadales;__Alteromonadaceae;__Lacimicrobium	14	14	0	0
Bacteria;__Proteobacteria;__Gammaproteobacteria;__Alteromonadales;__Alteromonadaceae;__Gayadomonas	7	7	0	0
Bacteria;__Proteobacteria;__Gammaproteobacteria;__Alteromonadales;__Alteromonadaceae;__g	13	13	0	0
Bacteria;__Proteobacteria;__Gammaproteobacteria;__Alteromonadales;__Alteromonadaceae;__Catenovulum	19	19	0	0
Bacteria;__Proteobacteria;__Gammaproteobacteria;__Alteromonadales;__Alteromonadaceae;__Bowmanella	6	6	0	0
Bacteria;__Proteobacteria;__Gammaproteobacteria;__Alteromonadales;__Alteromonadaceae;__Aliiglaciecola	29	29	0	0
Bacteria;__Proteobacteria;__Gammaproteobacteria;__Alteromonadales;__Alteromonadaceae;__Aliagarivorans	21	21	0	0
Bacteria;__Proteobacteria;__Gammaproteobacteria;__Alteromonadales;__Alteromonadaceae;__Agaribacter	18	18	0	0
Bacteria;__Proteobacteria;__Gammaproteobacteria;__Alteromonadales;__Alteromonadaceae;__Aestuariibacter	219	219	0	0
Bacteria;__Proteobacteria;__Gammaproteobacteria;__Aeromonadales;__Succinivibrionaceae;__uncultured	11	11	0	0
Bacteria;__Proteobacteria;__Gammaproteobacteria;__Aeromonadales;__Succinivibrionaceae;__Succinimonas	25	25	0	0
Bacteria;__Proteobacteria;__Gammaproteobacteria;__Aeromonadales;__Succinivibrionaceae;__Succinatimonas	24	24	0	0
Bacteria;__Proteobacteria;__Gammaproteobacteria;__Aeromonadales;__MB19;__g	4	4	0	0
Bacteria;__Proteobacteria;__Gammaproteobacteria;__Aeromonadales;__JI49D030;__g	2	2	0	0
Bacteria;__Proteobacteria;__Gammaproteobacteria;__Aeromonadales;__Aeromonadaceae;__uncultured	17	17	0	0
Bacteria;__Proteobacteria;__Gammaproteobacteria;__Aeromonadales;__Aeromonadaceae;__Tolumonas	113	112	1	0.884956
Bacteria;__Proteobacteria;__Gammaproteobacteria;__Aeromonadales;__Aeromonadaceae;__g	4	4	0	0
Bacteria;__Proteobacteria;__Gammaproteobacteria;__Acidithiobacillales;__Thermithiobacillaceae;__Thermithiobacillus	11	11	0	0
Bacteria;__Proteobacteria;__Gammaproteobacteria;__Acidithiobacillales;__RCP1-48;__g	49	49	0	0
Bacteria;__Proteobacteria;__Gammaproteobacteria;__Acidithiobacillales;__KCM-B-112;__g	256	255	1	0.390625
Bacteria;__Proteobacteria;__Gammaproteobacteria;__Acidithiobacillales;__Acidithiobacillaceae;__Acidithiobacillus	1195	1186	9	0.753138
Bacteria;__Proteobacteria;__Gammaproteobacteria;__Acidithiobacillales;__9M32;__g	134	134	0	0
Bacteria;__Proteobacteria;__Gammaproteobacteria;__Acidiferrobacterales;__Acidiferrobacteraceae;__uncultured	40	40	0	0
Bacteria;__Proteobacteria;__Gammaproteobacteria;__Acidiferrobacterales;__Acidiferrobacteraceae;__Sulfurifustis	198	197	1	0.505051
Bacteria;__Proteobacteria;__Gammaproteobacteria;__Acidiferrobacterales;__Acidiferrobacteraceae;__g	3	3	0	0
Bacteria;__Proteobacteria;__Gammaproteobacteria;__Acidiferrobacterales;__Acidiferrobacteraceae;__Acidiferrobacter	40	40	0	0
Bacteria;__Proteobacteria;__Gammaproteobacteria;__34P16;__f;__g	51	51	0	0
Bacteria;__Proteobacteria;__Gammaproteobacteria;__195up;__f;__g	3	3	0	0
Bacteria;__Proteobacteria;__Gammaproteobacteria;__1013-28-CG33;__f;__g	35	35	0	0
Bacteria;__Proteobacteria;__FGL7S;__o;__f;__g	8	8	0	0
Bacteria;__Proteobacteria;__Epsilonproteobacteria;__PS-B32;__f;__g	2	2	0	0
Bacteria;__Proteobacteria;__Epsilonproteobacteria;__P6-b51;__f;__g	3	3	0	0
Bacteria;__Proteobacteria;__Epsilonproteobacteria;__o;__f;__g	1	1	0	0
Bacteria;__Proteobacteria;__Epsilonproteobacteria;__Nautiliales;__Nautiliaceae;__uncultured	21	21	0	0
Bacteria;__Proteobacteria;__Epsilonproteobacteria;__Nautiliales;__Nautiliaceae;__Thioreductor	15	15	0	0
Bacteria;__Proteobacteria;__Epsilonproteobacteria;__Nautiliales;__Nautiliaceae;__Nitratiruptor	19	19	0	0
Bacteria;__Proteobacteria;__Epsilonproteobacteria;__Nautiliales;__Nautiliaceae;__Nautilia	14	14	0	0
Bacteria;__Proteobacteria;__Epsilonproteobacteria;__Nautiliales;__Nautiliaceae;__Lebetimonas	27	27	0	0
Bacteria;__Proteobacteria;__Epsilonproteobacteria;__Nautiliales;__Nautiliaceae;__g	10	10	0	0
Bacteria;__Proteobacteria;__Epsilonproteobacteria;__Nautiliales;__Nautiliaceae;__Caminibacter	46	46	0	0
Bacteria;__Proteobacteria;__Epsilonproteobacteria;__CH8-1-BAC;__f;__g	2	2	0	0
Bacteria;__Proteobacteria;__Epsilonproteobacteria;__Campylobacterales;__Helicobacteraceae;__Wolinella	21	21	0	0
Bacteria;__Proteobacteria;__Epsilonproteobacteria;__Campylobacterales;__Helicobacteraceae;__uncultured	269	268	1	0.371747
Bacteria;__Proteobacteria;__Epsilonproteobacteria;__Campylobacterales;__Helicobacteraceae;__Rs-M59_termite_group	20	20	0	0
Bacteria;__Proteobacteria;__Epsilonproteobacteria;__Campylobacterales;__Helicobacteraceae;__Helicobacter	1690	1683	7	0.414201
Bacteria;__Proteobacteria;__Epsilonproteobacteria;__Campylobacterales;__Helicobacteraceae;__g	2	2	0	0
Bacteria;__Proteobacteria;__Epsilonproteobacteria;__Campylobacterales;__Campylobacteraceae;__Thiofractor	12	12	0	0
Bacteria;__Proteobacteria;__Epsilonproteobacteria;__Campylobacterales;__Campylobacteraceae;__Sulfurospirillum	377	374	3	0.795756
Bacteria;__Proteobacteria;__Epsilonproteobacteria;__Campylobacterales;__Campylobacteraceae;__Campylobacter	3543	3532	11	0.310471
Bacteria;__Proteobacteria;__Epsilonproteobacteria;__Campylobacterales;__Campylobacteraceae;__Arcobacter	1880	1863	17	0.904255
Bacteria;__Proteobacteria;__Epsilonproteobacteria;__BG.g7;__f;__g	2	2	0	0
Bacteria;__Proteobacteria;__Elev-16S-509;__o;__f;__g	22	22	0	0
Bacteria;__Proteobacteria;__Deltaproteobacteria;__TX1A-33;__f;__g	3	3	0	0
Bacteria;__Proteobacteria;__Deltaproteobacteria;__Syntrophobacterales;__Syntrophobacteraceae;__Thermodesulforhabdus	11	11	0	0
Bacteria;__Proteobacteria;__Deltaproteobacteria;__Syntrophobacterales;__Syntrophobacteraceae;__g	2	2	0	0
Bacteria;__Proteobacteria;__Deltaproteobacteria;__Syntrophobacterales;__Syntrophobacteraceae;__Desulfovirga	20	20	0	0
Bacteria;__Proteobacteria;__Deltaproteobacteria;__Syntrophobacterales;__Syntrophobacteraceae;__Desulfosoma	3	3	0	0
Bacteria;__Proteobacteria;__Deltaproteobacteria;__Syntrophobacterales;__Syntrophobacteraceae;__Desulforhabdus	25	25	0	0
Bacteria;__Proteobacteria;__Deltaproteobacteria;__Syntrophobacterales;__Syntrophobacteraceae;__Desulfoglaeba	4	4	0	0
Bacteria;__Proteobacteria;__Deltaproteobacteria;__Syntrophobacterales;__Syntrophobacteraceae;__Desulfacinum	14	14	0	0
Bacteria;__Proteobacteria;__Deltaproteobacteria;__Syntrophobacterales;__Syntrophaceae;__g	2	2	0	0
Bacteria;__Proteobacteria;__Deltaproteobacteria;__Syntrophobacterales;__Syntrophaceae;__Desulfomonile	366	363	3	0.819672
Bacteria;__Proteobacteria;__Deltaproteobacteria;__Sva0485;__f;__g	741	734	7	0.944669
Bacteria;__Proteobacteria;__Deltaproteobacteria;__SBYG-4553;__f;__g	5	5	0	0
Bacteria;__Proteobacteria;__Deltaproteobacteria;__SAR324_clade(Marine_group_B);__f;__g	1576	1565	11	0.69797
Bacteria;__Proteobacteria;__Deltaproteobacteria;__Oligoflexales;__Oligoflexaceae;__Pseudobacteriovorax	7	7	0	0
Bacteria;__Proteobacteria;__Deltaproteobacteria;__Oligoflexales;__Oligoflexaceae;__Oligoflexus	13	13	0	0
Bacteria;__Proteobacteria;__Deltaproteobacteria;__Oligoflexales;__Oligoflexaceae;__g	249	249	0	0
Bacteria;__Proteobacteria;__Deltaproteobacteria;__Oligoflexales;__GBL17114;__g	4	4	0	0
Bacteria;__Proteobacteria;__Deltaproteobacteria;__Oligoflexales;__f;__g	1	1	0	0
Bacteria;__Proteobacteria;__Deltaproteobacteria;__NB1-j;__f;__g	702	699	3	0.42735
Bacteria;__Proteobacteria;__Deltaproteobacteria;__Myxococcales;__Vulgatibacteraceae;__Vulgatibacter	21	21	0	0
Bacteria;__Proteobacteria;__Deltaproteobacteria;__Myxococcales;__VHS-B4-70;__g	14	14	0	0
Bacteria;__Proteobacteria;__Deltaproteobacteria;__Myxococcales;__VHS-B3-70;__g	110	110	0	0
Bacteria;__Proteobacteria;__Deltaproteobacteria;__Myxococcales;__Sandaracinaceae;__g	1	1	0	0
Bacteria;__Proteobacteria;__Deltaproteobacteria;__Myxococcales;__Polyangiaceae;__uncultured	31	31	0	0
Bacteria;__Proteobacteria;__Deltaproteobacteria;__Myxococcales;__Polyangiaceae;__Polyangium	21	21	0	0
Bacteria;__Proteobacteria;__Deltaproteobacteria;__Myxococcales;__Polyangiaceae;__Minicystis	5	5	0	0
Bacteria;__Proteobacteria;__Deltaproteobacteria;__Myxococcales;__Polyangiaceae;__Labilithrix	9	9	0	0
Bacteria;__Proteobacteria;__Deltaproteobacteria;__Myxococcales;__Polyangiaceae;__g	4	4	0	0
Bacteria;__Proteobacteria;__Deltaproteobacteria;__Myxococcales;__Polyangiaceae;__Chondromyces	21	21	0	0
Bacteria;__Proteobacteria;__Deltaproteobacteria;__Myxococcales;__Polyangiaceae;__Byssovorax	5	5	0	0
Bacteria;__Proteobacteria;__Deltaproteobacteria;__Myxococcales;__Polyangiaceae;__Aetherobacter	16	16	0	0
Bacteria;__Proteobacteria;__Deltaproteobacteria;__Myxococcales;__Phaselicystidaceae;__Phaselicystis	124	124	0	0
Bacteria;__Proteobacteria;__Deltaproteobacteria;__Myxococcales;__Nannocystaceae;__Pseudenhygromyxa	20	20	0	0
Bacteria;__Proteobacteria;__Deltaproteobacteria;__Myxococcales;__Nannocystaceae;__Plesiocystis	5	5	0	0
Bacteria;__Proteobacteria;__Deltaproteobacteria;__Myxococcales;__Nannocystaceae;__g	13	13	0	0
Bacteria;__Proteobacteria;__Deltaproteobacteria;__Myxococcales;__Myxococcaceae;__uncultured	4	4	0	0
Bacteria;__Proteobacteria;__Deltaproteobacteria;__Myxococcales;__Myxococcaceae;__Pyxidicoccus	9	9	0	0
Bacteria;__Proteobacteria;__Deltaproteobacteria;__Myxococcales;__Myxococcaceae;__Myxococcus	471	469	2	0.424628
Bacteria;__Proteobacteria;__Deltaproteobacteria;__Myxococcales;__Myxococcaceae;__g	2	2	0	0
Bacteria;__Proteobacteria;__Deltaproteobacteria;__Myxococcales;__Myxococcaceae;__Aggregicoccus	3	3	0	0
Bacteria;__Proteobacteria;__Deltaproteobacteria;__Myxococcales;__MSB-4B10;__g	12	12	0	0
Bacteria;__Proteobacteria;__Deltaproteobacteria;__Myxococcales;__mle1-27;__g	62	62	0	0
Bacteria;__Proteobacteria;__Deltaproteobacteria;__Myxococcales;__KD3-10;__g	17	17	0	0
Bacteria;__Proteobacteria;__Deltaproteobacteria;__Myxococcales;__f;__g	5	5	0	0
Bacteria;__Proteobacteria;__Deltaproteobacteria;__Myxococcales;__Eel-36e1D6;__g	20	20	0	0
Bacteria;__Proteobacteria;__Deltaproteobacteria;__Myxococcales;__bacteriap25;__g	90	90	0	0
Bacteria;__Proteobacteria;__Deltaproteobacteria;__Myxococcales;__Archangiaceae;__uncultured	14	14	0	0
Bacteria;__Proteobacteria;__Deltaproteobacteria;__Myxococcales;__Archangiaceae;__Stigmatella	20	20	0	0
Bacteria;__Proteobacteria;__Deltaproteobacteria;__Myxococcales;__Archangiaceae;__Melittangium	20	20	0	0
Bacteria;__Proteobacteria;__Deltaproteobacteria;__Myxococcales;__Archangiaceae;__Hyalangium	8	8	0	0
[truncated: 2,246 more rows]
